# Supplementary material for: African KhoeSan ancestry linked to high-risk prostate cancer
Source: BMC Med Genomics. 2019 Jun 4;12:82. doi: 10.1186/s12920-019-0537-0 (PMC6549381; doi:10.1186/s12920-019-0537-0)
Supplement: Supplementary file 2 — Genotyping data of 68 Black participants (PED and MAP formats). (ZIP 16703 kb) [file 12920_2019_537_MOESM2_ESM.zip]

Archive with 2 entries (2 files):
- BlackAfrican_n68R2.map
- BlackAfrican_n68R2.ped
