# Supplementary material for: African KhoeSan ancestry linked to high-risk prostate cancer
Source: BMC Med Genomics. 2019 Jun 4;12:82. doi: 10.1186/s12920-019-0537-0 (PMC6549381; doi:10.1186/s12920-019-0537-0)
Supplement: Supplementary file 2 — Genotyping data of 68 Black participants (PED and MAP formats). (ZIP 16703 kb) [file 12920_2019_537_MOESM2_ESM.zip › BlackAfrican_n68R2.map]

16	rs7186704	0	5829775
18	rs10514121	0	71942329
10	rs10901596	0	128021575
1	kgp24886766	0	110214196
3	rs10934011	0	109789570
7	rs701326	0	80636021
9	var_9_90262323	0	90262323
3	rs9880113	0	73293512
1	rs28508199	0	1852484
20	rs6069473	0	54482619
12	rs220573	0	13956734
7	rs1661606	0	52727932
17	rs7215495	0	69034312
5	rs779562	0	134729522
2	rs2216111	0	206382030
9	rs12338410	0	73161554
10	rs12766919	0	43753071
3	rs9822235	0	65177996
11	rs11026097	0	21481485
14	rs4903538	0	77516821
X	rs5949508	0	94237578
7	rs324572	0	136765572
18	rs16974067	0	38679463
16	variant.42986	0	89828357
1	rs12041707	0	104989780
1	indel.10807	0	234742890
3	rs7647227	0	43273382
3	rs17304079	0	50085153
22	rs16988803	0	30987960
Y	2010-08-Y-1501	0	11946303
18	rs12970626	0	76479152
13	rs9577922	0	114558421
8	rs2294069	0	2050240
5	rs2546839	0	123315149
8	rs7004867	0	145114844
13	rs1370946	0	69478734
7	rs17172438	0	55151537
3	rs6767867	0	140732654
10	rs12265483	0	133362116
3	rs1562859	0	63439209
20	rs6514240	0	12068859
1	rs11164177	0	101830858
5	variant.87787	0	156723689
2	rs16849064	0	197153880
1	kgp15530290	0	94353925
6	indel.88895	0	13977984
15	rs1155589	0	53417895
10	rs2419621	0	114135013
7	variant.94854	0	21584768
3	rs9833001	0	146947340
5	rs10519672	0	120847814
10	rs913056	0	9804989
21	rs2833682	0	33523381
X	variant.107892	0	32591735
15	rs8039531	0	98898952
13	rs579270	0	39990356
19	indel.58323	0	55668007
9	rs1231375	0	25755952
8	rs623202	0	2833794
6	rs12213632	0	21922708
4	rs10517198	0	47705578
4	rs6823035	0	178394279
14	rs856213	0	59239852
14	rs12435352	0	68171890
9	rs2519766	0	136755590
6	rs2844647	0	31011013
7	kgp13278553	0	99257946
9	rs1889297	0	13492623
15	rs11633980	0	90255555
9	rs10217669	0	86042009
12	rs10778957	0	83675095
6	rs9386240	0	149279188
11	rs10896877	0	58678387
7	kgp23683096	0	20725393
7	rs9942705	0	42445655
12	rs2125719	0	85026276
17	rs2938171	0	15449627
2	rs7583048	0	153891830
2	rs7423892	0	161329644
13	rs7335530	0	45227330
15	rs4327024	0	89700675
10	rs6482878	0	133189982
21	rs12627083	0	35314725
4	rs2367154	0	74428908
X	rs3116785	0	84969510
5	rs10057636	0	9137550
2	rs17045365	0	116770267
1	rs6695033	0	19201919
15	rs746435	0	100502494
3	rs285317	0	36251715
1	rs9786967	0	39528071
9	rs1416738	0	71787927
5	rs899358	0	172166627
6	var_6_150063684	0	150063684
2	rs829672	0	30712016
3	rs7645545	0	54417322
13	rs7992379	0	68125620
13	variant.28948	0	32841428
4	rs2566104	0	39019912
8	rs2721230	0	15624843
16	rs2292330	0	84034622
4	rs10014978	0	154304549
16	rs350216	0	12151140
5	rs3749645	0	73179672
3	rs4234131	0	40135213
X	rs1033411	0	43029509
8	rs11136934	0	5690484
2	rs2652451	0	155666016
9	indel.104916	0	95073539
1	rs4612653	0	199588458
15	kgp19915208	0	75012487
1	rs17131479	0	71357687
7	rs6956681	0	39733688
16	rs2048320	0	59464031
2	rs10929217	0	238118447
8	variant.100486	0	37623041
14	rs10873326	0	80462899
X	rs1490014	0	39289042
12	rs11613352	0	57792580
5	rs6862542	0	163008349
9	rs10988763	0	102076659
17	rs7224000	0	65410934
2	kgp522146	0	31750210
4	rs371925	0	66058606
6	rs13216266	0	140017757
15	rs2934438	0	57912134
1	rs7515738	0	118481581
8	rs2955551	0	8123434
17	rs7225881	0	72155302
4	rs17069022	0	181161490
1	indel.5046	0	94548927
3	rs194685	0	38347948
4	rs12506221	0	67899235
6	rs12527972	0	11109831
2	rs12713413	0	60160790
2	variant.66646	0	242274628
19	kgp8451827	0	20240049
1	rs4350180	0	216178658
14	rs7143803	0	40507622
4	rs2664017	0	48229886
9	rs3118545	0	137348592
4	rs580602	0	1993985
6	rs1761783	0	92401171
13	rs9549545	0	113234144
7	rs2428769	0	122542645
1	rs2076339	0	176845386
X	rs17266501	0	3367340
3	rs1880463	0	83699033
11	variant.21024	0	105009650
3	rs9831202	0	96198737
15	rs1985139	0	101002346
14	rs10151380	0	88494613
1	rs1340429	0	74264228
11	rs542998	0	63487386
19	rs4807895	0	6711958
6	rs4711432	0	11799148
15	rs2163524	0	46848570
10	rs4328136	0	20876388
1	rs3900967	0	203583705
2	rs1344940	0	171261484
4	rs10938024	0	71685092
2	rs17039577	0	50189738
15	rs7165127	0	60570003
16	rs745700	0	87159966
12	rs4767564	0	117988786
1	rs12065621	0	165639264
22	rs104974	0	41651034
6	rs11963531	0	28754704
X	rs4828661	0	151030048
1	rs4459159	0	92122248
18	rs17686332	0	62683556
1	rs7511792	0	167652272
20	rs6040061	0	10640306
6	rs1824423	0	93429797
X	rs5980631	0	147351840
X	rs12556904	0	100521950
17	rs12451449	0	63884192
13	rs339531	0	60587256
10	rs2393261	0	59359706
11	rs11222109	0	130336236
16	indel.38714	0	2290040
7	kgp12342973	0	101288694
4	newrs149731617	0	844776
2	rs746179	0	174026324
14	variant.30905	0	22671095
X	rs7058412	0	24125914
7	rs2106272	0	89973355
10	rs7073641	0	67318860
2	rs6434080	0	185145099
8	rs9792239	0	18536593
14	rs10139797	0	101708609
6	rs1041885	0	32412809
1	rs2017349	0	178419417
1	rs11809710	0	224575874
6	indel.89083	0	25762227
4	rs654207	0	2324865
Y	rs9786353	0	18394634
11	rs7931824	0	19614747
5	rs482491	0	58175030
1	rs10494356	0	161687261
3	rs9311158	0	37473554
1	indel.11085	0	245180576
1	rs12129997	0	163913755
5	rs2421049	0	158932186
18	rs1941509	0	6626372
11	rs7124748	0	125846293
16	variant.40239	0	28963530
2	rs2357973	0	161802019
18	rs8088168	0	55529031
3	rs1035847	0	16680339
3	rs16849322	0	103485884
3	rs9289293	0	126956890
3	rs12496948	0	26685539
17	indel.47378	0	49362644
2	rs7589138	0	121095920
6	rs9460776	0	22699395
12	rs726780	0	91872570
14	rs17105930	0	78007165
6	rs4112305	0	92321000
5	rs608104	0	72407538
12	rs7976807	0	9352459
7	indel.97647	0	107706284
6	variant.91561	0	56392305
21	rs1627997	0	36892781
11	rs1692668	0	91770585
2	rs6750969	0	143868223
4	rs1379819	0	39506144
6	rs7743378	0	58056014
11	variant.20703	0	93837868
11	rs1151523	0	65665200
14	rs1570604	0	89546404
14	rs17099976	0	101653358
2	rs13389321	0	230177257
1	rs1325267	0	67160814
20	rs4143675	0	4741215
7	rs2708542	0	85904474
15	rs16940574	0	58887366
3	rs5029848	0	42110843
12	rs7296363	0	83654823
9	rs290258	0	93555739
2	rs427294	0	77612121
16	kgp16487274	0	75511162
3	rs4688640	0	61594769
4	rs11935905	0	152229767
5	rs6862436	0	134807383
11	rs7938748	0	28891471
7	rs1526251	0	88508355
10	rs2254419	0	134623959
1	variant.8477	0	172308193
6	rs10806042	0	76222009
14	variant.34134	0	106518806
18	rs12605064	0	63929245
9	rs7854002	0	37070398
16	rs11860820	0	86186412
5	rs978114	0	163497306
10	rs7069823	0	17518204
2	rs4849917	0	4620195
12	rs6487505	0	25807636
17	rs11653427	0	39620262
15	rs719715	0	53279291
10	rs10882273	0	95348905
7	rs2519910	0	88373596
16	rs152168	0	66886559
3	rs953487	0	194172153
7	variant.98720	0	142423603
7	rs4609139	0	120903815
10	rs868090	0	86194860
10	rs1536827	0	135306158
4	indel.81210	0	69962661
2	rs7604249	0	57436631
6	rs9276555	0	32722754
14	rs8011341	0	22200989
11	rs11213627	0	110737891
6	rs226926	0	3701286
5	rs809798	0	53248363
X	rs4462068	0	116128041
3	rs169825	0	139280685
2	rs13030170	0	186617835
5	rs4957023	0	336952
8	rs7843021	0	118336206
17	rs4969425	0	78760902
7	rs4724650	0	47880403
4	rs12649466	0	3390900
2	indel.63862	0	170489797
14	rs12434045	0	44335337
2	rs10197695	0	10926910
17	rs4793601	0	46791801
13	rs966168	0	72401045
2	rs16828714	0	188103476
3	rs6796834	0	114576087
1	variant.10101	0	220826695
2	variant.64582	0	196673505
4	rs7656029	0	189950840
18	rs1543159	0	56907981
12	rs11055333	0	13435019
8	rs2978339	0	2723686
2	rs4563275	0	30549428
12	rs10778375	0	105660998
14	rs11158245	0	59521232
13	rs2151237	0	41882196
8	rs1826700	0	108953881
22	rs11090852	0	48918829
21	rs2409476	0	34525104
8	rs6578220	0	136203731
12	variant.22505	0	2061581
12	indel.25105	0	54911673
8	rs7463498	0	43447235
4	rs781443	0	84558656
16	rs323043	0	2348528
13	rs7321868	0	64864846
10	rs7081599	0	43385069
6	rs7776426	0	130152520
12	rs7313175	0	94313141
10	rs853576	0	119820073
4	rs4426827	0	184468253
5	rs13356265	0	26755279
5	rs16885750	0	55874809
8	rs3802225	0	87060672
8	rs6987996	0	31506771
11	rs7947900	0	316299
11	rs7949216	0	90969612
7	rs11761247	0	84346026
10	rs10887936	0	91017996
12	rs2374045	0	103786515
Y	2010-08-Y-1484	0	11945743
9	rs12006184	0	81946034
1	rs12756322	0	108037997
15	rs17678310	0	42050390
3	rs5662	0	129695954
8	rs1389204	0	71928298
16	variant.42655	0	86580165
5	rs6555828	0	156493740
8	rs2611355	0	60998730
3	rs6802224	0	18676151
12	rs10880019	0	76385805
10	indel.12301	0	38241331
12	rs4760568	0	129244688
6	rs13196394	0	71383021
15	rs2289009	0	94942497
X	rs5984629	0	90304414
18	rs12326646	0	24539782
7	rs10275393	0	57291189
1	rs11162813	0	80226884
2	rs2289076	0	134128159
15	rs4932444	0	89435129
16	rs8054722	0	87059497
15	rs3848148	0	64637536
2	rs2884888	0	176772269
21	rs2823801	0	17812534
2	rs2540299	0	103377786
18	indel.50964	0	66564655
7	rs10241873	0	148940873
11	rs1939560	0	93311765
1	kgp11050191	0	13171847
5	rs10053999	0	179802263
5	rs635958	0	115961967
4	rs16995695	0	40285341
16	rs2911313	0	62639099
2	rs10201412	0	33430110
8	rs12677618	0	142302024
4	rs3796908	0	7061378
13	rs1547918	0	27032371
4	rs7441772	0	42694179
5	rs13167639	0	31031638
14	rs17106478	0	78328310
1	rs2488250	0	208069877
6	1KG_6_24145907	0	24145907
14	rs221904	0	71599488
2	rs3213890	0	136552188
10	rs10748816	0	103987986
2	rs1239105	0	78805831
12	rs261869	0	32422835
1	variant.1866	0	26513733
8	rs6558295	0	145139522
9	rs7848973	0	100588839
1	rs2811183	0	97971252
5	variant.84363	0	34850317
5	rs4631234	0	155060719
5	rs1035425	0	169584169
5	rs256821	0	155926544
18	rs226663	0	38292951
9	rs3818593	0	33120706
14	rs4906354	0	104127343
20	rs6133735	0	9646834
4	rs17090230	0	61513458
11	rs2034716	0	44248728
5	rs1984685	0	78356436
10	rs3995590	0	13836782
19	rs10414428	0	47740491
2	rs3731962	0	64321823
8	rs9969592	0	122025559
3	var_3_121613396	0	121613396
10	rs10509112	0	61566000
15	rs1048975	0	49417546
3	rs6778817	0	115775346
4	rs3805253	0	144289502
4	rs583138	0	82766046
2	rs10210526	0	130088717
10	rs10786940	0	108051576
10	rs12246119	0	121328009
15	rs894317	0	101273771
11	kgp13058102	0	64369314
2	rs16861531	0	14398052
17	rs8072823	0	12550845
5	rs1432675	0	159298474
7	kgp23663448	0	99355490
10	rs3923348	0	5456840
1	rs7418410	0	10236402
2	rs6761599	0	113091685
13	rs9530509	0	76625082
7	variant.98655	0	141720885
5	indel.85852	0	96364232
12	rs7309559	0	128469433
12	rs719750	0	57326321
2	rs11903925	0	57267524
17	rs9892871	0	11720663
2	rs935863	0	175636801
3	rs2999060	0	127900494
17	rs9635759	0	49613785
2	rs2707551	0	124454811
4	rs6847919	0	96189813
21	rs2845769	0	37856952
17	rs2024321	0	64616608
15	rs2073592	0	101872306
4	rs17033572	0	156727377
2	rs670757	0	165352165
21	rs8133196	0	33206932
10	rs7097645	0	118560477
7	rs10235694	0	87651567
9	rs1463983	0	108426784
4	rs1346841	0	65651730
8	rs7812	0	124027562
12	rs12581026	0	48937676
3	rs162412	0	21582347
2	rs6735741	0	135022906
12	rs6486713	0	129158601
4	rs11099896	0	154664697
15	rs6496806	0	91984493
18	1KG_18_44626644	0	44626644
8	indel.101917	0	101153974
6	rs7762850	0	165530602
2	rs969575	0	142018926
6	rs6911823	0	44316373
4	rs3193672	0	88083107
1	variant.6988	0	154570412
9	rs1758799	0	101339690
19	rs2862783	0	35370305
3	rs6769971	0	189237651
11	rs472611	0	119824102
10	rs2277257	0	73082563
14	rs174520	0	88006776
2	rs2673177	0	170181305
5	variant.84097	0	7871041
2	rs10496997	0	147675173
10	rs11012843	0	18451380
18	rs1365463	0	36063865
18	rs16974572	0	38961677
9	indel.105977	0	123812459
6	rs362510	0	29540745
21	rs4816585	0	39229250
4	indel.81350	0	71509651
8	rs11988629	0	131599918
16	rs6564058	0	73401204
1	rs7553821	0	192598635
10	rs4746543	0	67796463
16	rs93131	0	83883988
5	rs2162801	0	29358362
11	rs925697	0	3679811
17	rs17730726	0	6297533
22	rs926833	0	27894675
10	rs4925	0	106022789
2	variant.60620	0	44099282
12	rs10777797	0	96856310
3	rs9873604	0	44612050
19	indel.57855	0	53085864
4	rs17041096	0	162383466
22	rs10460765	0	47944748
X	rs2188616	0	25065676
12	rs7974397	0	59978203
18	rs12955356	0	9726891
17	rs11654986	0	57206124
3	variant.77876	0	142171969
17	rs11080292	0	32998577
3	rs9290300	0	166572963
1	indel.8034	0	161334921
3	rs7633524	0	196272132
2	rs7589864	0	214231045
5	rs1428345	0	29894662
3	rs9811344	0	112845175
4	rs1157023	0	64489926
11	rs11216474	0	117497778
18	rs17059325	0	74119567
6	rs9321807	0	141602679
2	rs10929015	0	235130693
8	rs2513759	0	95104497
17	rs1003842	0	39646021
11	rs669976	0	64573589
10	rs7903234	0	25152621
15	rs896588	0	74105493
7	rs6461315	0	17448444
5	rs6449483	0	59995393
7	indel.96515	0	91687553
7	rs2717885	0	25174332
3	rs11918167	0	178229935
10	rs11253637	0	15810354
5	rs4612018	0	51388888
2	rs6430340	0	133206678
18	rs13380914	0	71161787
18	rs8084602	0	60276850
4	rs2520490	0	149911469
4	rs2062229	0	39286766
1	rs2274127	0	150252984
13	rs7318712	0	87206575
7	rs1861119	0	156605489
10	rs673875	0	14426965
6	rs9400661	0	114040930
4	rs11727013	0	13706858
3	rs4431107	0	143922257
18	rs100879	0	10354320
6	rs6919400	0	111991321
Y	2010-08-Y-1677	0	12120538
14	rs7145965	0	38804433
6	variant.89049	0	24658788
1	rs2793694	0	56715332
6	rs9403540	0	144292587
12	rs4759955	0	130004698
5	rs2181233	0	157589544
2	variant.65155	0	209036793
10	rs749333	0	27898930
9	rs10993081	0	96939718
20	rs927378	0	38640080
20	rs6068661	0	52394238
11	rs524611	0	107531320
7	rs6462324	0	32120897
4	rs989313	0	42243086
5	rs703745	0	174794364
6	rs1979796	0	92493227
17	rs12940887	0	47402807
20	rs6018626	0	36081795
2	rs1446514	0	113757973
13	rs9300492	0	88147047
2	rs2422416	0	76361115
6	rs10485064	0	85596572
4	rs13109154	0	36156910
5	rs6871750	0	12566885
17	rs2654719	0	9565411
3	rs1816955	0	76713783
4	rs955263	0	186618304
11	indel.17952	0	48347232
13	variant.28566	0	20763393
3	rs4855161	0	86738113
13	rs7988964	0	66214302
1	rs11584931	0	87485139
16	rs7359459	0	20124309
6	rs9444314	0	85953339
13	rs2184263	0	86727743
15	rs16966853	0	32979613
8	variant.101937	0	101624235
7	variant.97728	0	112124866
16	rs13333251	0	86290512
7	rs2293748	0	130629493
15	rs1978498	0	34203668
6	rs4959299	0	4492079
X	rs5957911	0	121300517
2	variant.64018	0	175287648
11	rs7930839	0	23932780
8	rs2929062	0	106386944
9	rs4512437	0	103439019
15	kgp10056118	0	92708550
7	rs17156078	0	27988689
5	rs1864329	0	118015605
10	variant.11794	0	17199439
9	rs3935601	0	94508700
2	rs12612456	0	154751502
12	rs17625679	0	118867024
20	rs6081892	0	20122598
3	rs13079376	0	73629968
12	rs11060281	0	129852893
3	rs7638389	0	64729892
13	rs9551971	0	31359477
4	rs313106	0	127518225
12	rs11768	0	98908812
15	rs448458	0	62804488
X	rs6603643	0	119801674
11	rs11023150	0	14245688
2	kgp2810396	0	27429808
12	rs7294946	0	20735648
4	rs9993853	0	20612056
11	variant.21235	0	111366041
10	rs3736478	0	127685045
1	rs773564	0	113824297
5	rs4700392	0	60094266
4	rs2074974	0	17812615
12	rs2662806	0	127704419
18	rs1217632	0	47406913
3	variant.75267	0	51395209
8	var_8_110520498	0	110520498
12	rs6489568	0	4930100
13	rs7991353	0	72545858
1	rs9727014	0	18476187
10	rs4948372	0	61600952
2	rs11693922	0	159088963
11	rs220836	0	115301871
3	rs358345	0	13192688
7	rs11983076	0	139837061
6	kgp26174722	0	110713649
3	rs9857288	0	35872376
5	rs151796	0	126841120
19	rs4341857	0	31323090
5	rs170936	0	8158804
19	indel.57380	0	50463826
8	rs7462471	0	143603318
10	rs10826790	0	30643872
7	rs9655634	0	153987075
17	variant.46082	0	38557102
7	rs10272533	0	92527551
7	rs11768243	0	872848
6	rs9402063	0	129009593
11	rs1846285	0	49470419
11	kgp12869467	0	17408254
10	rs2096176	0	26433366
2	rs10171331	0	54708408
1	rs10927753	0	15591929
1	rs2336016	0	108854166
11	rs6265	0	27679916
4	rs1948245	0	118454987
14	rs10141558	0	84699866
18	rs2847696	0	38778849
14	rs955329	0	73475258
6	rs9388260	0	123897071
17	rs9890137	0	53661836
9	rs1367754	0	103930908
20	rs4812462	0	39434527
18	rs10782034	0	66528481
15	rs12905653	0	25074767
6	variant.92658	0	116758474
16	rs9302556	0	52543645
16	rs11077167	0	7318548
10	rs7088074	0	14184558
6	rs7763768	0	16929712
5	rs4484458	0	36369103
11	variant.19854	0	68846389
2	rs4547545	0	193858558
13	rs298777	0	63800490
1	rs4927258	0	56067651
17	rs7225564	0	31936471
8	variant.99655	0	10690428
3	rs4342125	0	104315714
4	rs6816834	0	96011233
4	rs10517141	0	28352417
20	rs6022664	0	36682839
12	rs1689467	0	70381355
11	rs2585807	0	28532658
9	rs878749	0	35812623
6	rs194943	0	82443499
9	rs7018881	0	13586599
8	variant.100727	0	40011064
1	rs884641	0	237333965
9	rs10983993	0	121110670
16	rs4556798	0	81142536
17	indel.43897	0	6722579
8	rs4242520	0	1840697
3	kgp3353773	0	133652018
5	rs4835860	0	122010221
3	rs6763011	0	194066332
2	rs11890623	0	229550456
11	rs4587735	0	130583431
9	rs1575284	0	5267043
13	rs2497394	0	85859751
9	rs1013792	0	78306320
16	rs722907	0	26762192
5	rs160078	0	55579789
12	rs4643140	0	61664878
2	rs6720039	0	5517283
3	rs6443818	0	182366158
1	indel.8846	0	182827377
22	rs80518	0	48929171
14	rs1980616	0	94852658
2	rs9333280	0	183793398
8	rs7830293	0	142373509
3	rs680930	0	23026888
2	rs1059823	0	219259844
7	rs3114431	0	20347570
20	rs3761211	0	55042874
6	variant.92122	0	89975477
17	rs3785602	0	66356883
7	rs17139379	0	63688549
13	rs798957	0	32764327
18	rs17681801	0	50173621
17	rs323388	0	71675559
2	rs13383613	0	220978325
Y	2010-08-Y-2375	0	12341729
11	rs4307696	0	36906202
12	rs11513968	0	39416406
4	rs1863575	0	102407109
10	rs3829155	0	11722775
13	rs4883888	0	71780111
5	rs2619728	0	155273228
6	rs17593746	0	16468304
22	rs16996674	0	36726652
4	rs332969	0	172880449
16	rs16953243	0	54274354
10	rs7908838	0	128390803
12	kgp27549753	0	21531282
20	rs6071930	0	38714126
18	rs2928940	0	49443797
11	rs4757742	0	18986882
5	rs7716219	0	54955071
5	rs17343546	0	106641010
2	rs1870898	0	157566204
9	rs603216	0	29520544
2	rs1368061	0	137868769
19	rs2240754	0	3552093
11	variant.17065	0	18330491
2	rs1429238	0	5958708
7	rs10245698	0	126922129
6	rs6923813	0	125817354
7	rs7788571	0	79174185
10	rs10734055	0	24996710
13	kgp16763298	0	99336853
19	indel.53907	0	17122300
3	variant.74120	0	38743325
2	variant.66044	0	232121314
12	rs7973562	0	108601887
15	rs1371136	0	90275206
13	rs9549035	0	40569328
18	rs1318652	0	19177285
6	rs382259	0	32209027
9	rs2286886	0	129246177
12	rs11055408	0	7872157
1	indel.5374	0	109486492
1	rs10489452	0	15489884
4	rs16847219	0	72779309
2	rs13003982	0	100759078
3	rs10935296	0	138726187
7	rs1059788	0	17506531
11	indel.21004	0	104872903
9	rs7029517	0	112393507
3	rs1711084	0	155700066
7	rs4288278	0	1410607
13	rs2388536	0	30927047
2	rs12995190	0	238569354
2	rs6744642	0	43671904
5	rs297879	0	168610788
10	rs12775535	0	25918879
12	rs10774329	0	5554678
5	rs248318	0	179430530
20	rs6128575	0	58038808
3	variant.78775	0	182598735
5	indel.87404	0	147505292
14	rs8018917	0	54827982
9	rs2282085	0	127025040
18	rs16960507	0	49180689
1	rs11206170	0	54010926
4	variant.83275	0	159048720
5	rs959931	0	159270713
1	rs12742405	0	76907906
9	rs7848669	0	90977673
5	rs17472832	0	122680189
4	var_4_118975504	0	118975504
16	rs33994299	0	46723598
15	rs8032767	0	66244634
18	rs13381088	0	29969986
21	rs13047819	0	28844493
7	rs12535553	0	39120063
8	exm685632	0	18080115
11	rs7943261	0	95767956
1	rs705689	0	4549307
20	rs6118616	0	9420446
4	rs6850861	0	178236402
17	rs9898877	0	57726355
7	rs10274201	0	107386810
5	rs17556758	0	168654041
1	indel.4393	0	78560780
3	rs9851482	0	88524999
2	rs2920881	0	55298517
15	rs4774967	0	57855760
7	rs2398758	0	130824877
14	rs1286305	0	91281064
11	rs1991550	0	44576263
8	rs13258681	0	124714722
3	rs6549098	0	68323280
4	rs7694663	0	183162284
3	rs2302819	0	184922294
21	rs2825154	0	20186304
2	rs6750523	0	128549177
11	rs688053	0	105698982
13	rs1925877	0	95632056
2	rs1453129	0	7256592
6	rs9492605	0	130796396
15	rs7168604	0	29805184
12	variant.28205	0	124305310
12	rs1149009	0	72034131
12	rs1194049	0	127253943
2	rs7585873	0	101678170
10	rs1917173	0	54810396
1	newrs146733615	0	215814065
21	kgp7016300	0	37518850
6	rs662138	0	160564476
6	rs11154598	0	130955141
6	variant.90318	0	35253919
2	rs13027479	0	188656082
3	rs7629767	0	42043509
X	rs17255209	0	9661075
15	rs4924287	0	38972177
1	indel.4847	0	92754549
1	rs945717	0	219838104
1	rs3738824	0	183192496
15	rs2344853	0	86383763
16	rs4091230	0	82602909
2	rs10167316	0	159237284
15	rs7181296	0	44497769
18	rs12454759	0	65321972
12	rs701048	0	128008671
7	rs1608875	0	71154079
6	rs9321955	0	144304727
15	newrs146255882	0	67687902
11	rs1586006	0	56107439
20	rs1204632	0	22402418
2	rs4549077	0	221300772
3	rs1525276	0	179945351
10	rs3824700	0	26355906
4	rs4057791	0	164225132
16	rs7186834	0	7673255
8	indel.100540	0	37796244
2	rs6544072	0	37619430
22	rs762953	0	43570068
18	rs7229281	0	75479149
4	rs7676980	0	114692396
12	indel.27991	0	122821260
8	rs13266017	0	18474596
3	kgp5921696	0	105587747
1	rs967778	0	187748399
19	rs757228	0	1101992
10	rs7895467	0	18762948
9	rs7851298	0	28736988
12	rs2583230	0	104407441
7	rs4636103	0	21937988
4	rs2457414	0	48201821
15	rs4075387	0	101480031
1	kgp11786646	0	103765339
4	rs3112898	0	186142979
7	rs7811539	0	21535971
5	rs331303	0	24343572
Y	rs1558843	0	22750583
6	rs718356	0	71793334
19	variant.55925	0	41903086
6	rs215006	0	152755628
21	newrs143432711	0	19666762
1	rs17361886	0	172137019
18	rs7231258	0	71676408
14	indel.33197	0	81574929
12	rs7970123	0	128539566
7	indel.97263	0	100679484
1	rs3001083	0	163502326
7	rs10230448	0	84305487
2	rs7419564	0	152720030
19	rs7252601	0	32818329
7	rs4721941	0	20768899
3	rs9881321	0	95991618
14	rs978082	0	27402506
1	rs773554	0	113830085
16	rs11643145	0	76535342
11	rs2923098	0	10368614
4	rs17718	0	122589283
6	rs404238	0	14848468
1	rs16844162	0	199054666
22	rs4501042	0	42245763
17	rs8068186	0	52766210
13	rs7334585	0	36875496
6	rs2585626	0	69358141
14	rs8018390	0	36748541
3	rs2844377	0	37792980
16	rs17266222	0	13549860
4	rs2369670	0	5182934
16	newrs141559558	0	28890092
1	rs4406622	0	154346416
1	rs10799218	0	4289899
2	rs874868	0	23798079
1	rs6694777	0	81436522
3	indel.77638	0	133670083
10	rs6479911	0	65351581
7	rs6968049	0	89601247
Y	2010-08-Y-108	0	10630668
10	rs2265217	0	109586573
16	rs11648458	0	439550
5	newrs151018817	0	39308332
4	rs12650063	0	190111329
13	rs1340720	0	69512812
6	rs12530109	0	112955668
10	rs11252077	0	3809243
14	rs12589994	0	87815467
1	rs2649063	0	5799631
1	rs10909895	0	3113680
4	rs28420645	0	71385167
14	rs17094383	0	58624198
19	rs2659071	0	51495307
4	rs11726579	0	113459405
11	newrs141201700	0	102398261
14	rs34745649	0	31673935
1	indel.5272	0	104116946
14	rs11157317	0	43403459
16	rs3748391	0	87289017
5	rs625886	0	29526304
11	rs10790402	0	120560994
2	rs1564542	0	183217916
X	kgp22797864	0	74687107
3	variant.72955	0	3197967
12	rs10770293	0	18123615
3	rs2049847	0	60277771
8	rs11782494	0	13527569
17	rs8078292	0	58390023
13	rs3852611	0	98731391
8	rs17054447	0	25703162
1	rs16858853	0	233342220
2	rs3116565	0	176874514
8	rs7005646	0	49047317
13	variant.29189	0	39546667
5	rs11167552	0	151027147
5	rs159497	0	58208218
8	rs11779500	0	133223530
16	rs6564892	0	81630535
1	newrs140657235	0	74905306
10	rs963029	0	45963387
4	indel.82258	0	106158114
2	rs4953156	0	45189763
18	rs9959484	0	4182758
10	rs10764371	0	23300214
10	rs1322331	0	102986589
8	newrs140212457	0	2057284
12	rs1495377	0	71577101
12	rs10845065	0	10356914
3	rs6551046	0	26146839
1	kgp3492515	0	171107737
7	rs41539	0	93694611
2	variant.61216	0	70314920
8	rs1378471	0	136404884
6	rs6420764	0	138374999
2	rs6714079	0	127383914
11	rs11036743	0	42191577
1	rs10925298	0	237212306
4	rs6816822	0	180531692
10	rs4919428	0	101911517
2	rs4669001	0	15957255
12	rs16929452	0	25972117
7	rs10251654	0	30255901
19	rs7260198	0	29813253
6	rs4590278	0	96672687
4	rs1216394	0	129509265
14	rs1033592	0	37211415
22	rs10470293	0	46840290
5	rs1354122	0	82720112
X	rs5965120	0	65487254
3	rs10212452	0	120817063
3	rs9854154	0	59532121
4	rs877019	0	175006016
14	rs2204955	0	22307657
20	rs6106325	0	20968578
19	rs11666025	0	23408129
7	rs161613	0	9853606
5	rs4703640	0	73958245
2	rs17046589	0	55237049
14	rs714261	0	76220829
4	rs13127257	0	88765516
11	rs6589200	0	110804895
8	rs9656982	0	87226700
X	1KG_X_24552048	0	24552048
1	rs720035	0	14190669
7	kgp12362128	0	99354808
4	rs6824816	0	139648420
5	indel.84949	0	60053449
14	rs10467785	0	44291617
6	rs7756736	0	10293348
3	rs5019580	0	178661606
2	rs9636230	0	139573631
17	rs1969051	0	18602476
5	rs11954055	0	159577813
4	rs16879958	0	27902560
14	rs12587459	0	47272604
2	rs10199768	0	21244000
18	rs1543073	0	35895358
17	rs8075210	0	42854610
1	rs9662128	0	40150156
2	rs4643493	0	21137425
3	rs13072399	0	145975420
2	rs13024444	0	228653164
18	rs1031287	0	20346007
1	rs11122490	0	230447108
20	rs429007	0	19890268
3	rs9879873	0	104533206
10	rs2459214	0	126150148
12	rs4964826	0	105015544
11	rs4072100	0	26172770
18	rs9949882	0	64255420
1	variant.4578	0	86820482
10	rs11005583	0	58696144
1	rs588093	0	96106197
2	rs2241739	0	26411894
11	rs4945185	0	77318142
10	rs3781564	0	118360994
9	rs7868521	0	36913074
17	rs4313843	0	16790198
9	rs2165776	0	38165646
15	rs2219508	0	31751007
12	rs10850232	0	114307111
10	variant.13424	0	85984344
20	rs6102743	0	40863459
2	rs1030278	0	38435241
5	rs4704604	0	79191702
10	rs1105340	0	95233856
2	rs4675157	0	228103702
6	rs515020	0	54297588
19	variant.58749	0	58102074
1	variant.7753	0	159272642
MT	200610-48	0	4336
3	variant.76260	0	100511565
5	rs26408	0	171093383
17	rs12943793	0	13405872
2	rs7419565	0	130953022
20	rs12479864	0	59336863
18	rs8085753	0	39853072
11	indel.17076	0	18456375
10	rs7090352	0	13303113
15	rs12914385	0	78898723
9	rs4342663	0	9422159
12	rs1379969	0	75509650
4	rs13133029	0	64332005
7	rs2116640	0	38995788
12	rs10492266	0	115605697
3	rs296158	0	22833705
8	rs10094547	0	85165783
15	rs6496105	0	95987050
1	rs12082064	0	98592888
2	rs10495650	0	16543233
9	variant.105582	0	111945008
10	rs17155248	0	14449211
8	rs7836754	0	25922911
7	rs10268319	0	36970835
7	kgp11429211	0	115485682
6	rs17643290	0	148869370
11	rs262418	0	36025118
Y	rs2032647	0	21938158
11	rs7117322	0	79184840
1	rs1008680	0	168285045
22	rs5753904	0	32667507
19	rs10153456	0	52349499
2	rs13400337	0	131489113
11	rs7942096	0	20643784
3	rs12330472	0	109990002
8	rs13251382	0	73834777
15	var_15_90904357	0	90904357
1	rs2273779	0	186273994
20	rs292870	0	38338620
1	rs1001160	0	76358591
13	rs9318528	0	78796313
14	rs12435216	0	40534511
21	rs2828501	0	25125175
9	rs11792106	0	109389147
1	rs6674082	0	245837801
19	rs10520211	0	34676982
15	rs9652429	0	56309722
2	rs17012308	0	76442464
3	rs9871358	0	70582231
3	rs4684030	0	77273602
5	rs10072488	0	65988164
8	rs2946505	0	12811152
6	rs10499314	0	160815710
2	rs11684741	0	235809515
6	rs10455225	0	70315758
19	rs2304206	0	50168871
2	rs10496618	0	124508051
10	rs16916504	0	63452956
5	var_5_127640644	0	127640644
2	rs4241113	0	123467108
17	rs11651535	0	36178309
14	rs1953917	0	49154469
12	rs7316327	0	19861813
19	variant.53126	0	11941431
2	rs2880366	0	198965495
12	rs12425135	0	70998588
X	rs6629352	0	19588334
12	rs7956262	0	42155813
9	rs10429618	0	125491426
17	rs4646365	0	17467783
4	rs7693369	0	158778839
9	rs224015	0	20323424
5	rs1363788	0	56926094
9	rs626533	0	3126263
21	rs7275593	0	19522846
2	rs4283390	0	176451291
22	rs9622658	0	38003624
3	rs2200251	0	176688676
10	rs6482124	0	18298132
X	indel.108909	0	134988715
19	rs11085421	0	21168754
4	rs7675535	0	10972640
10	var_10_63450380	0	63450380
5	rs252749	0	77389973
2	rs11885624	0	153225649
9	rs11103631	0	137906694
17	rs11654470	0	76877331
7	rs41827	0	106257186
6	rs9398272	0	111843548
18	rs1367836	0	36934371
11	rs11027285	0	23548673
5	rs272620	0	63815993
12	rs7965430	0	45710230
1	rs6426389	0	4186309
20	rs17791789	0	58821344
13	rs951904	0	22820528
13	rs11840421	0	39156719
14	rs8005917	0	99053053
13	rs1341542	0	57145024
10	rs1912308	0	87284920
11	variant.20190	0	74716664
13	rs1467601	0	30294876
17	rs1901187	0	38646147
4	rs6830813	0	8046433
5	rs3756663	0	33440306
Y	rs34297606	0	14498990
7	rs6967566	0	66855248
16	rs254930	0	14073795
4	rs9637646	0	166803528
11	rs370634	0	114101709
1	variant.1850	0	26496971
10	variant.13853	0	96580399
1	rs999095	0	147210227
10	rs11198881	0	121087219
2	rs6746117	0	148155161
1	rs366187	0	86265259
12	rs10779048	0	84215246
16	indel.41437	0	66975490
4	rs1395728	0	63811369
3	rs17006314	0	19910769
3	rs1468923	0	178982869
9	rs1547190	0	80075134
7	newrs61750427	0	92123671
11	rs401801	0	72334873
8	rs7818775	0	98827531
6	rs17078438	0	117196211
7	rs7812162	0	121298820
1	rs12746239	0	152246726
1	rs734976	0	212640982
4	rs10029778	0	43305896
7	rs6949182	0	123977335
12	rs10875841	0	48991637
18	rs4281825	0	64796058
6	rs6459587	0	18038081
6	rs2586827	0	48480264
3	rs2071203	0	50311900
9	rs10992420	0	95450808
4	rs10004104	0	91790439
X	rs1894386	0	30236394
4	rs7684954	0	71875237
X	rs5932586	0	128328926
5	indel.88279	0	177473924
11	rs3740819	0	89928637
14	rs7157141	0	93629959
5	rs4501299	0	52698387
6	indel.93970	0	160857900
4	rs2162136	0	55061398
1	rs1058405	0	161751741
2	variant.64772	0	201470356
11	rs2575859	0	14510736
2	rs287992	0	9991867
2	rs6434101	0	185606104
6	rs1336974	0	117072651
15	rs10518965	0	58408424
11	rs1564943	0	12179107
9	rs16918167	0	101815339
5	rs13354141	0	67301948
21	rs20461	0	24521301
13	rs4502106	0	69454039
17	rs7220716	0	58430297
3	rs7647724	0	29725062
12	rs792872	0	31516706
4	rs6532012	0	88520379
12	rs10841024	0	18571525
2	rs1227005	0	230122385
2	rs6715313	0	53864008
13	rs4771640	0	110393477
7	variant.97475	0	105205803
Y	2010-08-Y-227	0	10636708
3	rs1077535	0	14877535
13	rs927924	0	40985468
5	rs11958178	0	79748382
8	rs11784410	0	88062390
8	rs7016497	0	141677324
4	rs17019814	0	93638479
10	rs11199849	0	122995312
21	variant.70357	0	47316193
16	rs1875233	0	56686704
13	rs1499306	0	69132460
11	rs2585796	0	110250091
11	rs1104974	0	131158052
7	kgp2655499	0	85649835
1	rs4846415	0	217680035
1	rs7520634	0	67580350
7	rs12721631	0	99355427
10	rs4919543	0	95579110
4	newrs146423280	0	57312522
4	rs12508326	0	28745882
1	rs1499577	0	208511351
2	rs16867499	0	182687039
3	rs12497650	0	158831323
7	rs3750079	0	32969419
7	rs17164729	0	129842229
1	rs360589	0	115470852
3	rs2011774	0	31229379
20	rs16998899	0	17261305
2	rs3739022	0	136562472
11	rs568082	0	79018805
2	rs1861720	0	206829006
5	rs10462457	0	86286426
10	rs17142139	0	6926362
20	newrs115988600	0	25448020
10	rs7908795	0	109548708
1	rs763161	0	7468614
2	variant.64083	0	178681580
9	rs10985555	0	124930771
12	rs1009619	0	89554226
2	rs4953862	0	133664437
5	rs1895391	0	75445925
16	rs1421084	0	53757740
16	rs4967856	0	64883464
1	rs9659234	0	168182443
6	rs2237143	0	15440339
1	rs4838896	0	111821777
2	rs7580594	0	171204750
7	variant.96639	0	92848766
8	rs11136971	0	5973842
11	rs2292891	0	43942186
22	rs137182	0	26668524
13	rs1176324	0	81230929
22	rs112544	0	21346485
9	rs10821149	0	93039262
1	rs2404678	0	208805287
20	rs199789	0	22282991
10	rs12776048	0	90477590
15	rs6495708	0	34985414
16	rs9302724	0	60427285
6	rs655865	0	96427122
10	rs7918887	0	76808749
11	rs7945067	0	119678445
18	rs9966530	0	29424289
4	rs10032505	0	93009187
5	rs1450631	0	165928295
X	rs1341936	0	93232028
1	rs4072161	0	177769687
6	indel.91614	0	56919252
1	rs6674177	0	69334834
2	rs2556094	0	160685529
2	rs10202955	0	186309738
3	variant.73290	0	12211299
20	variant.68872	0	56190048
14	rs2619676	0	81192479
18	rs8088428	0	47249297
11	rs4409856	0	58877909
20	rs683808	0	3749886
12	rs2305849	0	10854537
10	rs4918600	0	112584451
8	rs10101508	0	121398874
11	rs17134284	0	99602252
11	rs61552	0	86920178
2	rs6430189	0	148241782
13	rs9535762	0	52390603
4	rs6857016	0	169474972
18	rs922391	0	11573468
Y	rs2058276	0	2668456
1	rs7552304	0	68597121
5	rs17434346	0	167270009
11	rs11234804	0	86484146
10	rs1339678	0	9951762
X	rs5956206	0	119473009
11	rs1372956	0	24373079
18	rs4130047	0	40678235
3	rs11919670	0	147275430
15	rs4965077	0	97733402
1	rs947661	0	156494916
2	rs17040945	0	50921470
5	rs3864269	0	106936965
1	rs497511	0	94523113
6	rs536916	0	13395558
7	rs10239501	0	49852730
20	rs3918240	0	44635616
10	rs11190298	0	101620948
X	rs5931521	0	138023847
11	rs11033151	0	35526523
8	rs10282934	0	81100970
8	rs4335161	0	136770912
7	rs7794222	0	147598395
18	rs2000793	0	64596027
9	rs12349993	0	107293507
19	rs12461010	0	55332601
18	rs1784732	0	4318982
9	rs726657	0	117696336
7	rs1525510	0	109734425
13	rs640428	0	53402385
1	rs1058184	0	111215472
4	rs1115917	0	16104248
2	rs7421653	0	234003227
11	rs3016173	0	60790839
16	rs12935810	0	4049365
8	rs1063582	0	23167353
14	rs229836	0	83867535
1	rs12736117	0	158349097
7	rs6973521	0	51703325
8	rs11987135	0	131877244
5	rs12187702	0	132630270
10	rs11194725	0	111330820
7	rs17723390	0	43293718
3	rs1606850	0	21837299
1	rs800805	0	187859825
16	rs441354	0	83741752
9	rs1426506	0	93148579
2	rs7606842	0	213737261
1	rs4657115	0	161831507
4	rs954467	0	93665778
3	rs6444054	0	185069658
10	rs12262273	0	134244680
17	rs9902678	0	9915570
17	rs2945411	0	25845804
1	indel.11221	0	248309181
16	rs4781443	0	13364121
3	rs9826008	0	175832014
X	rs2752636	0	89426479
3	rs6793262	0	17923381
7	rs12666375	0	53303291
7	rs6957830	0	10069869
10	rs682836	0	115893434
6	rs13215765	0	165533455
10	rs922242	0	14085835
10	rs2387074	0	134693532
12	rs10772577	0	7792068
4	rs3113727	0	110037163
8	rs746736	0	97432021
15	rs11635685	0	42373810
3	rs7428227	0	165996034
6	newrs61755771	0	42689937
9	rs10989395	0	103851372
11	rs10892956	0	122906753
12	variant.27473	0	113399041
19	rs2287731	0	39101879
4	rs6812233	0	178455524
16	rs2072076	0	19236181
2	rs359257	0	60485161
10	rs11254864	0	6941948
15	rs2243453	0	61994586
5	indel.87331	0	145439761
15	rs11638446	0	47141066
5	rs4147091	0	91390107
21	rs2827527	0	23818121
4	rs7691236	0	109536616
1	rs6690236	0	242878998
3	rs2129843	0	30571674
11	rs2233549	0	76814110
4	rs6535038	0	135643583
1	rs7550138	0	153690013
22	rs131056	0	47905322
1	variant.8683	0	179271913
4	rs4574343	0	4953904
11	rs2187557	0	118148271
10	rs591157	0	96954298
7	rs1419555	0	125569441
X	rs12395545	0	64711703
13	rs958795	0	85043838
4	rs9997981	0	140821391
3	rs9856456	0	117532231
5	rs10040978	0	34333402
6	rs9458524	0	162748555
7	rs7784776	0	46620145
7	rs7781379	0	144830345
13	rs1119911	0	32081769
3	rs2347309	0	16596267
14	variant.30618	0	20848213
2	rs10932860	0	156935758
11	rs4754642	0	99619383
X	variant.108555	0	100653772
21	rs70431	0	21990601
2	kgp14674730	0	138772335
5	rs1432676	0	159308536
5	rs489835	0	163126801
4	rs6537323	0	139223367
17	rs9889910	0	41131175
X	rs210011	0	129242937
3	rs1055152	0	189038648
19	rs3829671	0	18777667
12	rs35083	0	31139301
21	rs468771	0	31239279
X	rs7886116	0	9320494
4	rs7672200	0	167790958
9	rs10959007	0	10277319
X	rs5921899	0	97025440
2	rs11693648	0	121797319
4	rs870835	0	13193295
7	rs3108440	0	76896701
11	rs11345	0	10900309
5	rs2165515	0	3174032
10	rs7901526	0	44336374
5	rs6449962	0	67779809
1	rs2481084	0	160989614
20	rs755031	0	23955742
12	rs11065772	0	109617865
8	rs10505173	0	113486216
1	variant.9653	0	206972356
5	rs6877325	0	16785604
8	rs13278786	0	29694470
X	rs12559453	0	142088035
3	rs12695388	0	119235102
6	rs9366871	0	34854745
6	newrs140581293	0	3077056
5	rs1173227	0	4785594
18	rs6507016	0	30927775
14	newrs184085016	0	23532640
5	rs298512	0	17306790
13	rs11619869	0	24090581
11	rs1946700	0	78686575
17	newrs118204016	0	7127303
6	variant.89520	0	29641308
7	rs4727090	0	149267567
8	rs12458	0	11617240
8	rs7007919	0	20647375
11	rs12278762	0	98781993
5	rs7719200	0	29596410
5	variant.84845	0	54424257
6	rs11751645	0	139902376
4	variant.83759	0	187158094
11	rs1486531	0	11088815
11	rs7115333	0	75756203
1	rs16856086	0	180493944
18	rs658977	0	53213887
10	rs1900456	0	55701225
6	rs550152	0	70910711
10	rs10825411	0	56626553
2	rs7607362	0	112901019
20	rs6066296	0	46013748
12	rs10773484	0	128573135
6	variant.88810	0	10702797
11	rs113080	0	44101807
8	rs12678105	0	61882751
14	rs9919904	0	64620120
4	rs1469236	0	37741826
1	rs10159458	0	11534053
1	rs1361600	0	95007918
8	rs10955457	0	108537188
8	rs11777048	0	123808821
20	rs6042474	0	13985560
13	rs2184129	0	38392335
18	rs12458547	0	68578501
17	rs4924815	0	17675278
16	rs8055622	0	26765485
5	variant.84171	0	13845071
19	indel.57631	0	51983885
Y	2010-08-Y-1140	0	11925204
18	rs2124710	0	41875201
7	variant.98762	0	142650890
1	rs28600729	0	38406626
16	rs11648785	0	90084561
5	rs883150	0	172073780
8	rs10503366	0	6575683
5	rs157414	0	67293409
2	rs4591297	0	148365343
12	rs4766096	0	3403999
6	rs1192446	0	62679321
4	rs4861970	0	182407681
3	indel.72965	0	4354937
X	rs2238913	0	14612419
2	rs12993357	0	59439450
14	rs7160507	0	75846884
18	rs8097743	0	67286855
16	rs903202	0	85947779
2	rs7573336	0	76041848
4	rs4447889	0	80672520
8	rs6586661	0	17713120
16	rs6498657	0	17092870
10	rs2588944	0	63590712
6	kgp3994102	0	28502514
Y	rs9786197	0	21117888
21	rs2178893	0	16393447
5	rs6895716	0	71809046
5	rs978914	0	169348810
16	rs11075271	0	15586074
X	rs12011811	0	64299562
5	rs6885417	0	38334997
10	rs6602233	0	7306383
3	rs1449409	0	85603104
10	rs1126369	0	32641653
13	indel.30153	0	101278091
18	rs4563110	0	25444241
2	rs10497261	0	166326888
18	rs12455458	0	43356182
3	rs12486323	0	132430804
Y	2010-08-Y-149	0	10631719
MT	200610-53	0	8473
4	rs6532481	0	95277311
14	rs1256114	0	64810005
13	rs9577637	0	112828414
1	variant.5475	0	110212194
1	rs17367150	0	160006809
2	var_2_86352638	0	86352638
2	rs4675494	0	205957557
14	rs17569795	0	26688690
12	rs6488319	0	7601942
14	rs10140657	0	52892612
3	rs12497903	0	132834411
18	rs998171	0	9219662
2	variant.60427	0	38903058
1	rs1952046	0	58482341
7	rs4364531	0	42020130
7	rs10278370	0	40353713
12	variant.24552	0	49999129
13	rs945691	0	74713439
2	rs17028232	0	103742570
22	rs5995166	0	36128450
11	rs2000571	0	116585533
10	rs1803997	0	112046200
12	rs10734717	0	23230156
5	var_5_90674511	0	90674511
X	rs5908724	0	142696991
1	rs11265165	0	159283746
1	rs4414011	0	39354517
18	rs16963283	0	19671600
12	rs4931631	0	32629495
22	rs16995069	0	46643774
10	rs1337429	0	108992551
5	rs160063	0	152772852
2	rs4627569	0	112773153
11	rs4265593	0	11280805
X	rs5977748	0	131893047
5	rs6868535	0	495377
2	rs7596739	0	199765094
11	kgp11220124	0	45671005
2	rs4456710	0	121175888
6	rs318477	0	2887652
11	rs4937795	0	133475211
14	rs12147825	0	70789805
2	rs4849770	0	119957026
6	rs9449751	0	84713577
2	rs3795905	0	239075812
X	newrs138411530	0	100630121
2	rs13339833	0	182160053
1	rs7539947	0	116907359
17	rs6501464	0	69247378
16	newrs148234724	0	67226732
19	rs4808217	0	15240815
13	rs1412125	0	31041595
1	rs6690040	0	91061122
11	rs2102405	0	116348168
21	indel.69440	0	30701963
19	rs11085004	0	3215237
13	rs9546709	0	85052477
7	rs2699717	0	118468611
16	rs1641769	0	10853054
3	newrs115624085	0	165547938
9	rs7045203	0	18947253
10	rs2297040	0	30663275
16	rs7194259	0	24429827
4	variant.83722	0	187005911
10	rs12358745	0	52554416
7	rs4719267	0	11370880
8	rs4333645	0	145569535
12	rs3847809	0	94578934
3	rs3924267	0	144681790
3	rs4680584	0	151361249
2	rs4927611	0	1460004
19	rs7251418	0	41341589
X	rs11260532	0	115831573
9	rs2769058	0	77563087
7	rs1529893	0	15507516
2	rs7423613	0	8752881
1	rs17106264	0	81706429
1	rs4658739	0	245447738
16	rs12930293	0	8496035
17	rs4792077	0	10899825
7	rs12535713	0	152529878
Y	rs9785851	0	15510490
3	rs1712566	0	106658062
11	rs12786407	0	93669055
18	rs4496232	0	37993684
17	rs671082	0	75097910
5	rs2567564	0	10394583
18	variant.50733	0	55328555
13	rs9568856	0	54064981
18	rs4940845	0	56817091
2	indel.62963	0	133174900
10	rs7919913	0	5926216
5	rs193722	0	160658223
12	rs570891	0	24530302
15	rs7171652	0	61710312
4	rs12508637	0	36334295
16	rs12934725	0	6879217
18	rs4141815	0	1593089
18	rs1030564	0	73755357
7	rs35681285	0	16326646
18	rs8084399	0	5097618
4	rs10857057	0	118963085
6	rs9369255	0	40989503
15	rs338556	0	86237282
17	rs890432	0	46629232
19	indel.57914	0	53453233
X	rs5904614	0	22176574
8	rs1450757	0	111055485
7	rs2189952	0	10252414
4	rs12508213	0	11524263
4	rs1460689	0	136199802
7	rs17064	0	87133470
12	rs277213	0	44059056
22	rs928781	0	23600013
13	rs2116998	0	104933186
10	rs7079973	0	112937459
4	rs1869765	0	61274340
1	rs16856306	0	180587744
12	rs2255336	0	10532326
15	rs921221	0	28198567
10	indel.15050	0	124802625
9	rs189544	0	89057171
1	rs4648384	0	2756621
5	variant.84868	0	54572150
5	rs2278385	0	156589399
13	rs7335109	0	70139482
5	rs1469095	0	61983848
6	rs4144260	0	19443752
5	rs457821	0	75936944
16	rs6540085	0	87852975
6	rs3117098	0	32358513
1	rs1051740	0	226019633
3	rs16833435	0	182453765
12	rs10735341	0	96604447
5	rs12651804	0	79003360
2	rs7564515	0	134370162
2	rs7601754	0	191940451
4	rs626267	0	114016978
12	rs10747821	0	59214607
4	rs3755881	0	96107878
3	rs4450855	0	110711181
X	kgp22789397	0	132556326
4	rs10518545	0	130114848
20	rs2741373	0	52105972
10	rs11817161	0	49847597
12	rs6539726	0	83711858
12	rs2004475	0	84178113
3	rs1430010	0	5607784
13	rs7338358	0	45772011
10	rs2025465	0	7273501
19	variant.58238	0	55442022
20	var_20_2779528	0	2779528
8	indel.101382	0	82606146
10	rs3847427	0	11402047
2	rs7579047	0	228535921
2	rs12614310	0	49092782
3	rs2947630	0	125452841
15	indel.36327	0	66262895
7	rs2290363	0	134528383
10	rs6480305	0	69879709
16	rs8056286	0	23880076
5	rs11241378	0	115542005
4	rs6825654	0	20518603
6	rs2272891	0	138628807
11	rs3847582	0	103216252
6	rs12208637	0	108694389
18	rs7241576	0	24323750
1	var_1_11082266	0	11082266
6	rs543831	0	145587688
2	rs7590631	0	65174408
17	variant.47779	0	59937157
4	rs6534467	0	126122232
4	rs929620	0	27983025
1	rs2982384	0	11401745
5	rs6452473	0	71741094
8	rs10113210	0	25965198
3	rs6806429	0	162283234
9	rs4878052	0	89905888
X	rs2128990	0	150103835
3	rs9842113	0	134192338
2	rs4665370	0	21794756
11	rs7943730	0	11570895
6	rs9377167	0	149175496
9	variant.106111	0	125616226
8	rs2168053	0	4998837
20	rs13040321	0	40922844
12	indel.26111	0	76740232
X	rs5967776	0	86274376
10	rs2475230	0	116259930
15	rs2414354	0	54963370
5	rs10074541	0	34036236
7	rs819367	0	17110253
1	rs4636400	0	145444556
16	rs7192855	0	65058391
5	rs16883639	0	9836777
2	rs4669256	0	8516939
7	rs11980132	0	156722649
15	rs4778307	0	23096921
16	indel.42166	0	75203298
22	rs2007382	0	25109027
7	variant.99269	0	151843684
2	rs840616	0	188196469
16	rs9937243	0	76991090
8	rs7386222	0	36789591
13	rs9558980	0	107908990
6	rs997607	0	132434060
1	rs11264359	0	155282829
7	rs6462740	0	37241917
10	rs4750524	0	14502855
9	rs2026590	0	24833789
2	rs11889338	0	17427585
6	variant.91445	0	52764732
7	rs6964649	0	122195452
1	rs3917991	0	36934805
12	rs17728008	0	7985460
8	rs13254245	0	110420384
5	rs1048834	0	76369337
4	rs1948210	0	131558064
2	rs4502415	0	17518050
5	rs12652447	0	15674635
16	rs8054305	0	79308240
11	rs6589880	0	121255699
6	rs201327	0	21046035
4	rs11737230	0	126267588
13	rs6562711	0	73092319
11	indel.20849	0	102221679
13	rs275966	0	36286806
17	rs714731	0	69877419
6	rs913014	0	34501529
14	variant.30775	0	21795769
12	rs7953372	0	77107338
6	rs9377437	0	103550766
5	rs298552	0	17333950
6	rs9357008	0	26479891
10	rs11819553	0	73426465
8	rs4961103	0	89668921
20	rs6063722	0	50459530
22	rs2071847	0	43027630
1	rs12049511	0	107850037
15	rs1123082	0	98433029
5	rs448442	0	122357713
1	rs2383513	0	186599524
1	rs7548249	0	208719848
4	rs10012732	0	30005434
19	rs7246340	0	7436178
1	rs17129664	0	67583298
11	rs474130	0	126471644
19	rs2262138	0	16352403
2	rs6756192	0	120123704
5	rs6453512	0	79578661
17	rs8068764	0	41490161
11	rs12281832	0	107653081
15	rs1972460	0	82530630
16	rs11859832	0	73436213
1	rs232790	0	59131311
1	rs3754443	0	110609288
9	rs4361825	0	112056805
12	rs3914433	0	101525373
10	rs12571505	0	37099723
13	rs9318380	0	76435126
6	rs1099646	0	167226226
16	rs12918370	0	55424127
14	rs1959720	0	88206607
13	rs9519192	0	88679966
5	rs419628	0	2523602
9	indel.103788	0	21239478
5	newrs138332575	0	7885972
18	rs339869	0	22207589
6	variant.93247	0	135250192
1	rs10874177	0	81316894
6	rs569110	0	151300056
11	rs498981	0	86230898
3	rs9850879	0	24346981
7	variant.95730	0	48634409
3	rs4685485	0	2186551
8	rs7010138	0	58374820
10	rs11198978	0	121258186
22	rs849449	0	27600516
14	rs1255784	0	64000774
22	rs5761776	0	27227219
16	rs4438302	0	9090615
13	rs9571901	0	68974383
7	rs10267134	0	34803103
10	rs1359266	0	85330074
11	rs11221803	0	99766045
10	rs4562729	0	50558099
12	var_12_109523551	0	109523551
11	rs516912	0	59536179
9	rs957155	0	9142828
4	rs3922552	0	36470307
3	rs2600846	0	189216167
11	rs7935608	0	40845977
19	rs10403531	0	23680857
3	rs9290065	0	160776964
20	rs6049766	0	24520320
17	rs6504218	0	62408299
3	rs4894535	0	171995605
19	rs6509635	0	52929255
16	rs12596548	0	81503877
2	rs2359677	0	207462642
14	rs31451	0	79405090
20	indel.68689	0	47770553
3	rs6802413	0	81227042
13	newrs149175978	0	38171321
16	rs4784901	0	58194326
4	rs6845295	0	48662596
21	rs2245501	0	23194676
X	rs4303009	0	111480227
22	rs5999521	0	22146399
8	rs4242472	0	52655519
18	rs1918672	0	10808723
3	rs1531807	0	128748148
16	rs6563976	0	83792732
1	rs1040264	0	242127836
13	rs4261404	0	40242648
9	rs2593397	0	17451550
1	rs4240931	0	222039055
17	rs11891	0	76988785
3	rs1675526	0	98319101
6	rs806792	0	26198916
12	rs2638259	0	40550324
2	rs938767	0	4348672
1	rs7531174	0	95338091
10	rs10903912	0	3041788
3	rs7642341	0	194096787
10	indel.13335	0	81113581
3	rs9821185	0	161237020
7	rs1034575	0	91861656
12	rs12579129	0	105396602
4	rs1354680	0	113918577
12	rs7952942	0	32187389
18	rs2469478	0	47651537
3	rs17693202	0	35286613
12	rs17784653	0	5634677
7	rs701308	0	83562164
12	rs11180676	0	76174818
16	rs1023442	0	19331565
5	rs12652136	0	107951067
11	rs660375	0	107627609
17	rs12601505	0	78125308
13	rs7337052	0	81417896
1	rs203817	0	167837791
12	variant.26356	0	89744360
11	rs665714	0	82911261
11	rs713330	0	35223945
14	rs807561	0	99613782
5	indel.87056	0	140724203
4	rs6831434	0	162155361
6	rs2815162	0	8078267
17	rs1105527	0	25848196
14	rs8013858	0	21306502
9	rs1061758	0	34652330
12	rs7305488	0	41277644
3	rs9841750	0	6751582
1	rs4650380	0	79299679
7	rs10240623	0	57311000
2	rs4849784	0	112278999
2	rs4243394	0	177389867
4	rs4406013	0	20362716
21	rs462471	0	42836476
6	rs12662633	0	40474306
14	rs2289454	0	105457780
8	rs1022429	0	75211424
6	rs9347937	0	165295240
13	rs7338430	0	114056524
X	rs17270479	0	115668150
11	rs1584184	0	25181297
22	rs5770581	0	49364780
12	variant.25459	0	57113363
19	rs833905	0	38485224
10	rs11251440	0	2749491
2	rs13017431	0	51191994
2	variant.62709	0	120414060
17	rs2041982	0	66352611
7	rs12666607	0	16886324
2	rs7582694	0	191970120
9	rs495897	0	22756708
5	variant.87417	0	147661670
1	rs35835790	0	83905323
17	rs11656277	0	53371047
9	rs1411680	0	115229693
15	rs11635983	0	27764600
13	rs4885090	0	73887111
9	rs10962725	0	16933037
7	rs2037701	0	55306579
9	rs279880	0	986085
22	kgp5802884	0	19950137
18	rs8084793	0	69070615
8	rs7012038	0	14837778
7	rs7808465	0	123656664
11	rs479995	0	95937204
1	variant.6465	0	151027490
14	rs12432377	0	32282564
3	rs1162326	0	9081339
1	rs7524076	0	24508710
4	rs6846158	0	14764460
12	rs2731624	0	20015194
8	rs13253406	0	143200557
17	rs4789753	0	80092131
16	rs4786656	0	5304022
2	variant.63597	0	166168546
4	indel.81446	0	74364873
11	rs11219437	0	123944824
1	rs508772	0	28589578
18	rs8097746	0	46640782
7	rs12535600	0	123994631
6	rs10498660	0	3343544
5	rs12188231	0	6761511
11	indel.20465	0	85406301
1	rs11206153	0	53852469
1	rs7545951	0	107218922
6	rs3798734	0	11201157
21	rs2409531	0	36053501
14	indel.32692	0	73464908
4	rs6851633	0	153902939
1	rs2817178	0	3047252
9	rs944510	0	117853022
3	rs1526589	0	54946578
3	var_3_101450783	0	101450783
9	rs10757671	0	27599202
15	rs2759321	0	81058507
9	rs1438805	0	81555504
1	rs10494649	0	190813289
11	rs679581	0	65746653
20	variant.68838	0	55111249
18	rs7236019	0	46276149
19	rs352826	0	49760208
11	rs7946645	0	69425840
5	rs265984	0	174836280
22	indel.72574	0	46708046
6	rs2504080	0	39904317
9	rs615189	0	87697154
21	rs2409131	0	26518687
9	rs11243648	0	135034618
1	rs10916495	0	229635521
2	rs3791253	0	167286044
5	1KG_5_65370909	0	65370909
18	rs2054289	0	50238954
2	rs1025753	0	212722915
13	rs7317767	0	106801031
19	rs2532060	0	55614923
9	rs7022811	0	122859248
13	rs4772392	0	102236780
X	rs3027439	0	43626136
1	rs334711	0	61625310
11	variant.15966	0	3115462
17	rs9900709	0	63208206
18	rs593582	0	8713088
14	rs998871	0	55918302
6	rs10214636	0	85200684
16	rs9922289	0	5646172
2	rs1452512	0	126338255
X	kgp22793616	0	91068591
11	rs7930399	0	45398217
X	rs5978415	0	10668867
8	rs6559176	0	6539289
13	rs9783540	0	26523528
4	rs10030728	0	61950476
4	rs7666763	0	73858464
22	rs5769118	0	47124827
12	rs7311993	0	11931586
2	rs11884795	0	133519504
19	rs11879840	0	21069090
18	rs6506174	0	4073324
11	rs327483	0	25826554
8	rs3750255	0	121267736
5	rs7707761	0	128474742
9	rs7875801	0	135138261
12	newrs150894148	0	11214032
12	rs11113580	0	108304088
X	kgp22734545	0	30064743
6	rs2071277	0	32171683
3	rs9819783	0	7208213
1	rs4431831	0	240077023
5	rs224823	0	81605353
X	rs2226984	0	152192816
11	rs2919721	0	70953650
6	rs10806835	0	166308924
22	variant.70950	0	22749644
1	rs447558	0	6795230
1	rs520226	0	34456109
2	rs10497762	0	196461111
7	rs12669064	0	126535600
2	rs11123842	0	101337982
15	newrs139773499	0	91341567
14	rs8022950	0	94498929
18	rs2075409	0	56033914
12	rs7487233	0	129942639
3	rs9846280	0	74805509
7	rs6943531	0	126145179
12	rs7307444	0	68796448
18	rs2684818	0	44712965
14	rs2302835	0	75279461
17	variant.46278	0	39674617
10	rs10794015	0	126065943
X	rs449705	0	31125671
11	rs11824385	0	25144319
14	rs10143853	0	97149363
2	rs6745046	0	220899751
13	rs1887703	0	99949983
3	rs12485321	0	149986
3	rs510173	0	153474220
7	rs17885558	0	94989250
6	rs675658	0	158101911
16	rs2679292	0	80337865
8	rs7814914	0	1983582
[truncated: 298,216 more rows]
