# Supplementary material for: African KhoeSan ancestry linked to high-risk prostate cancer
Source: BMC Med Genomics. 2019 Jun 4;12:82. doi: 10.1186/s12920-019-0537-0 (PMC6549381; doi:10.1186/s12920-019-0537-0)
Supplement: Supplementary file 3 — Genotyping data of 84 Coloured participants (PED and MAP formats). (ZIP 1230 kb) [file 12920_2019_537_MOESM3_ESM.zip]

Archive with 9 entries (6 files):
- PCaAdmix-AdditionalFile3(Coloued)/
- PCaAdmix-AdditionalFile3(Coloued)/.DS_Store
- __MACOSX/
- __MACOSX/PCaAdmix-AdditionalFile3(Coloued)/
- __MACOSX/PCaAdmix-AdditionalFile3(Coloued)/._.DS_Store
- PCaAdmix-AdditionalFile3(Coloued)/ColouredAfrican_n84.map
- __MACOSX/PCaAdmix-AdditionalFile3(Coloued)/._ColouredAfrican_n84.map
- PCaAdmix-AdditionalFile3(Coloued)/ColouredAfrican_n84.ped
- __MACOSX/PCaAdmix-AdditionalFile3(Coloued)/._ColouredAfrican_n84.ped
