# Supplementary material for: African KhoeSan ancestry linked to high-risk prostate cancer
Source: BMC Med Genomics. 2019 Jun 4;12:82. doi: 10.1186/s12920-019-0537-0 (PMC6549381; doi:10.1186/s12920-019-0537-0)
Supplement: Supplementary file 3 — Genotyping data of 84 Coloured participants (PED and MAP formats). (ZIP 1230 kb) [file 12920_2019_537_MOESM3_ESM.zip › PCaAdmix-AdditionalFile3(Coloued)/ColouredAfrican_n84.map]

1 rs3131972 0 742584
1 rs11240777 0 788822
1 rs4475691 0 836671
1 rs13302982 0 851671
1 rs28391282 0 894028
1 rs2341354 0 908436
1 rs9777703 0 918699
1 rs1891910 0 922320
1 rs3128117 0 934427
1 rs3128126 0 952073
1 rs2465136 0 980280
1 rs7526076 0 988258
1 rs9442372 0 1008567
1 rs10907178 0 1011446
1 rs6687776 0 1020428
1 rs6671356 0 1029889
1 rs9442373 0 1052501
1 rs10907182 0 1056266
1 rs9442385 0 1087198
1 rs4442317 0 1096647
1 rs11260542 0 1099882
1 rs10907175 0 1120590
1 rs3819001 0 1128776
1 rs3813199 0 1148140
1 rs7515488 0 1153667
1 rs4018608 0 1193801
1 rs6685064 0 1201155
1 rs3737721 0 1217760
1 rs12410087 0 1229798
1 rs3845293 0 1248109
1 rs307354 0 1254402
1 rs307380 0 1276990
1 rs17160669 0 1295424
1 rs1240707 0 1325165
1 rs1240708 0 1325653
1 rs873927 0 1356693
1 rs36044796 0 1378131
1 rs819980 0 1415563
1 rs6690515 0 1437188
1 rs6669795 0 1440810
1 rs12032637 0 1455245
1 rs1571149 0 1464030
1 rs2031709 0 1475847
1 rs7531530 0 1479533
1 rs6604983 0 1511458
1 rs28635343 0 1549966
1 rs28464684 0 1556023
1 rs7407 0 1674332
1 rs12041925 0 1697600
1 rs4648727 0 1766129
1 rs3855951 0 1794162
1 rs7525092 0 1799950
1 rs6603802 0 1802381
1 rs16824526 0 1807989
1 rs2247560 0 1836625
1 rs28710181 0 1837391
1 rs28508199 0 1842344
1 rs2803316 0 1855158
1 rs3820011 0 1878053
1 rs16824588 0 1890092
1 rs3795283 0 1906447
1 rs6605081 0 1920614
1 rs6656398 0 1931789
1 rs13303016 0 1936451
1 rs2376803 0 1957814
1 rs6605074 0 1982608
1 rs6663158 0 1993958
1 rs2803310 0 2007157
1 rs2459994 0 2013924
1 rs884080 0 2016609
1 rs7513222 0 2017761
1 rs10910030 0 2025544
1 rs12410859 0 2028592
1 rs4648807 0 2030758
1 rs4648808 0 2030796
1 rs424079 0 2061200
1 rs2257182 0 2072426
1 rs262643 0 2090700
1 rs7512482 0 2136826
1 rs2460000 0 2146222
1 rs263526 0 2163364
1 rs260513 0 2170384
1 rs12084736 0 2179440
1 rs903908 0 2192827
1 rs10910047 0 2201709
1 rs2017143 0 2210509
1 rs884940 0 2213726
1 rs12082516 0 2241020
1 rs2645065 0 2251082
1 rs2055204 0 2270521
1 rs7527871 0 2271586
1 rs10910053 0 2271995
1 rs4648831 0 2272977
1 rs2843130 0 2273173
1 rs2645082 0 2273863
1 rs3795272 0 2274055
1 rs2279703 0 2296555
1 rs2843160 0 2298942
1 rs3736330 0 2316935
1 rs2494427 0 2328429
1 rs3935659 0 2341559
1 rs12731309 0 2342006
1 rs2494436 0 2349777
1 rs7515934 0 2349800
1 rs2494641 0 2352687
1 rs6659405 0 2362949
1 rs4648845 0 2376961
1 rs10910082 0 2408795
1 rs1107685 0 2429051
1 rs2247308 0 2435266
1 rs2494625 0 2444569
1 rs2495368 0 2463118
1 rs2234167 0 2480088
1 rs6667605 0 2492640
1 rs10752748 0 2534500
1 rs12117343 0 2541645
1 rs4648390 0 2690232
1 rs2377041 0 2703187
1 rs4648384 0 2746481
1 rs12409348 0 2768903
1 rs10909793 0 2784411
1 rs10797342 0 2787716
1 rs3100865 0 2795967
1 rs2842910 0 2807281
1 rs7340016 0 2823192
1 rs4648432 0 2829617
1 rs2045331 0 2832130
1 rs12403214 0 2839050
1 rs4648441 0 2840041
1 rs10797368 0 2842567
1 rs16823228 0 2843619
1 rs2606418 0 2860710
1 rs2485945 0 2873792
1 rs12044030 0 2879437
1 rs12046158 0 2881573
1 rs12022429 0 2909802
1 rs12562637 0 2914526
1 rs4576609 0 2928125
1 rs12564513 0 2929269
1 rs7412983 0 2933043
1 rs2142569 0 2934387
1 rs717795 0 2960324
1 rs760567 0 2990325
1 rs6695131 0 2990784
1 rs926244 0 2996143
1 rs7543737 0 2999829
1 rs2817168 0 3003550
1 rs2993493 0 3010106
1 rs1890336 0 3014125
1 rs6690373 0 3025087
1 rs2817178 0 3037112
1 rs10909882 0 3039573
1 rs2235176 0 3043966
1 rs731031 0 3062552
1 rs2651902 0 3064166
1 rs2742673 0 3069879
1 rs2651935 0 3076356
1 rs2651927 0 3091622
1 rs10752733 0 3094490
1 rs7539775 0 3099011
1 rs10909901 0 3121095
1 rs2817146 0 3123299
1 rs6424069 0 3136890
1 rs10909905 0 3137759
1 rs11807062 0 3143097
1 rs3002686 0 3167971
1 rs2455107 0 3170018
1 rs2455125 0 3178866
1 rs905135 0 3189344
1 rs4648377 0 3201318
1 rs2455144 0 3204592
1 rs2455137 0 3207011
1 rs2455135 0 3209761
1 rs6673393 0 3209961
1 rs2483266 0 3225901
1 rs2500271 0 3231689
1 rs2483274 0 3237958
1 rs2483279 0 3242029
1 rs7516150 0 3243749
1 rs7552331 0 3243801
1 rs882430 0 3248973
1 rs2483289 0 3254050
1 rs7524171 0 3269184
1 rs4648487 0 3275164
1 rs1538693 0 3284832
1 rs17399998 0 3294876
1 rs2493278 0 3297606
1 rs871822 0 3302774
1 rs6424074 0 3307640
1 rs11578011 0 3308392
1 rs2483225 0 3314897
1 rs1537406 0 3342087
1 rs867814 0 3352116
1 rs2487670 0 3358003
1 rs12124163 0 3382897
1 rs7553399 0 3406309
1 rs2821008 0 3411757
1 rs947344 0 3413327
1 rs12119711 0 3440865
1 rs2821060 0 3467762
1 rs2821054 0 3483710
1 rs10909974 0 3488927
1 rs2995009 0 3490435
1 rs4648527 0 3497721
1 rs35701577 0 3512421
1 rs4364818 0 3528361
1 rs10909990 0 3529341
1 rs16823920 0 3532829
1 rs1128474 0 3535472
1 rs7528494 0 3548088
1 rs2251098 0 3556566
1 rs10910003 0 3565789
1 rs2224718 0 3565920
1 rs1009345 0 3576288
1 rs3765695 0 3577237
1 rs3765703 0 3582296
1 rs3765716 0 3591800
1 rs3765731 0 3601752
1 rs12032272 0 3605016
1 rs3765736 0 3606461
1 rs6424089 0 3618523
1 rs3753211 0 3622468
1 rs3819967 0 3623240
1 rs1885865 0 3636151
1 rs4648553 0 3638739
1 rs9662633 0 3639422
1 rs12117836 0 3647619
1 rs1181874 0 3671930
1 rs12728911 0 3699272
1 rs7513053 0 3699347
1 rs6662706 0 3722456
1 rs12759497 0 3732117
1 rs6663840 0 3733179
1 rs2275831 0 3735784
1 rs6424058 0 3737440
1 rs12744607 0 3747609
1 rs4648426 0 3762949
1 rs6668103 0 3783184
1 rs7367066 0 3793615
1 rs7530189 0 3794958
1 rs12073945 0 3796833
1 rs4446914 0 3798222
1 rs11589102 0 3811642
1 rs10909830 0 3812563
1 rs7524279 0 3905553
1 rs7548668 0 3905920
1 rs10799181 0 3908931
1 rs7522140 0 3916997
1 rs12031275 0 3925928
1 rs7550609 0 3925958
1 rs12031557 0 3933957
1 rs10799224 0 3934989
1 rs11587331 0 3939756
1 rs6672877 0 3961230
1 rs4128222 0 3966641
1 rs6675979 0 3967912
1 rs4129100 0 3978308
1 rs10915659 0 3992809
1 rs12036953 0 4004617
1 rs9792946 0 4019522
1 rs4233258 0 4020758
1 rs7524800 0 4021444
1 rs4130940 0 4030208
1 rs12077262 0 4069908
1 rs7548756 0 4070109
1 rs10915434 0 4073976
1 rs12040805 0 4080702
1 rs6426389 0 4086169
1 rs6702633 0 4096895
1 rs10915445 0 4097502
1 rs16840838 0 4101209
1 rs7542208 0 4102678
1 rs6683453 0 4110262
1 rs16840866 0 4112353
1 rs9988443 0 4116025
1 rs4614226 0 4121459
1 rs16840873 0 4127180
1 rs12123330 0 4127324
1 rs12743431 0 4134652
1 rs4233264 0 4140038
1 rs11808641 0 4150793
1 rs6687268 0 4163537
1 rs4654512 0 4163857
1 rs11579829 0 4182646
1 rs903540 0 4184519
1 rs10799218 0 4189759
1 rs6679489 0 4209813
1 rs2101576 0 4227495
1 rs12087250 0 4227934
1 rs10915494 0 4228336
1 rs903541 0 4235753
1 rs16838549 0 4243441
1 rs16838560 0 4251748
1 rs2029490 0 4255453
1 rs693734 0 4264086
1 rs351619 0 4268679
1 rs351615 0 4270245
1 rs10915509 0 4275719
1 rs12408012 0 4279547
1 rs351606 0 4283916
1 rs641473 0 4288745
1 rs625079 0 4290149
1 rs685494 0 4297563
1 rs10799228 0 4305858
1 rs600933 0 4309356
1 rs528291 0 4313905
1 rs349393 0 4319680
1 rs75411 0 4325274
1 rs12028738 0 4331431
1 rs349413 0 4344566
1 rs7418714 0 4346856
1 rs7521665 0 4356137
1 rs349400 0 4362320
1 rs349401 0 4363445
1 rs4654432 0 4381075
1 rs12029910 0 4388639
1 rs6658372 0 4388839
1 rs6678792 0 4389258
1 rs10915535 0 4391320
1 rs1556691 0 4393075
1 rs1762814 0 4396116
1 rs12731060 0 4400296
1 rs666152 0 4418062
1 rs12143782 0 4434210
1 rs705689 0 4449167
1 rs705690 0 4449240
1 rs1878052 0 4452662
1 rs609506 0 4458793
1 rs582598 0 4461822
1 rs4654441 0 4466375
1 rs1018306 0 4467025
1 rs780568 0 4469694
1 rs6703696 0 4478355
1 rs518456 0 4481949
1 rs241240 0 4486166
1 rs241239 0 4487037
1 rs12080165 0 4496560
1 rs592726 0 4499103
1 rs4654556 0 4515191
1 rs6685798 0 4518111
1 rs241264 0 4518898
1 rs12120353 0 4520856
1 rs241277 0 4529046
1 rs241278 0 4529268
1 rs1541318 0 4534838
1 rs1157688 0 4536627
1 rs1024139 0 4540762
1 rs619364 0 4546239
1 rs10915566 0 4548640
1 rs1849943 0 4549176
1 rs537761 0 4562268
1 rs3896439 0 4568530
1 rs4654569 0 4575415
1 rs4654574 0 4579591
1 rs12029673 0 4583950
1 rs1107467 0 4585082
1 rs875807 0 4585532
1 rs12122754 0 4598419
1 rs10915575 0 4601118
1 rs12083131 0 4623678
1 rs11588149 0 4625356
1 rs7517857 0 4625445
1 rs12567266 0 4626314
1 rs16839422 0 4630824
1 rs10799256 0 4631549
1 rs16839451 0 4637553
1 rs2071990 0 4637918
1 rs2071995 0 4638538
1 rs763238 0 4643564
1 rs10915587 0 4646496
1 rs6688423 0 4668400
1 rs3753696 0 4676834
1 rs3820252 0 4684416
1 rs242044 0 4686979
1 rs242050 0 4689039
1 rs409048 0 4705534
1 rs368808 0 4706241
1 rs2802720 0 4708980
1 rs523141 0 4719527
1 rs12119789 0 4723352
1 rs12066439 0 4724171
1 rs426095 0 4727923
1 rs9426483 0 4730760
1 rs423285 0 4730936
1 rs3766977 0 4733358
1 rs399377 0 4735235
1 rs9426506 0 4744236
1 rs11805709 0 4747454
1 rs12089516 0 4759587
1 rs4654607 0 4761020
1 rs760817 0 4763773
1 rs10799262 0 4772431
1 rs2050010 0 4780777
1 rs2181699 0 4787872
1 rs10915626 0 4806643
1 rs6683849 0 4808761
1 rs7549868 0 4812586
1 rs6426440 0 4814770
1 rs10915644 0 4827658
1 rs10915645 0 4828047
1 rs7543026 0 4844702
1 rs6664880 0 4852648
1 rs6426446 0 4855722
1 rs6678459 0 4868388
1 rs11805753 0 4872967
1 rs10915668 0 4873161
1 rs12035499 0 4880552
1 rs942245 0 4881363
1 rs6666453 0 4887284
1 rs2898853 0 4892064
1 rs10915683 0 4896045
1 rs9286971 0 4903364
1 rs9426490 0 4911262
1 rs10915298 0 4912161
1 rs6656223 0 4915704
1 rs10799145 0 4921060
1 rs12754637 0 4923181
1 rs7535462 0 4933521
1 rs12757902 0 4936094
1 rs1563791 0 4943594
1 rs7365286 0 4947023
1 rs6683624 0 4951570
1 rs10158288 0 4961379
1 rs10915310 0 4968070
1 rs1870516 0 4972155
1 rs9286975 0 4972952
1 rs10799152 0 4973518
1 rs1459765 0 4987922
1 rs6693990 0 4994295
1 rs10915324 0 5003481
1 rs10915329 0 5013962
1 rs1563792 0 5024719
1 rs6603832 0 5027403
1 rs11590026 0 5040086
1 rs3128687 0 5041153
1 rs10915341 0 5042412
1 rs6680801 0 5044926
1 rs2242157 0 5060522
1 rs10733013 0 5068523
1 rs2611424 0 5073938
1 rs6671889 0 5092563
1 rs10492925 0 5095231
1 rs10799173 0 5097837
1 rs12121369 0 5109984
1 rs12027352 0 5111198
1 rs16840071 0 5129171
1 rs7547229 0 5140071
1 rs2722781 0 5157089
1 rs7528871 0 5158955
1 rs6603821 0 5167710
1 rs12140099 0 5170137
1 rs16840190 0 5182586
1 rs7546667 0 5182677
1 rs938962 0 5183802
1 rs4259664 0 5186968
1 rs677735 0 5195036
1 rs2353169 0 5196704
1 rs586165 0 5197747
1 rs7534404 0 5209115
1 rs12135834 0 5209527
1 rs6703948 0 5213305
1 rs630153 0 5220999
1 rs499416 0 5224091
1 rs536995 0 5225910
1 rs579467 0 5229725
1 rs584938 0 5233939
1 rs4847576 0 5235459
1 rs17423547 0 5241324
1 rs12141954 0 5242155
1 rs557477 0 5246334
1 rs665471 0 5247317
1 rs10799191 0 5256467
1 rs12040942 0 5271019
1 rs5026665 0 5274800
1 rs4847569 0 5279484
1 rs2148211 0 5301224
1 rs4129058 0 5310402
1 rs6603835 0 5398250
1 rs3922826 0 5407764
1 rs11260694 0 5436781
1 rs12568815 0 5444278
1 rs12045091 0 5470149
1 rs11260698 0 5472112
1 rs2071959 0 5478654
1 rs4845816 0 5484065
1 rs9659669 0 5485986
1 rs9729649 0 5494891
1 rs9660967 0 5504385
1 rs13376005 0 5505145
1 rs7515958 0 5526437
1 rs1935762 0 5539417
1 rs9439613 0 5546552
1 rs6603844 0 5563651
1 rs1695645 0 5566345
1 rs10907200 0 5568589
1 rs707582 0 5594373
1 rs770718 0 5597021
1 rs9439587 0 5602395
1 rs10157819 0 5603159
1 rs945322 0 5606888
1 rs6690868 0 5623910
1 rs17028491 0 5626139
1 rs971816 0 5629678
1 rs707589 0 5634234
1 rs707590 0 5635418
1 rs770721 0 5644992
1 rs707580 0 5647527
1 rs770702 0 5667508
1 rs770705 0 5669771
1 rs770693 0 5687940
1 rs2649078 0 5690392
1 rs1414380 0 5697463
1 rs2244632 0 5703284
1 rs2842258 0 5713085
1 rs2649063 0 5722218
1 rs11260682 0 5728192
1 rs12076190 0 5751626
1 rs4129514 0 5754188
1 rs4845818 0 5783692
1 rs1890191 0 5809727
1 rs1698976 0 5823382
1 rs1765719 0 5828516
1 rs11121600 0 5843629
1 rs1287634 0 5847958
1 rs12735231 0 5869030
1 rs12401883 0 5880188
1 rs2134551 0 5884457
1 rs962662 0 5901097
1 rs7549324 0 5904631
1 rs7535806 0 5905701
1 rs11120934 0 5960190
1 rs806111 0 5976217
1 rs546526 0 5993457
1 rs1295107 0 6001979
1 rs1295094 0 6017786
1 rs3789553 0 6039758
1 rs4908752 0 6047671
1 rs1883771 0 6052451
1 rs2273042 0 6071709
1 rs3810993 0 6085170
1 rs2843495 0 6104908
1 rs2843494 0 6106513
1 rs9434662 0 6112802
1 rs2250358 0 6119456
1 rs12067480 0 6127936
1 rs1883606 0 6129804
1 rs9434741 0 6140446
1 rs747393 0 6144562
1 rs4908863 0 6169653
1 rs4908864 0 6185941
1 rs4908543 0 6240570
1 rs3789500 0 6274671
1 rs17029372 0 6284024
1 rs6577570 0 6309863
1 rs742505 0 6330647
1 rs3827718 0 6333611
1 rs7515832 0 6340805
1 rs4582826 0 6384117
1 rs17026985 0 6387641
1 rs11485227 0 6396595
1 rs2986739 0 6470643
1 rs4908554 0 6490974
1 rs3935435 0 6494762
1 rs4243830 0 6500458
1 rs1010584 0 6502430
1 rs4908909 0 6521628
1 rs12565181 0 6543132
1 rs12727844 0 6616794
1 rs1043681 0 6617710
1 rs2235564 0 6635701
1 rs6659873 0 6646393
1 rs11122115 0 6648014
1 rs201151 0 6655011
1 rs277679 0 6706135
1 rs11122122 0 6713533
1 rs447558 0 6717817
1 rs2134318 0 6720689
1 rs277665 0 6737345
1 rs378930 0 6749054
1 rs391674 0 6754639
1 rs11122144 0 6758348
1 rs17029864 0 6785929
1 rs589178 0 6793529
1 rs659459 0 6796519
1 rs12058103 0 6826186
1 rs6688732 0 6852347
1 rs11586867 0 6894980
1 rs12122806 0 6901210
1 rs4908574 0 6908696
1 rs6577395 0 6914512
1 rs6688108 0 6929898
1 rs10864251 0 6934392
1 rs11120796 0 6936917
1 rs17030082 0 6951849
1 rs6698901 0 6963762
1 rs1317017 0 6971366
1 rs6681529 0 6975153
1 rs17030129 0 6981737
1 rs11120813 0 6985580
1 rs17030152 0 7006306
1 rs11120820 0 7010326
1 rs11588846 0 7010848
1 rs7553537 0 7019287
1 rs4074964 0 7027666
1 rs6577410 0 7034977
1 rs4908595 0 7041789
1 rs4436414 0 7043502
1 rs9434824 0 7060224
1 rs1009113 0 7066394
1 rs7544611 0 7071042
1 rs2071917 0 7073114
1 rs2071918 0 7073164
1 rs11120840 0 7078669
1 rs6694886 0 7089618
1 rs9434469 0 7100331
1 rs7532024 0 7102066
1 rs4908443 0 7102308
1 rs4908600 0 7119246
1 rs970973 0 7124777
1 rs12751444 0 7130804
1 rs9434483 0 7140314
1 rs4908602 0 7143557
1 rs12735487 0 7167749
1 rs4908605 0 7168021
1 rs17030562 0 7179530
1 rs4908448 0 7191870
1 rs916393 0 7194837
1 rs2067996 0 7232938
1 rs4908610 0 7233847
1 rs6701870 0 7234845
1 rs6698548 0 7240128
1 rs10864289 0 7241035
1 rs11120889 0 7246910
1 rs10864290 0 7248832
1 rs2412148 0 7253647
1 rs2412147 0 7253934
1 rs7539551 0 7261400
1 rs12409413 0 7264693
1 rs6687562 0 7266253
1 rs1894654 0 7274021
1 rs11120896 0 7283925
1 rs9659928 0 7285065
1 rs12128469 0 7297845
1 rs12563394 0 7303334
1 rs12041403 0 7317315
1 rs763173 0 7332769
1 rs845270 0 7349462
1 rs2040433 0 7370741
1 rs845202 0 7386962
1 rs7535846 0 7393744
1 rs11120917 0 7400663
1 rs11120919 0 7404792
1 rs10864302 0 7409864
1 rs1193220 0 7414852
1 rs9988557 0 7415818
1 rs1193224 0 7419994
1 rs17030865 0 7423173
1 rs12565108 0 7423647
1 rs6577445 0 7435612
1 rs1750837 0 7443188
1 rs11805932 0 7444066
1 rs6702132 0 7447063
1 rs1149331 0 7451256
1 rs6678279 0 7463357
1 rs947675 0 7471203
1 rs1193230 0 7474218
1 rs10864304 0 7479739
1 rs1725262 0 7485075
1 rs1725241 0 7490205
1 rs12565334 0 7490355
1 rs749958 0 7494849
1 rs7529399 0 7498253
1 rs6693468 0 7500920
1 rs6670316 0 7501300
1 rs1750817 0 7501363
1 rs1193167 0 7513035
1 rs2478266 0 7517820
1 rs6577449 0 7520681
1 rs12407666 0 7523492
1 rs957856 0 7536332
1 rs17031113 0 7540071
1 rs6696544 0 7544176
1 rs17031145 0 7549582
1 rs7526052 0 7557274
1 rs12139380 0 7604824
1 rs9434879 0 7635608
1 rs17031253 0 7639667
1 rs1891215 0 7650441
1 rs6673977 0 7658684
1 rs12756299 0 7681347
1 rs3011937 0 7697994
1 rs12028339 0 7707489
1 rs2032563 0 7723875
1 rs2071986 0 7727795
1 rs707455 0 7747898
1 rs697672 0 7748934
1 rs2153733 0 7752849
1 rs2071987 0 7756613
1 rs707460 0 7761278
1 rs10864315 0 7772668
1 rs697686 0 7772805
1 rs707467 0 7784271
1 rs228642 0 7785880
1 rs228666 0 7791312
1 rs10462018 0 7802214
1 rs10127838 0 7804367
1 rs10462021 0 7819720
1 rs228648 0 7836017
1 rs11582983 0 7838974
1 rs707476 0 7840693
1 rs531485 0 7844539
1 rs504560 0 7849129
1 rs228716 0 7858859
1 rs228703 0 7866851
1 rs1040397 0 7875014
1 rs170551 0 7878481
1 rs227163 0 7883793
1 rs12068202 0 7883881
1 rs863171 0 7915202
1 rs161811 0 7922189
1 rs161799 0 7938147
1 rs7528618 0 7947137
1 rs225119 0 7966948
1 rs11799555 0 8016787
1 rs225132 0 8018087
1 rs17032042 0 8029574
1 rs12081139 0 8083419
1 rs10864330 0 8091151
1 rs7523335 0 8102797
1 rs4908736 0 8109798
1 rs7527904 0 8112441
1 rs12144409 0 8114476
1 rs7529511 0 8117813
1 rs12564077 0 8135012
1 rs11121117 0 8139890
1 rs17032281 0 8144743
1 rs6663882 0 8166732
1 rs7548511 0 8190100
1 rs390468 0 8196605
1 rs428180 0 8201486
1 rs10864340 0 8203104
1 rs299499 0 8215348
1 rs7528376 0 8217717
1 rs4301655 0 8236481
1 rs438895 0 8260942
1 rs299689 0 8274985
1 rs966134 0 8295795
1 rs12132135 0 8305194
1 rs2305016 0 8318028
1 rs7520373 0 8320390
1 rs8627 0 8335522
1 rs2252865 0 8345263
1 rs11121181 0 8399593
1 rs301806 0 8404665
1 rs301798 0 8411152
1 rs2784739 0 8420145
1 rs4908501 0 8477058
1 rs7545384 0 8503547
1 rs2297867 0 8509150
1 rs11121203 0 8570827
1 rs6677196 0 8572229
1 rs1318218 0 8581299
1 rs6658881 0 8673855
1 rs10864363 0 8689898
1 rs17032760 0 8701606
1 rs12567592 0 8711494
1 rs7513880 0 8761887
1 rs12137865 0 8790993
1 rs7546225 0 8794552
1 rs11121242 0 8828888
1 rs12135416 0 8832934
1 rs11121247 0 8841382
1 rs2781064 0 8849455
1 rs2274971 0 8853736
1 rs10218541 0 8874616
1 rs7534552 0 8891806
1 rs6665631 0 8901101
1 rs11805233 0 8906355
1 rs2765512 0 8909846
1 rs4609454 0 8913728
1 rs9434652 0 8914460
1 rs914997 0 8920646
1 rs2274327 0 8931993
1 rs2274328 0 8932031
1 rs3765966 0 8934309
1 rs2274332 0 8939678
1 rs2274333 0 8939791
1 rs12061974 0 8941518
1 rs875148 0 8971619
1 rs4908803 0 8982757
1 rs7537425 0 8996388
1 rs5840 0 9019828
1 rs875996 0 9020817
1 rs1060998 0 9023066
1 rs3004245 0 9034213
1 rs7521322 0 9036678
1 rs12145292 0 9041183
1 rs765617 0 9044369
1 rs3820034 0 9052454
1 rs770041 0 9052532
1 rs12726360 0 9062665
1 rs12127491 0 9062914
1 rs12751466 0 9070443
1 rs12239636 0 9078288
1 rs12239637 0 9078298
1 rs3737669 0 9086720
1 rs10864390 0 9105501
1 rs4908812 0 9108247
1 rs17393144 0 9132849
1 rs797263 0 9161140
1 rs10864392 0 9173578
1 rs4908823 0 9178787
1 rs2032540 0 9192225
1 rs6577561 0 9197033
1 rs10489436 0 9208308
1 rs9434723 0 9214869
1 rs2268175 0 9223195
1 rs7524046 0 9229620
1 rs3753163 0 9240988
1 rs17033642 0 9248719
1 rs11121354 0 9250000
1 rs9435168 0 9254539
1 rs12093524 0 9257301
1 rs916380 0 9263625
1 rs9726385 0 9272525
1 rs621846 0 9280830
1 rs9442562 0 9290495
1 rs630075 0 9293498
1 rs1294046 0 9302280
1 rs11121371 0 9315315
1 rs926247 0 9316595
1 rs12728282 0 9319522
1 rs2075972 0 9329566
1 rs11121380 0 9331546
1 rs4908852 0 9339549
1 rs4908853 0 9343089
1 rs2275457 0 9350456
1 rs11802522 0 9356724
1 rs9729149 0 9363627
1 rs2095904 0 9369958
1 rs6688312 0 9381380
1 rs11121406 0 9388879
1 rs10864418 0 9412559
1 rs11121412 0 9412926
1 rs9726404 0 9418158
1 rs9659326 0 9420112
1 rs9787285 0 9421833
1 rs4926481 0 9425595
1 rs4926491 0 9437433
1 rs6695925 0 9449543
1 rs10864425 0 9449566
1 rs10157778 0 9465199
1 rs7550613 0 9485417
1 rs7525571 0 9499262
1 rs12124860 0 9549690
1 rs9430182 0 9581294
1 rs10779727 0 9600440
1 rs4076986 0 9611099
1 rs9430506 0 9616575
1 rs11121465 0 9619277
1 rs12028233 0 9622355
1 rs4129341 0 9627512
1 rs6540985 0 9631275
1 rs7518793 0 9634074
1 rs4240895 0 9635973
1 rs4333853 0 9664379
1 rs6677649 0 9668835
1 rs7550295 0 9727280
1 rs10779732 0 9734128
1 rs10746492 0 9765163
1 rs12083800 0 9779413
1 rs6666296 0 9812745
1 rs1220405 0 9844832
1 rs2278611 0 9845688
1 rs7537879 0 9848607
1 rs6541068 0 9855868
1 rs12128766 0 9859628
1 rs11828 0 9909594
1 rs6683452 0 9952500
1 rs3003376 0 9993888
1 rs11803995 0 10016900
1 rs9430244 0 10077870
1 rs12076922 0 10087888
1 rs6673887 0 10116408
1 rs6659436 0 10141789
1 rs9782879 0 10154572
1 rs7418410 0 10158989
1 rs4348727 0 10188193
1 rs17034615 0 10234464
1 rs912963 0 10270629
1 rs1536262 0 10361274
1 rs1002076 0 10361479
1 rs4846217 0 10374386
1 rs4846219 0 10386475
1 rs2483679 0 10407606
1 rs528713 0 10411142
1 rs481571 0 10413468
1 rs597441 0 10416002
1 rs2847337 0 10425297
1 rs6667629 0 10447054
1 rs9970001 0 10466423
1 rs2506901 0 10486079
1 rs2056417 0 10504245
1 rs2483678 0 10504634
1 rs17035189 0 10519611
1 rs12120962 0 10532092
1 rs10157111 0 10535931
1 rs12565494 0 10552149
1 rs6540940 0 10574047
1 rs3790630 0 10595681
1 rs190775 0 10606270
1 rs778228 0 10630729
1 rs284322 0 10648085
1 rs284307 0 10661842
1 rs516243 0 10673019
1 rs7514751 0 10685019
1 rs284277 0 10713384
1 rs880315 0 10719453
1 rs205478 0 10734259
1 rs205488 0 10749722
1 rs205474 0 10755448
1 rs6658023 0 10769927
1 rs7555879 0 10812613
1 rs661352 0 10812742
1 rs1292657 0 10815668
1 rs6682973 0 10828131
1 rs672270 0 10830429
1 rs550887 0 10843163
1 rs1280988 0 10847297
1 rs6677198 0 10857482
1 rs6660223 0 10861484
1 rs11586137 0 10863482
1 rs7543908 0 10870140
1 rs6670956 0 10880306
1 rs10157927 0 10896916
1 rs6540954 0 10899689
1 rs1280971 0 10900903
1 rs12748162 0 10908895
1 rs9803711 0 10918969
1 rs1925666 0 10922187
1 rs6656310 0 10925075
1 rs6666764 0 10928082
1 rs10864483 0 10930928
1 rs17036032 0 10931282
1 rs1281012 0 10932290
1 rs11121657 0 10935873
1 rs6685896 0 10944607
1 rs2003046 0 10955414
1 rs12565727 0 10955669
1 rs11121667 0 10961063
1 rs6704113 0 10975688
1 rs11121675 0 10982662
1 rs11121676 0 10985630
1 rs9430335 0 10994704
1 rs2273346 0 11013484
1 rs3765901 0 11027263
1 rs12121344 0 11034216
1 rs2261217 0 11050351
1 rs2791653 0 11052435
1 rs12122605 0 11170607
1 rs2076655 0 11211748
1 rs7525957 0 11240823
1 rs2982380 0 11317870
1 rs2982384 0 11324332
1 rs2335404 0 11358529
1 rs2788557 0 11362175
1 rs3010208 0 11367562
1 rs6671983 0 11384188
1 rs11121728 0 11391029
1 rs10864504 0 11398790
1 rs10864505 0 11399881
1 rs2077480 0 11410790
1 rs877309 0 11412265
1 rs2922240 0 11416419
1 rs2379151 0 11417160
1 rs7414229 0 11420886
1 rs2379159 0 11427101
1 rs12026602 0 11440984
1 rs11121742 0 11443240
1 rs10159458 0 11456640
1 rs7555562 0 11465544
1 rs7534208 0 11477274
1 rs12144924 0 11484524
1 rs2745265 0 11497529
1 rs2076469 0 11506751
1 rs2235660 0 11517918
1 rs2594310 0 11519042
1 rs2817619 0 11525650
1 rs2745291 0 11530519
1 rs11808316 0 11541741
1 rs2745285 0 11549445
1 rs2745276 0 11563870
1 rs7530509 0 11577078
1 rs761087 0 11579271
1 rs761084 0 11583297
1 rs4846019 0 11588162
1 rs734737 0 11597646
1 rs10779763 0 11613353
1 rs6540987 0 11626430
1 rs909934 0 11636150
1 rs2294641 0 11644441
1 rs3820340 0 11646107
1 rs2233025 0 11658239
1 rs2336030 0 11659187
1 rs7539455 0 11676755
1 rs1534991 0 11683839
1 rs9430624 0 11686264
1 rs9430631 0 11697543
1 rs4846029 0 11706071
1 rs1128059 0 11733261
1 rs4075034 0 11733560
1 rs4845877 0 11746890
1 rs4845881 0 11750906
1 rs12132479 0 11759037
1 rs4846042 0 11759886
1 rs4846048 0 11768839
1 rs1476413 0 11774887
1 rs3737964 0 11789631
1 rs4846054 0 11791817
1 rs7537765 0 11809890
1 rs198415 0 11824179
1 rs5065 0 11828655
1 rs198389 0 11841858
1 rs6676300 0 11847887
1 rs9661078 0 11858911
1 rs7554327 0 11859991
1 rs6667637 0 11870544
1 rs17037520 0 11874993
1 rs1999594 0 11881803
1 rs926269 0 11892335
1 rs7554547 0 11896475
1 rs2038028 0 11902143
1 rs4846080 0 11927586
1 rs2336379 0 11931450
1 rs2273285 0 11933056
1 rs2273289 0 11940877
1 rs7514577 0 11946822
1 rs2273291 0 11947940
1 rs3818157 0 11949895
1 rs2295281 0 11981999
1 rs2236057 0 11984792
1 rs730123 0 11992879
1 rs11588779 0 12005468
1 rs2295283 0 12005513
1 rs12042105 0 12027635
1 rs6665486 0 12040488
1 rs12029016 0 12051085
1 rs6690493 0 12058113
1 rs12092682 0 12089442
1 rs501525 0 12103392
1 rs2486316 0 12105832
1 rs17422381 0 12107010
1 rs1201122 0 12111069
1 rs1148472 0 12117038
1 rs630542 0 12129453
1 rs1148460 0 12139075
1 rs945439 0 12171529
1 rs5746059 0 12185379
1 rs374450 0 12227873
1 rs235246 0 12239171
1 rs3765339 0 12251882
1 rs3765337 0 12265186
1 rs28533750 0 12314540
1 rs7547740 0 12385660
1 rs11801678 0 12390207
1 rs6660365 0 12403091
1 rs12129750 0 12496410
1 rs7521256 0 12522983
1 rs6541027 0 12527598
1 rs4845904 0 12541683
1 rs6541035 0 12543132
1 rs10864570 0 12547688
1 rs4846118 0 12549136
1 rs4997711 0 12550267
1 rs4580 0 12550775
1 rs4845907 0 12559747
1 rs3128461 0 12561755
1 rs12128227 0 12562668
1 rs11540058 0 12563237
1 rs12029485 0 12564830
1 rs7535209 0 12572663
1 rs12045736 0 12576622
1 rs4846127 0 12586361
1 rs4394668 0 12593816
1 rs3000896 0 12605161
1 rs6699993 0 12605777
1 rs2265709 0 12654159
1 rs2265711 0 12657361
1 rs3010948 0 12677156
1 rs3000860 0 12698805
1 rs3000858 0 12699907
1 rs4846143 0 12725542
1 rs11809649 0 12731178
1 rs10746500 0 12738903
1 rs2359533 0 12746810
1 rs1008477 0 12751806
1 rs11121976 0 12756015
1 rs848578 0 12760221
1 rs4845917 0 12802740
1 rs17039265 0 12835088
1 rs28488227 0 13099050
1 rs10927559 0 13647613
1 rs11580598 0 13655941
1 rs2999877 0 13657649
1 rs2999878 0 13659209
1 rs10803324 0 13659592
1 rs12036704 0 13665485
1 rs3013083 0 13665794
1 rs3013087 0 13666222
1 rs12043808 0 13674208
1 rs454765 0 13686049
1 rs6680362 0 13686690
1 rs3013045 0 13688708
1 rs11578529 0 13694984
1 rs2990678 0 13709800
1 rs4345799 0 13723623
1 rs3856278 0 13732157
1 rs444516 0 13743553
1 rs6684199 0 13753109
1 rs12042662 0 13757866
1 rs355022 0 13781277
1 rs355028 0 13785767
1 rs10927904 0 13787496
1 rs1412839 0 13811098
1 rs3820304 0 13811375
1 rs876931 0 13817155
1 rs6703700 0 13819173
1 rs7515525 0 13825451
1 rs10927926 0 13838805
1 rs16852640 0 13843947
1 rs4662010 0 13873605
1 rs4077841 0 13892992
1 rs2495060 0 13904594
1 rs2487622 0 13905715
1 rs2359756 0 13969007
1 rs1203651 0 13981701
1 rs1203638 0 13994479
1 rs2235514 0 14019522
1 rs2697971 0 14021028
1 rs2697964 0 14023296
1 rs2903 0 14024093
1 rs7530376 0 14031363
1 rs982510 0 14033341
1 rs720035 0 14063256
1 rs1203660 0 14065113
1 rs16853069 0 14068799
1 rs10737914 0 14083317
1 rs1528786 0 14086999
1 rs2744647 0 14093529
1 rs2038095 0 14097586
1 rs1203709 0 14101077
1 rs6697531 0 14107531
1 rs12122426 0 14112937
1 rs10803436 0 14118324
1 rs7542884 0 14124959
1 rs10927959 0 14126408
1 rs7535502 0 14128434
1 rs2206585 0 14134496
1 rs2359896 0 14153149
1 rs12118400 0 14163434
1 rs10927972 0 14169697
1 rs12024045 0 14169807
1 rs16853319 0 14174529
1 rs12059926 0 14175470
1 rs2359899 0 14175747
1 rs4661462 0 14183643
1 rs12072002 0 14187728
1 rs6681501 0 14193089
1 rs12566758 0 14211394
1 rs16853407 0 14214463
1 rs2206586 0 14231811
1 rs2359908 0 14237162
1 rs2294811 0 14238380
1 rs4662089 0 14240876
1 rs12061818 0 14244645
1 rs10754907 0 14244750
1 rs10928004 0 14291035
1 rs16853588 0 14298142
1 rs7534460 0 14299338
1 rs10928009 0 14306362
1 rs6664213 0 14312728
1 rs4662105 0 14320771
1 rs6671072 0 14335654
1 rs10803459 0 14336754
1 rs4661477 0 14340307
1 rs12758112 0 14346513
1 rs17353931 0 14349077
1 rs10928043 0 14359871
1 rs7546077 0 14362549
1 rs9803674 0 14363084
1 rs10803470 0 14365065
1 rs7541978 0 14366432
1 rs6692372 0 14367749
1 rs12568548 0 14369374
1 rs10754914 0 14380326
1 rs12736419 0 14381921
1 rs565765 0 14385573
1 rs641343 0 14391566
1 rs647287 0 14411739
1 rs10158007 0 14447843
1 rs6668555 0 14452329
1 rs12403871 0 14456059
1 rs4662139 0 14459466
1 rs12406699 0 14470642
1 rs7555815 0 14475785
1 rs1416628 0 14494429
1 rs946481 0 14508439
1 rs16853960 0 14528011
1 rs820626 0 14529687
1 rs703801 0 14536213
1 rs2789746 0 14545612
1 rs7355173 0 14549496
1 rs11590846 0 14576441
1 rs735832 0 14577263
1 rs7527767 0 14591544
1 rs12405445 0 14604606
1 rs3928343 0 14612742
1 rs2183102 0 14633221
1 rs6658316 0 14648392
1 rs6658744 0 14648979
1 rs16850259 0 14650491
1 rs6429661 0 14653398
1 rs4661496 0 14663218
1 rs2486774 0 14672834
1 rs2486764 0 14679337
1 rs2486762 0 14680273
1 rs2480061 0 14681343
1 rs12733612 0 14698616
1 rs10803285 0 14703571
1 rs10733135 0 14703653
1 rs11807837 0 14713776
1 rs12138326 0 14718046
1 rs3892594 0 14721675
1 rs2105239 0 14730230
1 rs1890784 0 14736148
1 rs10927460 0 14743155
1 rs4385705 0 14748619
1 rs17403250 0 14756431
1 rs10927468 0 14773778
1 rs6685406 0 14783507
1 rs4661292 0 14787734
1 rs10803289 0 14806807
1 rs11579756 0 14820507
1 rs6699411 0 14850878
1 rs761191 0 14854507
1 rs1028389 0 14867074
1 rs6701296 0 14871459
1 rs2871581 0 14882524
1 rs7534010 0 14904927
1 rs7516095 0 14911998
1 rs2050126 0 14928762
1 rs6429674 0 14945201
1 rs6661767 0 14950154
1 rs4357518 0 14953147
1 rs4543785 0 14962354
1 rs732469 0 14966149
1 rs804125 0 14984514
1 rs1721829 0 14989647
1 rs1737349 0 14996905
1 rs804130 0 14998286
1 rs12568933 0 15000214
1 rs6671788 0 15002814
1 rs3845590 0 15011325
1 rs10489354 0 15016892
1 rs11585327 0 15039590
1 rs2103116 0 15057816
1 rs3845596 0 15061886
1 rs2803399 0 15065146
1 rs12564579 0 15070401
1 rs4661540 0 15074791
1 rs2489772 0 15117348
1 rs12568821 0 15130013
1 rs10927583 0 15131012
1 rs6693394 0 15137991
1 rs7514440 0 15155804
1 rs11485048 0 15157631
1 rs6429696 0 15159392
1 rs1398823 0 15161963
1 rs12084008 0 15176557
1 rs7522712 0 15180065
1 rs12409399 0 15190075
1 rs4661310 0 15193036
1 rs1316257 0 15196003
1 rs7529561 0 15200738
1 rs16851112 0 15201284
1 rs6429703 0 15212547
1 rs10927631 0 15218917
1 rs6667220 0 15220227
1 rs6684496 0 15225407
1 rs4520412 0 15232554
1 rs6674129 0 15235810
1 rs12139386 0 15238235
1 rs761288 0 15250274
1 rs2076566 0 15262449
1 rs12057431 0 15265037
1 rs9943244 0 15268468
1 rs16851241 0 15273745
1 rs4661572 0 15274743
1 rs2175774 0 15279283
1 rs6669698 0 15284248
1 rs10927670 0 15285002
1 rs4661575 0 15287000
1 rs494983 0 15304244
1 rs496567 0 15307844
1 rs2235789 0 15314645
1 rs2235784 0 15316875
1 rs2206761 0 15339419
1 rs6429711 0 15339850
1 rs761301 0 15344579
1 rs1883761 0 15350452
1 rs4661582 0 15355519
1 rs16851354 0 15368207
1 rs16851358 0 15372919
1 rs10927698 0 15376990
1 rs12145963 0 15379784
1 rs4661594 0 15380539
1 rs11588628 0 15384809
1 rs10927709 0 15388886
1 rs16851387 0 15391379
1 rs742671 0 15392004
1 rs12028875 0 15402923
1 rs12070469 0 15409709
1 rs6429728 0 15413272
1 rs12057512 0 15416953
1 rs10803369 0 15423112
1 rs6429732 0 15431525
1 rs12034146 0 15433768
1 rs4644485 0 15439390
1 rs16851480 0 15456406
1 rs7520597 0 15458200
1 rs6676098 0 15461346
1 rs10927753 0 15464516
1 rs10927758 0 15472672
1 rs10927764 0 15479040
1 rs572953 0 15481704
1 rs10927765 0 15482591
1 rs477590 0 15515805
1 rs7554324 0 15517316
1 rs2473358 0 15553038
1 rs876295 0 15569770
1 rs742365 0 15577618
1 rs1010294 0 15581127
1 rs742361 0 15599153
1 rs733887 0 15605380
1 rs2092324 0 15605981
1 rs7525279 0 15617967
1 rs6693417 0 15635927
1 rs10436957 0 15640891
1 rs7547591 0 15661376
1 rs7556116 0 15669301
1 rs10927791 0 15669395
1 rs3820071 0 15681354
1 rs12130370 0 15683211
1 rs4646092 0 15694260
1 rs6685648 0 15697782
1 rs10927796 0 15729721
1 rs6429759 0 15782590
1 rs16851855 0 15803456
1 rs6697813 0 15824330
1 rs1980607 0 15847824
1 rs10492987 0 15865925
1 rs12746773 0 15874175
1 rs7546138 0 15888371
1 rs16851970 0 15916988
1 rs7539884 0 15928518
1 rs7516080 0 15940491
1 rs35365738 0 15940951
1 rs12725198 0 15952758
1 rs867321 0 15959751
1 rs12083988 0 15961943
1 rs10803398 0 15969824
1 rs11576404 0 15983402
1 rs12026094 0 15994605
1 rs12569079 0 15997025
1 rs2013019 0 16001907
1 rs6677321 0 16021888
1 rs4661661 0 16034423
1 rs6701290 0 16061268
1 rs16852052 0 16074089
1 rs848189 0 16150234
1 rs10927875 0 16171899
1 rs1739828 0 16200009
1 rs11578845 0 16209241
1 rs1048245 0 16213941
1 rs3754322 0 16219094
1 rs945425 0 16220999
1 rs1010069 0 16225524
1 rs9442193 0 16239926
1 rs10803410 0 16240911
1 rs2007471 0 16241564
1 rs5257 0 16245711
1 rs5252 0 16250802
1 rs9442235 0 16265944
1 rs10927902 0 16267734
1 rs4661351 0 16286675
1 rs28757713 0 16294597
1 rs3820610 0 16325585
1 rs6603867 0 16347288
1 rs16852532 0 16357569
1 rs904106 0 16359380
1 rs924206 0 16368585
1 rs1497406 0 16377907
1 rs4661359 0 16385740
1 rs11260930 0 16386930
1 rs6656611 0 16388392
1 rs221031 0 16397456
1 rs221035 0 16399116
1 rs2863845 0 16433766
1 rs3738632 0 16446903
1 rs1008529 0 16455273
1 rs6698317 0 16463659
1 rs2983160 0 16494019
1 rs2273311 0 16514486
1 rs11804252 0 16515436
1 rs11260727 0 16525886
1 rs4661747 0 16612540
1 rs821000 0 16646467
1 rs279779 0 16649391
1 rs7537985 0 16704450
1 rs2985125 0 16876773
1 rs1977269 0 16877437
1 rs761422 0 17174367
1 rs9435730 0 17178490
1 rs9435734 0 17183777
1 rs2076604 0 17190652
1 rs2076600 0 17209978
1 rs2871775 0 17218492
1 rs7550829 0 17230164
1 rs4920653 0 17239458
1 rs2647209 0 17255149
1 rs4920442 0 17261357
1 rs2076598 0 17268108
1 rs2057096 0 17278396
1 rs2057094 0 17278536
1 rs2076617 0 17281604
1 rs2076614 0 17286046
1 rs2014725 0 17289840
1 rs1005753 0 17317356
1 rs910223 0 17332442
1 rs877648 0 17334848
1 rs12408879 0 17340722
1 rs12085482 0 17349418
1 rs4620585 0 17359309
1 rs2454163 0 17360538
1 rs2977265 0 17375797
1 rs2935923 0 17383290
1 rs3003469 0 17393861
1 rs4384275 0 17406897
1 rs2977278 0 17411539
1 rs2977283 0 17414536
1 rs3003406 0 17429720
1 rs4268393 0 17431783
1 rs11203339 0 17433559
1 rs2977225 0 17446026
1 rs2977227 0 17448915
1 rs2977228 0 17449086
1 rs3750300 0 17458721
1 rs2977295 0 17473024
1 rs2293917 0 17473670
1 rs3003434 0 17474778
1 rs7548900 0 17495241
1 rs2477142 0 17501591
1 rs2477131 0 17508908
1 rs1748041 0 17527994
1 rs874881 0 17533086
1 rs1748033 0 17535249
1 rs2240339 0 17546695
1 rs1635564 0 17556113
1 rs1635561 0 17559614
1 rs12732819 0 17567740
1 rs6696295 0 17587451
1 rs2526842 0 17587668
1 rs6695214 0 17592430
1 rs7538876 0 17594950
1 rs2526830 0 17600706
1 rs6688886 0 17626226
1 rs2800686 0 17635899
1 rs2883272 0 17645746
1 rs2526822 0 17651158
1 rs12078935 0 17664469
1 rs4920609 0 17666792
1 rs4284283 0 17669298
1 rs6659366 0 17673006
1 rs6689677 0 17693329
1 rs11203414 0 17702543
1 rs2244444 0 17719509
1 rs4920374 0 17744615
1 rs12049589 0 17771738
1 rs12404333 0 17788420
1 rs4920379 0 17788969
1 rs10788679 0 17789549
1 rs725021 0 17825118
1 rs12562076 0 17830827
1 rs16829867 0 17837061
1 rs6657353 0 17873214
1 rs12742948 0 17879137
1 rs2270978 0 17895952
1 rs7522419 0 17906086
1 rs7528432 0 17907175
1 rs16830549 0 17907227
1 rs4920626 0 17918874
1 rs11584168 0 17933023
1 rs2077398 0 17938230
1 rs4920381 0 17965202
1 rs10888060 0 17971870
1 rs1847235 0 17996544
1 rs16830757 0 17997114
1 rs4920642 0 18001119
1 rs561698 0 18008469
1 rs533374 0 18009271
1 rs7545559 0 18030743
1 rs495347 0 18036509
1 rs491778 0 18036872
1 rs647325 0 18043473
1 rs697760 0 18052403
1 rs12405926 0 18061690
1 rs615917 0 18062812
1 rs542963 0 18068388
1 rs11203223 0 18069387
1 rs597865 0 18084817
1 rs12037123 0 18098108
1 rs620547 0 18103936
1 rs11203232 0 18112587
1 rs12407273 0 18125392
1 rs651743 0 18140868
1 rs661977 0 18145338
1 rs1192579 0 18156444
1 rs2095842 0 18169994
1 rs1192607 0 18183163
1 rs6685120 0 18183727
1 rs7340046 0 18184671
1 rs12022529 0 18197844
1 rs11203253 0 18198472
1 rs1890789 0 18203919
1 rs6678740 0 18208503
1 rs17472583 0 18212612
1 rs2355459 0 18222351
1 rs4539169 0 18224586
1 rs2355462 0 18225045
1 rs7550969 0 18226330
1 rs10887986 0 18239382
1 rs12034254 0 18245596
1 rs1031567 0 18250377
1 rs4920421 0 18265195
1 rs17486629 0 18277660
1 rs9660584 0 18281354
1 rs12740505 0 18299618
1 rs930851 0 18302162
1 rs930850 0 18304611
1 rs12133062 0 18305942
1 rs4920295 0 18310826
1 rs1858589 0 18320138
1 rs4920435 0 18328969
1 rs12036744 0 18334077
1 rs753305 0 18342596
1 rs10907331 0 18343865
1 rs9329469 0 18345930
1 rs9727014 0 18348774
1 rs9661686 0 18350492
1 rs9726406 0 18374249
1 rs749917 0 18375989
1 rs9728569 0 18382620
1 rs1539051 0 18389576
1 rs767654 0 18394276
1 rs12023073 0 18394342
1 rs4920459 0 18399800
1 rs4920460 0 18399854
1 rs9725311 0 18400613
1 rs1033190 0 18401435
1 rs4920461 0 18405868
1 rs11260958 0 18416371
1 rs11578597 0 18418519
1 rs3738087 0 18426943
1 rs17436172 0 18429546
1 rs109490 0 18445488
1 rs223188 0 18458432
1 rs419971 0 18462207
1 rs11801569 0 18473411
1 rs6603893 0 18487979
1 rs6663855 0 18516164
1 rs4920477 0 18516219
1 rs4920478 0 18527926
1 rs552749 0 18532228
1 rs542634 0 18545361
1 rs555115 0 18549548
1 rs539132 0 18552917
1 rs525448 0 18558021
1 rs7543948 0 18565832
1 rs11260991 0 18566294
1 rs12123650 0 18566623
1 rs882916 0 18568802
1 rs10465918 0 18574486
1 rs12566510 0 18578281
1 rs7538502 0 18582328
1 rs1336129 0 18595078
1 rs11810587 0 18595279
1 rs1533622 0 18595433
1 rs12138463 0 18596688
1 rs7512723 0 18601168
1 rs7523920 0 18602892
1 rs867538 0 18605567
1 rs12128025 0 18623018
1 rs869080 0 18624451
1 rs1568340 0 18639437
1 rs3007722 0 18640598
1 rs3007727 0 18666107
1 rs3007730 0 18669687
1 rs11261020 0 18678151
1 rs1360918 0 18678575
1 rs2992753 0 18680879
1 rs4531264 0 18689203
1 rs10907314 0 18689768
1 rs6686713 0 18694003
1 rs4920327 0 18702259
1 rs2745302 0 18711713
1 rs2816025 0 18723700
1 rs2816030 0 18730185
1 rs2745327 0 18748995
1 rs4920514 0 18753921
1 rs725387 0 18754818
1 rs2816048 0 18766350
1 rs6698315 0 18768393
1 rs2816065 0 18787010
1 rs7543000 0 18805331
1 rs6703076 0 18806668
1 rs4920522 0 18812967
1 rs9439713 0 18845363
1 rs1339062 0 18851069
1 rs6695765 0 18851907
1 rs4920338 0 18863380
1 rs16862125 0 18872381
1 rs574590 0 18888215
1 rs2743208 0 18890442
1 rs2743201 0 18899826
1 rs589463 0 18906162
1 rs501080 0 18907980
1 rs6670751 0 18914185
1 rs17352351 0 18930140
1 rs9439731 0 18932058
1 rs1160680 0 18953093
1 rs2841055 0 18961005
1 rs669138 0 18961486
1 rs2841066 0 18964282
1 rs16862248 0 18968884
1 rs4920537 0 18981770
1 rs7549129 0 18992193
1 rs7533384 0 18992438
1 rs11261071 0 18994926
1 rs7521204 0 19010882
1 rs12026106 0 19017686
1 rs12125880 0 19020348
1 rs11261081 0 19022114
1 rs6691420 0 19028556
1 rs7534618 0 19042665
1 rs4920561 0 19048180
1 rs28410948 0 19061043
1 rs9662598 0 19063913
1 rs28652778 0 19067582
1 rs1138333 0 19070651
1 GA018624 0 19071214
1 rs9117 0 19071482
1 rs6695033 0 19074506
1 rs6426802 0 19075094
1 GA018629 0 19075513
1 rs7365362 0 19083403
1 rs4911985 0 19088027
1 rs28582076 0 19089882
1 rs6673711 0 19108104
1 rs6674337 0 19128341
1 rs17387963 0 19130962
1 rs16862387 0 19131310
1 rs992660 0 19133828
1 rs2024727 0 19147112
1 rs4912013 0 19157151
1 rs16862410 0 19165877
1 rs17384241 0 19169792
1 rs6697292 0 19192796
1 rs7531434 0 19208379
1 rs7531834 0 19217088
1 rs912845 0 19230602
1 rs10492996 0 19238139
1 rs6683868 0 19248428
1 rs10916867 0 19263764
1 rs2146866 0 19277824
1 rs6694521 0 19373316
1 rs9426682 0 19405890
1 rs2073105 0 19422451
1 rs710871 0 19422576
1 rs16862632 0 19436487
1 rs2273046 0 19438883
1 rs710865 0 19441559
1 rs2294942 0 19450779
1 rs1042380 0 19456591
1 rs7551095 0 19459271
1 rs7527253 0 19465786
1 rs4912064 0 19475566
1 rs12407355 0 19500463
1 rs859218 0 19513263
1 rs4912069 0 19518260
1 rs3790775 0 19522807
1 rs2268813 0 19539395
1 rs214327 0 19546657
1 rs214336 0 19551060
1 rs12751502 0 19553119
1 rs169957 0 19555888
1 rs6663076 0 19579338
1 rs1472566 0 19585591
1 rs7513800 0 19597620
1 rs1566531 0 19600483
1 rs4912086 0 19602768
1 rs12026907 0 19611105
1 rs6661421 0 19627791
1 rs12754186 0 19638913
1 rs10917452 0 19643555
1 rs10492998 0 19645434
1 rs4912096 0 19647700
1 rs4481878 0 19663673
1 rs4912100 0 19670594
1 rs10917459 0 19679279
1 rs10917461 0 19682345
1 rs11807599 0 19704526
1 rs12087005 0 19710519
1 rs10799824 0 19713761
1 rs9783019 0 19722243
1 rs4912110 0 19733614
1 rs10917477 0 19733693
1 rs1572823 0 19762546
1 rs2792029 0 19772124
1 rs1737416 0 19794974
1 rs1770489 0 19817776
1 rs1320978 0 19820560
1 rs2281237 0 19825752
1 rs880554 0 19826601
1 rs2792061 0 19831316
1 rs1115163 0 19849369
1 rs6693503 0 19859881
1 rs6699866 0 19872232
1 rs9659997 0 19875105
1 rs9064 0 19881467
1 rs7533981 0 19887326
1 rs1883567 0 19893053
1 rs4515815 0 19893581
1 rs6657561 0 19903152
1 rs4486471 0 19929218
1 rs6426825 0 19939077
1 rs1473688 0 19959993
1 rs6426826 0 19973621
1 rs7513083 0 20010708
1 rs7513369 0 20011023
1 rs3806310 0 20015268
1 rs17396847 0 20016919
1 rs9651026 0 20019004
1 rs4655232 0 20023585
1 rs4509550 0 20030828
1 rs6426833 0 20044447
1 rs10917557 0 20045850
1 rs10737482 0 20046445
1 rs6690967 0 20055929
1 rs16823060 0 20061045
1 rs4654897 0 20064023
1 rs4654903 0 20073577
1 rs1046548 0 20110930
1 rs1108974 0 20121296
1 rs1796918 0 20135518
1 rs818968 0 20151992
1 rs12023742 0 20164593
1 rs6672057 0 20166378
1 rs4655020 0 20167609
1 rs10916683 0 20173131
1 rs11677 0 20174551
1 rs12568139 0 20184263
1 rs12021819 0 20188642
1 rs1093661 0 20215090
1 rs12410635 0 20245978
1 rs606980 0 20267300
1 rs656110 0 20269827
1 rs11573219 0 20275354
1 rs11573238 0 20279173
1 rs660414 0 20283382
1 rs6699362 0 20295686
1 rs656755 0 20296754
1 rs599367 0 20306989
1 rs7518058 0 20310150
1 rs12722987 0 20327807
1 rs876171 0 20360330
1 rs7515752 0 20364429
1 rs12139100 0 20374169
1 rs2301478 0 20374561
1 rs7542020 0 20393319
1 rs3820320 0 20402795
1 rs2213801 0 20417422
1 rs2097532 0 20424332
1 rs6701650 0 20432884
1 rs4655165 0 20434976
1 rs10916732 0 20442874
1 rs2157508 0 20445208
1 rs10916742 0 20461285
1 rs10916749 0 20477546
1 rs4422977 0 20485650
1 rs16823800 0 20487814
1 rs12738826 0 20490006
1 rs10916754 0 20496650
1 rs4654849 0 20504994
1 rs12095205 0 20508819
1 rs10916761 0 20509961
1 rs4590651 0 20525385
1 rs2072753 0 20529939
1 rs11582960 0 20544548
1 rs2072751 0 20553305
1 rs1886740 0 20568418
1 rs10159448 0 20573864
1 rs10916779 0 20577704
1 rs879484 0 20601799
1 rs10753498 0 20605963
1 rs7533344 0 20607948
1 rs6426635 0 20608039
1 rs10916790 0 20609119
1 rs10799633 0 20612603
1 rs7537381 0 20623148
1 rs7513147 0 20634720
1 rs618041 0 20664686
1 rs12724366 0 20671207
1 rs576436 0 20674176
1 rs1152984 0 20687109
1 rs529974 0 20699497
1 rs12566937 0 20705261
1 rs7544348 0 20724421
1 rs645496 0 20739322
1 rs12072199 0 20750399
1 rs1253890 0 20762736
1 rs472055 0 20766552
1 rs1890005 0 20771603
1 rs1152991 0 20777330
1 rs640880 0 20779638
1 rs818202 0 20789378
1 rs471760 0 20789793
1 rs818197 0 20797070
1 rs4655226 0 20800871
1 rs12022958 0 20801503
1 rs12036909 0 20805865
1 rs527912 0 20806870
1 rs558946 0 20807945
1 rs3738130 0 20813050
1 rs10916832 0 20818231
1 rs6687370 0 20823946
1 rs3102071 0 20840598
1 rs1043424 0 20849587
1 rs650616 0 20850645
1 rs623817 0 20858665
1 rs3753834 0 20861498
1 rs617367 0 20865738
1 rs10916848 0 20875200
1 rs628265 0 20891072
1 rs610719 0 20892715
1 rs16824489 0 20894989
1 rs752555 0 20904628
1 rs659046 0 20920312
1 rs710311 0 20934588
1 rs12123092 0 20939588
1 rs2274119 0 20944554
1 rs7552264 0 20960514
1 rs1985278 0 20964448
1 rs7520481 0 21012972
1 rs7553394 0 21039991
1 rs2305463 0 21052768
1 rs12021529 0 21178748
1 rs2174689 0 21201715
1 rs12130664 0 21205399
1 rs4654732 0 21209900
1 rs6681064 0 21212231
1 rs12078306 0 21212314
1 rs1609558 0 21397815
1 rs3026913 0 21417188
1 rs2038089 0 21424044
1 rs12562197 0 21444188
1 rs212516 0 21448043
1 rs212524 0 21455898
1 rs2282714 0 21460436
1 rs213051 0 21494123
1 rs10916958 0 21497732
1 rs2051031 0 21504059
1 rs84853 0 21514109
1 rs3026831 0 21517056
1 rs213032 0 21527322
1 rs11805268 0 21541460
1 rs10916967 0 21554948
1 rs16825276 0 21558032
1 rs785198 0 21570056
1 rs7530779 0 21582076
1 rs10916972 0 21584318
1 rs12563141 0 21595895
1 rs4654938 0 21658568
1 rs1827293 0 21667975
1 rs7537914 0 21669203
1 rs4654947 0 21677635
1 rs2316851 0 21687761
1 rs904927 0 21688247
1 rs1780324 0 21694344
1 rs16825455 0 21710342
1 rs869179 0 21712716
1 rs12116444 0 21715479
1 rs1256323 0 21723899
1 rs10917006 0 21736793
1 rs12127343 0 21742360
1 rs885813 0 21749661
1 rs3767155 0 21757782
1 rs1256328 0 21769354
1 rs1256279 0 21786949
1 rs829391 0 21793645
1 rs7515386 0 21794323
1 rs10917023 0 21798190
1 rs2275363 0 21813142
1 rs829406 0 21822049
1 rs7354914 0 21825874
1 rs829412 0 21826023
1 rs12142081 0 21839420
1 rs6426721 0 21845067
1 rs829404 0 21856198
1 rs829373 0 21861150
1 rs3738091 0 21869869
1 rs3818942 0 21872613
1 rs10493008 0 21886358
1 rs3767133 0 21892739
1 rs333171 0 21906292
1 rs333188 0 21912881
1 rs10799708 0 21919145
1 rs12030578 0 21921251
1 rs6426724 0 21922254
1 rs2315931 0 21949292
1 rs7518006 0 22000579
1 rs2010397 0 22014570
1 rs2229493 0 22032630
1 rs7547731 0 22032735
1 rs2254358 0 22089161
1 rs11810496 0 22096689
1 rs16826031 0 22104033
1 rs1545593 0 22106257
1 rs9426790 0 22125377
1 rs7544500 0 22144426
1 rs7531732 0 22148283
1 rs11589754 0 22157082
1 rs10917079 0 22168894
1 rs7553024 0 22180765
1 rs12049408 0 22181291
1 rs10799723 0 22182667
1 rs12405048 0 22194137
1 rs9187 0 22208892
1 rs3117048 0 22217680
1 rs2473295 0 22227453
1 rs2473277 0 22234432
1 rs2501276 0 22246211
1 rs11800014 0 22286657
1 rs1534949 0 22298774
1 rs2235529 0 22323074
1 rs7526484 0 22324432
1 rs7544210 0 22327729
1 rs7542242 0 22350080
1 rs10917165 0 22374215
1 rs742356 0 22374433
1 rs2744708 0 22379438
1 rs2744712 0 22381838
1 rs732376 0 22402801
1 rs2807348 0 22405693
1 rs2505722 0 22415032
1 rs2744734 0 22422316
1 rs2505711 0 22424512
1 rs12749135 0 22426065
1 rs2491210 0 22428580
1 rs932371 0 22441813
1 rs10489160 0 22445846
1 rs2744750 0 22447013
1 rs2807338 0 22450012
1 rs3845519 0 22457823
1 rs4654790 0 22460942
1 rs2143100 0 22472465
1 rs12406679 0 22474841
1 rs760915 0 22476139
1 rs10799746 0 22497833
1 rs6690148 0 22520998
1 rs12137132 0 22526471
1 rs4655044 0 22531962
1 rs10917219 0 22546957
1 rs12742784 0 22554953
1 rs6682619 0 22563510
1 rs6696981 0 22575445
1 rs6684375 0 22579021
1 rs6704135 0 22590848
1 rs6426752 0 22591578
1 rs6667212 0 22595281
1 rs2185341 0 22598412
1 rs7543680 0 22603856
1 rs4655059 0 22608493
1 rs12145722 0 22615572
1 rs4515757 0 22617273
1 rs7530165 0 22632912
1 rs1890775 0 22646853
1 rs10493014 0 22660298
1 rs4369203 0 22668046
1 rs12137696 0 22728028
1 rs12756490 0 22736267
1 rs766910 0 22745274
1 rs209741 0 22771598
1 rs649754 0 22778834
1 rs209694 0 22794090
1 rs209705 0 22807231
1 rs209704 0 22808659
1 rs12128546 0 22809681
1 rs158762 0 22825410
1 rs172378 0 22838025
1 rs294185 0 22844479
1 rs294179 0 22847515
1 rs12734877 0 22850470
1 rs17433222 0 22851233
1 rs623183 0 22859218
1 rs292010 0 22862332
1 rs17486657 0 22879762
1 rs294214 0 22898880
1 rs2869513 0 22918530
1 rs4655093 0 22927947
1 rs10917284 0 22935495
1 rs6426763 0 22941348
1 rs6698922 0 22945754
1 rs4655100 0 22954589
1 rs10753544 0 22963860
1 rs2817909 0 22978800
1 rs10799764 0 22990047
1 rs4655110 0 22994867
1 rs10465543 0 23006805
1 rs2869511 0 23013287
1 rs4390147 0 23018190
1 rs10917312 0 23025556
1 rs11800828 0 23044293
1 rs4655134 0 23071206
1 rs11807221 0 23079722
1 rs309476 0 23085327
1 rs309500 0 23106187
1 rs7553678 0 23131754
1 rs722993 0 23139677
1 rs309539 0 23147535
1 rs620514 0 23151219
1 rs7543064 0 23161167
1 rs6426775 0 23161415
1 rs10799776 0 23161984
1 rs648322 0 23167426
1 rs4655141 0 23184612
1 rs683893 0 23287689
1 rs477717 0 23291848
1 rs3765407 0 23291961
1 rs1208932 0 23301709
1 rs765803 0 23304364
1 rs16827981 0 23308125
1 rs3845521 0 23344928
1 rs643492 0 23373941
1 rs641032 0 23386567
1 rs627304 0 23410142
1 rs10917360 0 23411597
1 rs10917362 0 23419781
1 rs1740482 0 23438186
1 rs9658850 0 23460177
1 rs2749158 0 23491047
1 rs655600 0 23504212
1 rs2103911 0 23540338
1 rs644749 0 23560414
1 rs646193 0 23560765
1 rs2849028 0 23561520
1 rs9887921 0 23573398
1 rs2092933 0 23583963
1 rs1787646 0 23614739
1 rs1198433 0 23629282
1 rs1621803 0 23638498
1 rs2077066 0 23650949
1 rs7522616 0 23667501
1 rs2282720 0 23712356
1 rs3218177 0 23717875
1 rs2038027 0 23720629
1 rs1050096 0 23757248
1 rs2920 0 23757367
1 rs2811946 0 23775003
1 rs10917395 0 23776932
1 rs4649100 0 23800516
1 rs2811986 0 23810154
1 rs6677615 0 23815389
1 rs4649102 0 23816492
1 rs2864884 0 23818030
1 rs10917404 0 23838416
1 rs2864098 0 23845327
1 rs7515510 0 23860948
1 rs7549155 0 23866659
1 rs3753270 0 23890811
1 rs2280437 0 23895024
1 rs561733 0 23922182
1 rs10917420 0 23935574
1 rs7514394 0 23972810
1 rs2502979 0 24021902
1 rs10917430 0 24043045
1 rs3003329 0 24066462
1 rs2501431 0 24074230
1 rs4625225 0 24082558
1 rs4648940 0 24220483
1 rs12401982 0 24245558
1 rs11586125 0 24249913
1 rs4649163 0 24252188
1 rs6693386 0 24257917
1 rs7549149 0 24258584
1 rs4649175 0 24279234
1 rs4313343 0 24281001
1 rs4276861 0 24285034
1 rs4649183 0 24288310
1 rs7556176 0 24291355
1 rs3885698 0 24296828
1 rs11249170 0 24307182
1 rs6686007 0 24315494
1 rs16829204 0 24327275
1 rs10794642 0 24337896
1 rs4448470 0 24343787
1 rs4649191 0 24351861
1 rs4649195 0 24358528
1 rs7552086 0 24361037
1 rs7520329 0 24371498
1 rs3893318 0 24378531
1 rs3897440 0 24379448
1 rs7524076 0 24381297
1 rs7552167 0 24391230
1 rs946662 0 24404221
1 rs11249045 0 24430347
1 rs12131684 0 24440022
1 rs12063430 0 24477025
1 rs7535789 0 24480006
1 rs4648960 0 24491192
1 rs4648967 0 24497457
1 rs672511 0 24509422
1 rs621535 0 24512901
1 rs2248219 0 24517943
1 rs2486669 0 24530447
1 rs4648975 0 24542851
1 rs7527465 0 24556703
1 rs7535482 0 24567701
1 rs3765431 0 24578997
1 rs576096 0 24606973
1 rs6670829 0 24624507
1 rs1008485 0 24637276
1 rs4648988 0 24647587
1 rs2281188 0 24653834
1 rs2272935 0 24657980
1 rs195704 0 24685742
1 rs195712 0 24691086
1 rs7540336 0 24705321
1 rs9424380 0 24721827
1 rs185511 0 24729673
1 rs196432 0 24734291
1 rs11231 0 24735872
1 rs7540973 0 24737163
1 rs2776747 0 24748970
1 rs3893315 0 24757047
1 rs12122463 0 24759405
1 rs4610948 0 24761172
1 rs1929301 0 24767584
1 rs4648998 0 24773708
1 rs11249138 0 24782906
1 rs10903095 0 24794716
1 rs4425931 0 24799588
1 rs4649002 0 24802263
1 rs11249141 0 24805320
1 rs12062985 0 24809845
1 rs4649005 0 24820535
1 rs6691770 0 24885080
1 rs2885174 0 24893624
1 rs1002706 0 24923740
1 rs2185151 0 24942526
1 rs3890756 0 25013412
1 rs10794663 0 25017715
1 rs6667299 0 25031087
1 rs12439 0 25042221
1 rs7551842 0 25050897
1 rs7523543 0 25059303
1 rs6681012 0 25060651
1 rs10903108 0 25061527
1 rs3131513 0 25065742
1 rs2361150 0 25066886
1 rs3131522 0 25072309
1 rs4649033 0 25080216
1 rs7551358 0 25086390
1 rs10903113 0 25088337
1 rs4649036 0 25089933
1 rs6663310 0 25094966
1 rs742230 0 25124011
1 rs6662768 0 25124525
1 rs1848185 0 25155548
1 rs11249215 0 25169771
1 rs1609996 0 25174456
1 rs6690896 0 25178194
1 rs432169 0 25187481
1 rs311469 0 25203998
1 rs311470 0 25204055
1 rs12058910 0 25205851
1 rs12117144 0 25207809
1 rs10489161 0 25211386
1 rs10903126 0 25216742
1 rs11249245 0 25226607
1 rs311426 0 25230798
1 rs1702312 0 25237239
1 rs380939 0 25243108
1 rs4649058 0 25248055
1 rs11248971 0 25248170
1 rs1702311 0 25251947
1 rs1997927 0 25255205
1 rs4649060 0 25257120
1 rs4568778 0 25270554
1 rs6693687 0 25274347
1 rs380337 0 25274437
1 rs443523 0 25276370
1 rs10493026 0 25280441
1 rs311477 0 25282194
1 rs7533661 0 25286053
1 rs311461 0 25290597
1 rs11588172 0 25294577
1 rs706844 0 25302060
1 rs2660353 0 25314133
1 rs2660367 0 25333235
1 rs11804893 0 25334666
1 rs7530932 0 25339748
1 rs926461 0 25358790
1 rs7527379 0 25368553
1 rs742390 0 25371617
1 rs4520361 0 25392210
1 rs742391 0 25398298
1 rs7516417 0 25420919
1 rs12057593 0 25426817
1 rs942988 0 25428400
1 rs3093588 0 25542243
1 rs1293259 0 25568422
1 rs11249248 0 25625638
1 rs10903129 0 25641524
1 rs3924234 0 25768186
1 rs10902661 0 25780828
1 rs7546822 0 25786806
1 rs7553504 0 25801522
1 rs6689171 0 25813601
1 rs6662191 0 25823107
1 rs3767908 0 25841277
1 rs3014714 0 25854376
1 rs3014712 0 25863943
1 rs2744778 0 25885839
1 rs2744780 0 25893371
1 rs2786875 0 25933853
1 rs3767880 0 25942002
1 rs807262 0 25953638
1 rs807270 0 25962659
1 rs3820515 0 25964835
1 rs7524154 0 25997762
1 rs10902694 0 26027943
1 rs213632 0 26040430
1 rs213627 0 26044698
1 rs213621 0 26079831
1 rs159530 0 26083378
1 rs159528 0 26084360
1 rs807061 0 26115469
1 rs10902706 0 26118801
1 rs10902707 0 26139284
1 rs10902709 0 26146743
1 rs10751731 0 26157471
1 rs1429936 0 26170496
1 rs298442 0 26174286
1 rs12074420 0 26217614
1 rs4659404 0 26237961
1 rs3008428 0 26249194
1 rs1135253 0 26250467
1 rs2275947 0 26256462
1 rs3008419 0 26275407
1 rs12069719 0 26284505
1 rs2802314 0 26303924
1 rs17257107 0 26321034
1 rs10794523 0 26365758
1 rs10794524 0 26365827
1 rs2232648 0 26369042
1 rs2783633 0 26377852
1 rs4659411 0 26389432
1 rs11247867 0 26390478
1 rs12732367 0 26395310
1 rs9970046 0 26397293
1 rs12145714 0 26399842
1 rs4659413 0 26419962
1 rs7550997 0 26468667
1 rs12096059 0 26469296
1 rs6681452 0 26493688
1 rs7541416 0 26495498
1 rs4659431 0 26530978
1 rs7535656 0 26546053
1 rs11582416 0 26550308
1 rs12030833 0 26561807
1 rs7547496 0 26563068
1 rs11247940 0 26581627
1 rs7529342 0 26582091
1 rs12043608 0 26586748
1 rs9438621 0 26594971
1 rs6683792 0 26616490
1 rs35015532 0 26624716
1 rs11584995 0 26643586
1 rs9438551 0 26647810
1 rs3816539 0 26659214
1 rs12741800 0 26675135
1 rs11247963 0 26727988
1 rs10493038 0 26738275
1 rs17162190 0 26745419
1 rs2278978 0 26745832
1 rs1064196 0 26760179
1 rs2229714 0 26773295
1 rs17162247 0 26796895
1 rs17162257 0 26801589
1 rs4466675 0 26892599
1 rs6598860 0 26894271
1 rs11247593 0 26924667
1 rs10902645 0 27051649
1 rs10902646 0 27055571
1 rs11810321 0 27093108
1 rs17162351 0 27139629
1 rs3010110 0 27151108
1 rs12742376 0 27157782
1 rs2993066 0 27231379
1 rs568533 0 27245511
1 rs537951 0 27246805
1 rs5810 0 27298806
1 rs6696706 0 27350136
1 rs12402451 0 27360886
1 rs6687674 0 27409688
1 rs10902652 0 27431109
1 rs6598879 0 27459487
1 rs12565684 0 27533624
1 rs11247639 0 27552279
1 rs4525067 0 27562350
1 rs2474301 0 27646489
1 rs7531313 0 27654977
1 rs6668823 0 27659400
1 rs4075401 0 27708601
1 rs6598891 0 27810043
1 rs6691864 0 27838479
1 rs1292081 0 27844089
1 rs2808422 0 27890105
1 rs4908360 0 27900787
1 rs2272795 0 27924198
1 rs1736540 0 27926064
1 rs6670793 0 27933161
1 rs2064072 0 27978820
1 rs11247691 0 28021148
1 rs2072750 0 28030458
1 rs11247703 0 28076240
1 rs3766400 0 28081953
1 rs7356 0 28090687
1 rs2474470 0 28107586
1 rs11247723 0 28124287
1 rs6676158 0 28129796
1 rs3737807 0 28134489
1 rs1010082 0 28140456
1 rs10902678 0 28141160
1 rs10902682 0 28147571
1 rs4256835 0 28148976
1 rs6699701 0 28171538
1 rs12565238 0 28171933
1 rs12040932 0 28183811
1 rs2492958 0 28187010
1 rs10902684 0 28249640
1 rs537374 0 28259724
1 rs3753864 0 28263183
1 rs6598919 0 28305136
1 rs12565621 0 28324472
1 rs12088946 0 28336765
1 rs8559 0 28436839
1 rs9508 0 28436866
1 rs508772 0 28462165
1 rs11247766 0 28477906
1 rs17163135 0 28521480
1 rs4908400 0 28563215
1 rs11804512 0 28701480
1 rs2840757 0 28705510
1 rs2840758 0 28706081
1 rs10799123 0 28736707
1 rs12090855 0 28747556
1 rs34749063 0 28798125
1 rs9426298 0 28863509
1 rs4654361 0 28886103
1 rs7520756 0 28952753
1 rs606411 0 28987852
1 rs1338064 0 28995934
1 rs2236861 0 29012343
1 rs6669447 0 29021948
1 rs797397 0 29023770
1 rs4654322 0 29023832
1 rs2236857 0 29034196
1 rs595725 0 29045302
1 rs581111 0 29047960
1 rs12749204 0 29048800
1 rs204069 0 29067405
1 rs7511894 0 29072806
1 rs157198 0 29076494
1 rs157208 0 29117993
1 rs12122962 0 29124909
1 rs12038347 0 29141303
1 rs4654381 0 29151974
1 rs10915212 0 29160595
1 rs2985327 0 29192067
1 rs2985334 0 29217614
1 rs2486200 0 29236572
1 rs12045777 0 29301591
1 rs2249138 0 29316310
1 rs2452788 0 29319398
1 rs12032470 0 29337541
1 rs10915234 0 29360634
1 rs2452785 0 29406188
1 rs1128400 0 29415224
1 rs2640467 0 29428745
1 rs2503011 0 29431055
1 rs7349137 0 29441799
1 rs2131556 0 29452413
1 rs4654400 0 29456858
1 rs12404526 0 29459290
1 rs4654299 0 29480943
1 rs7518159 0 29494047
1 rs6681000 0 29496681
1 rs2007350 0 29518714
1 rs7530986 0 29531081
1 rs761430 0 29551361
1 rs1886651 0 29579999
1 rs212306 0 29592062
1 rs6671744 0 29604810
1 rs6657309 0 29615995
1 rs1408857 0 29616217
1 rs12085934 0 29625712
1 rs10915271 0 29627097
1 rs7529591 0 29627651
1 rs9426354 0 29636271
1 rs6685390 0 29638707
1 rs7514218 0 29653344
1 rs4654349 0 29653808
1 rs10915285 0 29654638
1 rs4654351 0 29656342
1 rs927727 0 29665792
1 rs9426464 0 29672668
1 rs6694109 0 29673984
1 rs1983855 0 29674924
1 rs4078312 0 29688232
1 rs9426279 0 29708583
1 rs6677824 0 29740264
1 rs6700641 0 29740660
1 rs6605085 0 29742502
1 rs28567981 0 29801848
1 rs28589362 0 29812459
1 rs6603927 0 29836596
1 rs10915035 0 29839604
1 rs9729975 0 29846415
1 rs9725360 0 29851338
1 rs10798895 0 29859249
1 rs271321 0 29871097
1 rs9286945 0 29874156
1 rs271316 0 29874927
1 rs9439752 0 29886751
1 rs271383 0 29892874
1 rs446335 0 29899693
1 rs199613 0 29906089
1 rs12122023 0 29916294
1 rs166604 0 29921239
1 rs12564818 0 29927928
1 rs271344 0 29929562
1 rs387232 0 29930146
1 rs12137141 0 29944582
1 rs722497 0 29944631
1 rs1441834 0 29945688
1 rs894220 0 29955601
1 rs4259710 0 29957013
1 rs12118066 0 29958054
1 rs1866967 0 29958249
1 rs12125419 0 29977530
1 rs10914266 0 29983784
1 rs17262734 0 29997712
1 rs12566608 0 29997724
1 rs16832876 0 29998755
1 rs12045312 0 30007340
1 rs6684453 0 30011571
1 rs12067980 0 30023314
1 rs17262748 0 30030251
1 rs2376727 0 30033867
1 rs7532810 0 30034889
1 rs6691847 0 30038239
1 rs6678054 0 30057261
1 rs4949485 0 30058435
1 rs993245 0 30070380
1 rs895786 0 30083711
1 rs921197 0 30092476
1 rs7512834 0 30094633
1 rs6425687 0 30100977
1 rs10914549 0 30104708
1 rs1448339 0 30107411
1 rs10914556 0 30117375
1 rs1448337 0 30121863
1 rs10458370 0 30126274
1 rs12083826 0 30138192
1 rs7540340 0 30138444
1 rs895796 0 30141470
1 rs752685 0 30141807
1 rs4949230 0 30147455
1 rs10914615 0 30154076
1 rs2084436 0 30154594
1 rs198271 0 30171741
1 rs155635 0 30172221
1 rs4949233 0 30183157
1 rs11583644 0 30191957
1 rs4949238 0 30195183
1 rs1009080 0 30204147
1 rs10753284 0 30217637
1 rs267708 0 30218218
1 rs409226 0 30245547
1 rs453149 0 30259929
1 rs1603724 0 30267178
1 rs7516391 0 30295803
1 rs1503772 0 30296510
1 rs372125 0 30300730
1 rs391479 0 30303472
1 rs404169 0 30304159
1 rs267660 0 30313297
1 rs1149064 0 30315613
1 rs267667 0 30319584
1 rs267669 0 30320935
1 rs369715 0 30327271
1 rs6661562 0 30334653
1 rs7530417 0 30334850
1 rs16833246 0 30339513
1 rs1746272 0 30345399
1 rs2076977 0 30346745
1 rs2376907 0 30354154
1 rs762795 0 30360050
1 rs2376487 0 30383123
1 rs2146850 0 30393067
1 rs3934202 0 30407889
1 rs10799083 0 30408900
1 rs12142439 0 30409400
1 rs6425865 0 30414197
1 rs6701005 0 30416683
1 rs10493043 0 30418573
1 rs4949549 0 30428256
1 rs7523165 0 30432990
1 rs10915040 0 30436141
1 rs4381243 0 30448468
1 rs16833396 0 30459715
1 rs7516871 0 30459963
1 rs909623 0 30479117
1 rs6685389 0 30482172
1 rs12401958 0 30490689
1 rs6657022 0 30493404
1 rs11802750 0 30501637
1 rs10158763 0 30503725
1 rs1008196 0 30510030
1 rs12035857 0 30513080
1 rs455494 0 30531515
1 rs463128 0 30532543
1 rs411238 0 30559814
1 rs10799096 0 30564103
1 rs2007451 0 30571886
1 rs10915081 0 30580728
1 rs453756 0 30581766
1 rs760655 0 30581934
1 rs762798 0 30599827
1 rs7552558 0 30602756
1 rs636797 0 30603092
1 rs675696 0 30622761
1 rs6696645 0 30623489
1 rs1887916 0 30630837
1 rs6425970 0 30631292
1 rs4949262 0 30635048
1 rs3867305 0 30646056
1 rs6656216 0 30650872
1 rs650676 0 30657797
1 rs12029866 0 30657936
1 rs6676701 0 30660319
1 rs12407007 0 30663119
1 rs606404 0 30666747
1 rs6425993 0 30671330
1 rs10915113 0 30671442
1 rs609878 0 30672547
1 rs689303 0 30682677
1 rs657816 0 30691617
1 rs12117449 0 30691965
1 rs6673363 0 30706323
1 rs1552319 0 30716949
1 rs12406008 0 30718561
1 rs16833773 0 30733143
1 rs182018 0 30733797
1 rs4949266 0 30734693
1 rs415314 0 30735061
1 rs3104429 0 30757663
1 rs10915140 0 30758238
1 rs12144776 0 30762226
1 rs396648 0 30765592
1 rs7515295 0 30780969
1 rs1994239 0 30782889
1 rs10915150 0 30784844
1 rs9628644 0 30786013
1 rs10915153 0 30789765
1 rs904257 0 30794824
1 rs2377368 0 30797554
1 rs2377367 0 30800504
1 rs3104435 0 30818096
1 rs525813 0 30831501
1 rs610679 0 30833914
1 rs530973 0 30834882
1 rs788871 0 30836790
1 rs4949279 0 30853199
1 rs544789 0 30856065
1 rs666750 0 30859272
1 rs10914158 0 30860437
1 rs7518010 0 30861554
1 rs1188414 0 30872516
1 rs1201394 0 30873721
1 rs522294 0 30891328
1 rs2147081 0 30921543
1 rs2700541 0 30923906
1 rs1188390 0 30924087
1 rs1188444 0 30937211
1 rs716486 0 30940148
1 rs1033867 0 30940585
1 rs1830705 0 30940806
1 rs1149024 0 30949660
1 rs12750278 0 30951250
1 rs7555715 0 30956399
1 rs1188395 0 30956955
1 rs1149048 0 30971320
1 rs3795437 0 30979393
1 rs1188357 0 30983869
1 rs3762297 0 31004267
1 rs4949294 0 31008523
1 rs12124742 0 31011849
1 rs12736883 0 31013899
1 rs878467 0 31019823
1 rs10914206 0 31037565
1 rs11578558 0 31039922
1 rs10798809 0 31044866
1 rs12038524 0 31059383
1 rs4949309 0 31069172
1 rs746700 0 31070106
1 rs3923872 0 31082304
1 rs12756105 0 31086004
1 rs2488230 0 31093238
1 rs2488233 0 31102768
1 rs3935266 0 31103431
1 rs12408228 0 31110004
1 rs4949320 0 31112157
1 rs2488238 0 31117539
1 rs12406720 0 31125996
1 rs3795433 0 31186559
1 rs6672383 0 31197476
1 rs2275741 0 31199402
1 rs6696300 0 31202372
1 rs947643 0 31234025
1 rs1015099 0 31273246
1 rs6656007 0 31277550
1 rs6673049 0 31336617
1 rs6425712 0 31379004
1 rs2185419 0 31379370
1 rs6689678 0 31391353
1 rs2153451 0 31423406
1 rs10798826 0 31442390
1 rs2377717 0 31445850
1 rs16834237 0 31452900
1 rs7549197 0 31453601
1 rs10798827 0 31454899
1 rs10753244 0 31456087
1 rs6680565 0 31460545
1 rs10914332 0 31471589
1 rs12087046 0 31472999
1 rs1107427 0 31474568
1 rs10493047 0 31514364
1 rs6425730 0 31519980
1 rs7523438 0 31560900
1 rs10798845 0 31595223
1 rs10914367 0 31618793
1 rs12562824 0 31627469
1 rs12122184 0 31631371
1 rs6659255 0 31642256
1 rs2889753 0 31643994
1 rs10914375 0 31658446
1 rs6661466 0 31680097
1 rs10798854 0 31706930
1 rs4949416 0 31726485
1 rs10798859 0 31728120
1 rs10914420 0 31749937
1 rs6684549 0 31755066
1 rs10914430 0 31760249
1 rs10493048 0 31766457
1 rs6662915 0 31768560
1 rs4245634 0 31774874
1 rs6425766 0 31780259
1 rs10798873 0 31782237
1 rs4949441 0 31788561
1 rs6670560 0 31791740
1 rs2377894 0 31804430
1 rs10914446 0 31826681
1 rs10914453 0 31847623
1 rs10914455 0 31858224
1 rs2271933 0 31865112
1 rs7524405 0 31881166
1 rs7542583 0 31883400
1 rs2271928 0 31900540
1 rs909002 0 31912222
1 rs3818788 0 31930961
1 rs2228552 0 31938082
1 rs10914472 0 31953807
1 rs3766823 0 31969844
1 rs6656287 0 32025202
1 rs2184202 0 32049786
1 rs751137 0 32050895
1 rs12565351 0 32083922
1 rs7518553 0 32087734
1 rs12565681 0 32095320
1 rs11805047 0 32109371
1 rs687605 0 32114921
1 rs594540 0 32115955
1 rs597987 0 32119758
1 rs16834765 0 32144029
1 rs639233 0 32145468
1 rs6662484 0 32270380
1 rs16834840 0 32273630
1 rs6672317 0 32327172
1 rs744455 0 32330073
1 rs7538308 0 32400505
1 rs16834926 0 32437453
1 rs669538 0 32483947
1 rs10914540 0 32488408
1 rs7532909 0 32599380
1 rs16834976 0 32640860
1 rs10914555 0 32652173
1 rs11588809 0 32677198
1 rs11588497 0 32803048
1 rs10914577 0 32807463
1 rs6678903 0 32835141
1 rs16835041 0 32857831
1 rs3954228 0 32873402
1 rs389409 0 32889131
1 rs359955 0 32907361
1 rs419145 0 32951743
1 rs644879 0 32987967
1 rs1765223 0 33029471
1 rs10914614 0 33030506
1 rs10798918 0 33048568
1 rs11811702 0 33122770
1 rs8040 0 33174759
1 rs194640 0 33176068
1 rs1149128 0 33180725
1 rs194644 0 33182138
1 rs1534893 0 33245529
1 rs10753271 0 33269226
1 rs11811191 0 33309531
1 rs3863724 0 33313030
1 rs689187 0 33384477
1 rs3766813 0 33385095
1 rs3912145 0 33386749
1 rs622407 0 33419537
1 rs1498319 0 33456688
1 rs12045968 0 33463285
1 rs7540951 0 33467397
1 rs1566230 0 33492229
1 rs10914671 0 33496239
1 rs10914677 0 33521614
1 rs4653002 0 33543113
1 rs7264 0 33561969
1 rs16835363 0 33567640
1 rs4361958 0 33569141
1 rs4233199 0 33592149
1 rs6425816 0 33605452
1 rs12127097 0 33623477
1 rs1535917 0 33634440
1 rs6661037 0 33645180
1 rs6663355 0 33650395
1 rs10914706 0 33659475
1 rs10914716 0 33677817
1 rs6425820 0 33708934
1 rs7531293 0 33720054
1 rs3795419 0 33729717
1 rs9662260 0 33730360
1 rs2131776 0 33757557
1 rs923879 0 33772396
1 rs12729472 0 33777499
1 rs2794606 0 33792054
1 rs933044 0 33799066
1 rs923882 0 33801657
1 rs1493994 0 33803101
1 rs5007951 0 33807236
1 rs10914746 0 33812431
1 rs16835617 0 33814832
1 rs292809 0 33818653
1 rs11586497 0 33823829
1 rs721306 0 33824023
1 rs2781790 0 33827449
1 rs1874045 0 33844112
1 rs10914755 0 33854866
1 rs649214 0 33923138
1 rs609347 0 33939213
1 rs10914766 0 33948515
1 rs10914767 0 33950187
1 rs16835742 0 33953429
1 rs528059 0 33958780
1 rs667892 0 33962139
1 rs652391 0 33974749
1 rs481776 0 33978446
1 rs4578181 0 33983119
1 rs6682875 0 33985696
1 rs989661 0 33990518
1 rs474474 0 34010870
1 rs479938 0 34011439
1 rs9887778 0 34023544
1 rs12133088 0 34024068
1 rs12408037 0 34042774
1 rs10737374 0 34043085
1 rs3845473 0 34055278
1 rs2281595 0 34060099
1 rs12096149 0 34061522
1 rs1321623 0 34079292
1 rs753893 0 34094824
1 rs10914802 0 34117836
1 rs12058145 0 34120433
1 rs10799006 0 34135252
1 rs7528354 0 34138998
1 rs1570089 0 34141832
1 rs911216 0 34147786
1 rs7533958 0 34155010
1 rs504471 0 34191529
1 rs12128266 0 34205071
1 rs6663957 0 34210183
1 rs502199 0 34211468
1 rs749733 0 34216275
1 rs4408120 0 34218726
1 rs520226 0 34228696
1 rs533861 0 34236038
1 rs487472 0 34242895
1 rs1325258 0 34250168
1 rs2358756 0 34252509
1 rs1465782 0 34261165
1 rs12562296 0 34262345
1 rs10914850 0 34268681
1 rs2625684 0 34277702
1 rs899378 0 34287917
1 rs6425872 0 34297436
1 rs6700561 0 34297692
1 rs9425986 0 34314311
1 rs6665353 0 34337523
1 rs1382600 0 34347278
1 rs11581276 0 34358748
1 rs7551988 0 34362872
1 rs771150 0 34379571
1 rs12755908 0 34389843
1 rs10914880 0 34393357
1 rs7552457 0 34398485
1 rs1771365 0 34431743
1 rs297804 0 34443942
1 rs13375367 0 34445286
1 rs297802 0 34447401
1 rs4652997 0 34451653
1 rs705207 0 34457050
1 rs1061074 0 34457208
1 rs12043879 0 34458717
1 rs1414472 0 34470075
1 rs2795634 0 34487280
1 rs771410 0 34495750
1 rs771404 0 34498754
1 rs771400 0 34500489
1 rs10914896 0 34508525
1 rs1414470 0 34508874
1 rs6677202 0 34521232
1 rs6704508 0 34529096
1 rs1404350 0 34537561
1 rs12130968 0 34563453
1 rs10914915 0 34568679
1 rs4652836 0 34578891
1 rs10799047 0 34582174
1 rs2049420 0 34596147
1 rs7537783 0 34603227
1 rs705203 0 34612088
1 rs17380703 0 34616795
1 rs705197 0 34617423
1 rs2092028 0 34645324
1 rs7530700 0 34651637
1 rs6693232 0 34656331
1 rs17385253 0 34667596
1 rs2142534 0 34672759
1 rs4653032 0 34675497
1 rs10753308 0 34679735
1 rs10914953 0 34691853
1 rs2075933 0 34693662
1 rs4653037 0 34695410
1 rs7544781 0 34701028
1 rs3845483 0 34735433
1 rs4652841 0 34739828
1 rs6694043 0 34754628
1 rs4653052 0 34764624
1 rs4595337 0 34768561
1 rs10737381 0 34769000
1 rs12136079 0 34786173
1 rs6425900 0 34802219
1 rs10914983 0 34821919
1 rs12074036 0 34822921
1 rs728447 0 34830735
1 rs7528705 0 34838556
1 rs6695510 0 34858457
1 rs4653067 0 34861071
1 rs2093880 0 34866180
1 rs6425904 0 34867458
1 rs7548924 0 34867955
1 rs10914996 0 34868196
1 rs12132123 0 34868239
1 rs10915010 0 34895110
1 rs912537 0 34899661
1 rs1177663 0 34925077
1 rs12136236 0 34932386
1 rs4320749 0 34934389
1 rs17473524 0 34942902
1 rs684524 0 34956225
1 rs10489658 0 34958432
1 rs9426007 0 34981285
1 rs692923 0 34990664
1 rs3738345 0 34995932
1 rs2093185 0 34996899
1 rs10489656 0 35003965
1 rs1764405 0 35018884
1 rs483721 0 35025963
1 rs4653091 0 35030003
1 rs564226 0 35038357
1 rs1407135 0 35054884
1 rs6689081 0 35074166
1 rs11264139 0 35075956
1 rs12239410 0 35076968
1 rs6662980 0 35132665
1 rs4652869 0 35151521
1 rs6694435 0 35151706
1 rs10437318 0 35176264
1 rs11263859 0 35201015
1 rs4072108 0 35216624
1 rs6688091 0 35224126
1 rs6425930 0 35328600
1 rs2971408 0 35335552
1 rs4411101 0 35344004
1 rs6425939 0 35401376
1 rs12064550 0 35408040
1 rs9783066 0 35417071
1 rs10493066 0 35418712
1 rs3738694 0 35420903
1 rs7543044 0 35446898
1 rs673604 0 35460402
1 rs593461 0 35482364
1 rs522821 0 35514250
1 rs10908390 0 35516384
1 rs12040345 0 35637158
1 rs10157108 0 35673312
1 rs2275247 0 35681038
1 rs12563006 0 35692048
1 rs11264164 0 35739501
1 rs10489761 0 35842333
1 rs10908401 0 35854982
1 rs10908402 0 35868507
1 rs534436 0 35887726
1 rs7367713 0 35929019
1 rs12563583 0 35940043
1 rs6425954 0 35969884
1 rs10908410 0 36014615
1 rs12076840 0 36028926
1 rs12044203 0 36048986
1 rs727005 0 36053923
1 rs636832 0 36136062
1 rs614235 0 36223152
1 rs491603 0 36304903
1 rs12034450 0 36321584
1 rs3754076 0 36321744
1 rs3767703 0 36328345
1 rs274754 0 36338204
1 rs274132 0 36354565
1 rs4653160 0 36372134
1 rs1408558 0 36374304
1 rs795047 0 36410295
1 rs272817 0 36419078
1 rs11812037 0 36425206
1 rs6680302 0 36426127
1 rs522468 0 36426264
1 rs11263868 0 36488319
1 rs6425977 0 36525020
1 rs9659735 0 36538499
1 rs12116935 0 36562133
1 rs4653185 0 36634441
1 rs6696875 0 36639950
1 rs16822823 0 36646829
1 rs883805 0 36650611
1 rs6696986 0 36670390
1 rs953517 0 36682864
1 rs1538634 0 36693958
1 rs3806289 0 36702575
1 rs3917991 0 36707392
1 rs3917950 0 36714338
1 rs6667450 0 36730418
1 rs11263901 0 36733213
1 rs11804163 0 36757321
1 rs6425991 0 36761188
1 rs7526895 0 36772677
1 rs4503315 0 36772813
1 rs10752589 0 36774510
1 rs17498436 0 36775860
1 rs12072868 0 36785618
1 rs10796886 0 36787398
1 rs4026409 0 36805715
1 rs4653204 0 36830941
1 rs12063741 0 36842835
1 rs4653210 0 36846938
1 rs7533162 0 36857109
1 rs1474850 0 36868771
1 rs6702202 0 36869181
1 rs12411078 0 36881225
1 rs7355025 0 36887850
1 rs219002 0 36899099
1 rs218990 0 36909349
1 rs1395457 0 36916319
1 rs2983118 0 36936465
1 rs12755038 0 36938054
1 rs4652921 0 36947360
1 rs12063010 0 36950998
1 rs1002656 0 36965328
1 rs16823426 0 36966232
1 rs7549591 0 36970939
1 rs11576073 0 36973267
1 rs1472823 0 36993308
1 rs479779 0 37028650
1 rs484017 0 37076324
1 rs574214 0 37107672
1 rs3767058 0 37124644
1 rs16823687 0 37180668
1 rs475292 0 37182595
1 rs6426003 0 37202853
1 rs3820274 0 37217252
1 rs9628638 0 37232537
1 rs12138633 0 37250650
1 rs6686296 0 37261967
1 rs2859741 0 37281939
1 rs550273 0 37298226
1 rs1334792 0 37303411
1 rs6702349 0 37306842
1 rs218396 0 37321060
1 rs3765424 0 37333976
1 rs849952 0 37334225
1 rs709303 0 37343374
1 rs10908321 0 37354469
1 rs215770 0 37358560
1 rs215791 0 37378878
1 rs12131641 0 37384100
1 rs2884796 0 37390396
1 rs4653252 0 37394657
1 rs218388 0 37413634
1 rs10908325 0 37473268
1 rs12140004 0 37476635
1 rs872157 0 37488624
1 rs6691915 0 37489305
1 rs624650 0 37521814
1 rs301992 0 37525437
1 rs10908337 0 37538507
1 rs1888695 0 37541661
1 rs11582151 0 37569195
1 rs727670 0 37582136
1 rs1004766 0 37597095
1 rs1569661 0 37625921
1 rs16824043 0 37628421
1 rs2745487 0 37632463
1 rs2745486 0 37633633
1 rs876465 0 37637498
1 rs875361 0 37638541
1 rs2745481 0 37638930
1 rs16824060 0 37639862
1 rs10908348 0 37651197
1 rs2811630 0 37654701
1 rs4428850 0 37661759
1 rs10908350 0 37674918
1 rs10493078 0 37682075
1 rs2484556 0 37685870
1 rs2660569 0 37695446
1 rs6681785 0 37711681
1 rs2492301 0 37711760
1 rs215206 0 37724341
1 rs6700586 0 37729963
1 rs7545493 0 37769337
1 rs12119795 0 37771814
1 rs6619 0 37803283
1 rs10908355 0 37807873
1 rs7535432 0 37824172
1 rs4652964 0 37850887
1 rs12023270 0 37859165
1 rs4074961 0 37865310
1 rs4233215 0 37870623
1 rs7552071 0 37882339
1 rs11264081 0 37889729
1 rs11264082 0 37894599
1 rs6687329 0 37899741
1 rs10908367 0 37907193
1 rs3762352 0 37929489
1 rs652109 0 37930304
1 rs11264087 0 37935974
1 rs6671088 0 37958776
1 rs6686248 0 37964883
1 rs731174 0 37969428
1 rs7549842 0 37972129
1 rs659573 0 37972303
1 rs631432 0 37973958
1 rs663428 0 37979384
1 rs483201 0 37980412
1 rs508992 0 37995392
1 rs10157024 0 38003656
1 rs489408 0 38016372
1 rs4308943 0 38020325
1 rs2306627 0 38033090
1 rs473279 0 38048389
1 rs3748682 0 38052574
1 rs12751325 0 38061970
1 rs12745294 0 38081909
1 rs3828152 0 38102983
1 rs12742756 0 38120004
1 rs12733578 0 38152872
1 rs12739026 0 38174520
1 rs28600729 0 38179213
1 rs11210870 0 38222497
1 rs12044531 0 38225628
1 rs4072980 0 38228693
1 rs6600436 0 38242087
1 rs569791 0 38280082
1 rs11205858 0 38302087
1 rs12074522 0 38314015
1 rs2615811 0 38343440
1 rs6662282 0 38368451
1 rs4593783 0 38381912
1 rs883220 0 38389458
1 rs12083795 0 38395872
1 rs6656185 0 38413152
1 rs898982 0 38418295
1 rs10889449 0 38424195
1 rs748229 0 38430138
1 rs1993804 0 38433180
1 rs1841796 0 38437020
1 rs898978 0 38440291
1 rs6659413 0 38443993
1 rs6675079 0 38459495
1 rs16824807 0 38468289
1 rs6702480 0 38487839
1 rs11802770 0 38494250
1 rs2480697 0 38506375
1 rs12075194 0 38510692
1 rs1543632 0 38520547
1 rs12565767 0 38522629
1 rs1329967 0 38525063
1 rs1778040 0 38541664
1 rs12748758 0 38541731
1 rs1778037 0 38547469
1 rs1778041 0 38563225
1 rs10890173 0 38571870
1 rs11210569 0 38578516
1 rs2637876 0 38586942
1 rs2040073 0 38601811
1 rs4278342 0 38615603
1 rs4266846 0 38622926
1 rs12061862 0 38631015
1 rs6690257 0 38638188
1 rs12132779 0 38649222
1 rs10890223 0 38663246
1 rs7530233 0 38673230
1 rs4970591 0 38673267
1 rs2256357 0 38681048
1 rs882000 0 38690397
1 rs2251803 0 38694640
1 rs2494441 0 38702451
1 rs2247973 0 38703848
1 rs12564999 0 38704992
1 rs2992434 0 38726712
1 rs2184611 0 38756926
1 rs4469689 0 38806509
1 rs11210993 0 38814872
1 rs2985755 0 38827144
1 rs2985774 0 38843859
1 rs12037910 0 38860191
1 rs7548027 0 38864643
1 rs4970609 0 38865036
1 rs4970612 0 38897977
1 rs6687438 0 38901882
1 rs6687034 0 38907467
1 rs4970614 0 38908335
1 rs4970619 0 38932968
1 rs10789469 0 38939389
1 rs6680382 0 38965085
1 rs679143 0 38976771
1 rs942759 0 38986739
1 rs4147130 0 38997890
1 rs12046969 0 39015442
1 rs12729493 0 39020076
1 rs10789490 0 39027880
1 rs6675193 0 39031261
1 rs12026925 0 39039427
1 rs9439072 0 39051415
1 rs6690335 0 39064295
1 rs9438970 0 39068559
1 rs9694 0 39077315
1 rs4970633 0 39123329
1 rs4491033 0 39124670
1 rs4414011 0 39127104
1 rs4246511 0 39152972
1 rs6675870 0 39154163
1 rs9438994 0 39161425
1 rs6656771 0 39168657
1 rs12042694 0 39169011
1 rs10749676 0 39171456
1 rs4512638 0 39197221
1 rs7548458 0 39202849
1 rs6665494 0 39203632
1 rs6696013 0 39224444
1 rs4660652 0 39230446
1 rs7553434 0 39230697
1 rs10888621 0 39245172
1 rs12063115 0 39275605
1 rs10888650 0 39279748
1 rs10465799 0 39290593
1 rs9786967 0 39300658
1 rs9659165 0 39317856
1 rs260974 0 39321385
1 rs2282232 0 39341352
1 rs11580989 0 39356273
1 rs11205665 0 39363411
1 rs560372 0 39416654
1 rs1537818 0 39419625
1 rs16837533 0 39476434
1 rs4660214 0 39504137
1 rs2252410 0 39517194
1 rs2275188 0 39521508
1 rs2484749 0 39531542
1 rs3116389 0 39558228
1 rs16826075 0 39571354
1 rs616630 0 39644513
1 rs599823 0 39669858
1 rs10489935 0 39679246
1 rs687848 0 39691821
1 rs2275767 0 39717884
1 rs710915 0 39725332
1 rs1180341 0 39765395
1 rs3768319 0 39798630
1 rs9438926 0 39807769
1 rs17513135 0 39808273
1 rs2242500 0 39810489
1 rs7539279 0 39823155
1 rs4660892 0 39877171
1 rs784622 0 39877401
1 rs1180280 0 39878682
1 rs16826428 0 39896827
1 rs6663003 0 39915914
1 rs6703320 0 39917884
1 rs784634 0 39922229
1 rs9662128 0 39922743
1 rs785108 0 39925263
1 rs564249 0 39928210
1 rs481423 0 39956509
1 rs704782 0 39957320
1 rs704784 0 39960700
1 rs12406805 0 39962689
1 rs539853 0 39967490
1 rs497333 0 39979756
1 rs914962 0 40014902
1 rs230280 0 40028459
1 rs230284 0 40031580
1 rs1999574 0 40060638
1 rs6693041 0 40075050
1 rs7315 0 40079485
1 rs17570439 0 40096797
1 rs10489534 0 40098351
1 rs3134613 0 40137390
1 rs7548524 0 40141492
1 rs3131644 0 40162007
1 rs3103780 0 40167756
1 rs12072037 0 40192793
1 rs3103778 0 40206358
1 rs11207227 0 40210510
1 rs4660371 0 40231507
1 rs11207370 0 40271889
1 rs3806207 0 40277137
1 rs3131683 0 40286297
1 rs1126973 0 40311663
1 rs6681804 0 40315606
1 rs3131660 0 40320537
1 rs12118846 0 40326031
1 rs3131651 0 40327908
1 rs4660390 0 40332986
1 rs11207493 0 40333418
1 rs6600317 0 40337581
1 rs12074195 0 40345721
1 rs12077320 0 40357822
1 rs4492609 0 40371362
1 rs6600318 0 40374223
1 rs11207626 0 40419034
1 rs11589250 0 40441359
1 rs10489429 0 40482658
1 rs926830 0 40495382
1 rs6600323 0 40516314
1 rs10489430 0 40521342
1 rs10489432 0 40531818
1 rs3737821 0 40540931
1 rs2273195 0 40552428
1 rs11207870 0 40562514
1 rs10889285 0 40573073
1 rs388538 0 40595966
1 rs3013462 0 40600185
1 rs209580 0 40618568
1 rs209583 0 40620078
1 rs6656226 0 40621408
1 rs2982506 0 40638220
1 rs16827275 0 40643132
1 rs2982510 0 40645210
1 rs11208057 0 40658419
1 rs2982500 0 40693732
1 rs2982502 0 40703211
1 rs7511983 0 40738754
1 rs3795347 0 40746743
1 rs12068587 0 40747386
1 rs11208299 0 40753318
1 rs7524182 0 40782965
1 rs11208363 0 40783041
1 rs7537003 0 40804646
1 rs4660436 0 40814655
1 rs4660438 0 40823539
1 rs16827403 0 40830157
1 rs618144 0 40846389
1 rs570671 0 40863714
1 rs12562229 0 40877825
1 rs7524868 0 40879361
1 rs664350 0 40880681
1 rs2780944 0 40888195
1 rs627178 0 40900563
1 rs12044426 0 40911928
1 rs545218 0 40913572
1 rs965949 0 40926994
1 rs11208727 0 40943257
1 rs753753 0 41009975
1 rs2769255 0 41017941
1 rs2769256 0 41021075
1 rs4660464 0 41039845
1 rs727145 0 41045120
1 rs11208958 0 41048660
1 rs4660468 0 41057674
1 rs6697721 0 41065588
1 rs3767943 0 41066006
1 rs12403717 0 41088454
1 rs913382 0 41096469
1 rs11209041 0 41098388
1 rs1359893 0 41111252
1 rs913389 0 41116195
1 rs728859 0 41119815
1 rs10158668 0 41124200
1 rs4660484 0 41141921
1 rs12133860 0 41142653
1 rs3856250 0 41147030
1 rs6674863 0 41150663
1 rs7515340 0 41159458
1 rs7554973 0 41159590
1 rs1887542 0 41167659
1 rs2361654 0 41172325
1 rs4660492 0 41174730
1 rs12043667 0 41177183
1 rs12067645 0 41198451
1 rs12723637 0 41198514
1 rs10789262 0 41210004
1 rs4440845 0 41215373
1 rs16827810 0 41219953
1 rs7523029 0 41222446
1 rs4660184 0 41297125
1 rs6685340 0 41324887
1 rs2024860 0 41334830
1 rs3819842 0 41335673
1 rs213765 0 41354593
1 rs213769 0 41387945
1 rs12037657 0 41536762
1 rs2154317 0 41558379
1 rs16828092 0 41562664
1 rs7355092 0 41573183
1 rs4660190 0 41590089
1 rs7349069 0 41595340
1 rs11585393 0 41602844
1 rs4660531 0 41612409
1 rs11209971 0 41616880
1 rs2364546 0 41626944
1 rs10889978 0 41634712
1 rs3845572 0 41636951
1 rs2971987 0 41640567
1 rs2997338 0 41644665
1 rs2801962 0 41651575
1 rs12402711 0 41651668
1 rs3856254 0 41656309
1 rs12133441 0 41662100
1 rs2483692 0 41697637
1 rs1537522 0 41708037
1 rs11210250 0 41713702
1 rs3754287 0 41725184
1 rs12718439 0 41726332
1 rs6671507 0 41730026
1 rs747459 0 41735268
1 rs2991345 0 41741914
1 rs12043801 0 41743814
1 rs1969749 0 41746495
1 rs941970 0 41763454
1 rs638859 0 41774031
1 rs640688 0 41774418
1 rs1001925 0 41800148
1 rs2146315 0 41822953
1 rs17363834 0 41849194
1 rs7515066 0 41849502
1 rs1109255 0 41864295
1 rs2038976 0 41867085
1 rs4083593 0 41872170
1 rs11210508 0 41879522
1 rs7541348 0 41885802
1 rs12141084 0 41890324
1 rs10890160 0 41892598
1 rs2077354 0 41952669
1 rs2099757 0 41992188
1 rs12746339 0 41995720
1 rs2165303 0 42000606
1 rs6693668 0 42004672
1 rs6680824 0 42008591
1 rs1533184 0 42010820
1 rs765040 0 42012304
1 rs2492604 0 42026375
1 rs400187 0 42028354
1 rs10493098 0 42034476
1 rs349454 0 42042045
1 rs401869 0 42053889
1 rs168382 0 42068732
1 rs12562508 0 42069823
1 rs12734651 0 42103172
1 rs783432 0 42107934
1 rs2993120 0 42123424
1 rs811461 0 42133300
1 rs783622 0 42139575
1 rs12086766 0 42160577
1 rs4660584 0 42162904
1 rs653944 0 42197181
1 rs654961 0 42217562
1 rs168341 0 42240508
1 rs4660210 0 42249263
1 rs6683904 0 42259430
1 rs6689536 0 42260110
1 rs4660600 0 42286516
1 rs6691697 0 42306962
1 rs10157817 0 42319648
1 rs9943167 0 42323839
1 rs1016867 0 42343390
1 rs1024909 0 42344026
1 rs6672120 0 42350031
1 rs11210587 0 42352994
1 rs7542228 0 42371551
1 rs4660610 0 42389497
1 rs12069432 0 42391327
1 rs3818727 0 42394232
1 rs686247 0 42417357
1 rs343376 0 42466184
1 rs608277 0 42474931
1 rs510157 0 42500537
1 rs3754280 0 42521318
1 rs10736423 0 42541556
1 rs1566584 0 42570352
1 rs913426 0 42578778
1 rs1536651 0 42596355
1 rs6679533 0 42607983
1 rs12119170 0 42628747
1 rs4660630 0 42637455
1 rs7413966 0 42649010
1 rs7418303 0 42649283
1 rs3748845 0 42673669
1 rs7529199 0 42676891
1 rs1002701 0 42686282
1 rs16829544 0 42688351
1 rs11210669 0 42796800
1 rs4660646 0 42802375
1 rs2762697 0 42814712
1 rs1016544 0 42818344
1 rs2809658 0 42822983
1 rs12025456 0 42846091
1 rs6600414 0 42848274
1 rs6600418 0 42874149
1 rs1951918 0 42877539
1 rs7523056 0 42882863
1 rs12145700 0 42896442
1 rs7556478 0 42904240
1 rs912074 0 42916608
1 rs11210696 0 42927649
1 rs10493113 0 42931097
1 rs7548008 0 42974682
1 rs10890212 0 42975223
1 rs17385526 0 43010618
1 rs719676 0 43026695
1 rs7547717 0 43034368
1 rs323720 0 43043620
1 rs9960 0 43090380
1 rs12022524 0 43098795
1 rs6674019 0 43125721
1 rs12564800 0 43140313
1 rs1098782 0 43153613
1 rs11808693 0 43154321
1 rs3729548 0 43172939
1 rs841852 0 43174086
1 rs2086856 0 43184846
1 rs2297977 0 43187875
1 rs2297972 0 43190613
1 rs3768045 0 43194111
1 rs841572 0 43208638
1 rs3738516 0 43212788
1 rs7515271 0 43224488
1 rs4660697 0 43230837
1 rs2792599 0 43239655
1 rs841568 0 43241142
1 rs9326132 0 43243769
1 rs607464 0 43309064
1 rs507481 0 43316204
1 rs578598 0 43360312
1 rs16830355 0 43367818
1 rs7518482 0 43369816
1 rs558404 0 43374908
1 rs626842 0 43383497
1 rs627263 0 43383592
1 rs10890239 0 43387760
1 rs6695238 0 43411023
1 rs621559 0 43417998
1 rs663824 0 43422095
1 rs603123 0 43436805
1 rs620418 0 43443769
1 rs611261 0 43454459
1 rs522909 0 43468667
1 rs7556572 0 43476610
1 rs2991996 0 43514300
1 rs4660727 0 43519035
1 rs6690113 0 43530542
1 rs7527092 0 43539725
1 rs1467809 0 43547024
1 rs11210834 0 43560024
1 rs710251 0 43598899
1 rs839752 0 43628133
1 rs839769 0 43644654
1 rs2842180 0 43674503
1 rs7413861 0 43711388
1 rs2039529 0 43733066
1 rs882464 0 43747351
1 rs11210858 0 43751424
1 rs2842189 0 43780235
1 rs11580074 0 43797071
1 rs1065771 0 43807939
1 rs752963 0 43817881
1 rs10789437 0 43823334
1 rs596522 0 43839011
1 rs539096 0 43845007
1 rs11210887 0 43848606
1 rs10789439 0 43895778
1 rs489319 0 43904381
1 rs586339 0 43909844
1 rs6697354 0 43923602
1 rs7553982 0 43932018
1 rs7528454 0 43946668
1 rs1472661 0 43981662
1 rs7546818 0 44018257
1 rs3791051 0 44025495
1 rs975761 0 44037022
1 rs246776 0 44047286
1 rs37458 0 44063117
1 rs3011225 0 44091960
1 rs2527776 0 44117879
1 rs6674176 0 44152544
1 rs3120803 0 44159202
1 rs783308 0 44210983
1 rs7161 0 44211561
1 rs3762423 0 44218254
1 rs1766967 0 44248173
1 rs751442 0 44282138
1 rs6693689 0 44283996
1 rs942756 0 44294861
1 rs12759480 0 44301744
1 rs7519215 0 44305312
1 rs2025615 0 44331988
1 rs1291050 0 44344021
1 rs663818 0 44351146
1 rs6682866 0 44351351
1 rs2485652 0 44367997
1 rs6675129 0 44383347
1 rs11576516 0 44429016
1 rs803371 0 44438932
1 rs11589379 0 44481805
1 rs459358 0 44518211
1 rs6697117 0 44544680
1 rs325145 0 44545213
1 rs4660275 0 44617545
1 rs3915854 0 44630756
1 rs12022308 0 44664075
1 rs6429540 0 44674872
1 rs16831963 0 44684219
1 rs7553056 0 44684399
1 rs6664827 0 44698095
1 rs1890948 0 44702452
1 rs11211006 0 44710561
1 rs7549585 0 44720203
1 rs781783 0 44723672
1 rs7354900 0 44730573
1 rs781770 0 44746706
1 rs272531 0 44761020
1 rs270724 0 44763865
1 rs782135 0 44767422
1 rs175222 0 44791827
1 rs270764 0 44796929
1 rs270709 0 44822634
1 rs928685 0 44826347
1 rs6704426 0 44840022
1 rs2236219 0 44874065
1 rs3768439 0 44885913
1 rs3850853 0 44897943
1 rs6683133 0 44906148
1 rs4660818 0 44911839
1 rs10890313 0 44948512
1 rs12746270 0 45001167
1 rs11211031 0 45013700
1 rs12057238 0 45030728
1 rs2295996 0 45065453
1 rs11573562 0 45074322
1 rs6429550 0 45084336
1 rs6694697 0 45087906
1 rs10159318 0 45094878
1 rs263955 0 45113290
1 rs263975 0 45131114
1 rs1572379 0 45141673
1 rs12407565 0 45189487
1 rs452989 0 45189771
1 rs17390983 0 45204979
1 rs264025 0 45217583
1 rs4399199 0 45229865
1 rs6666806 0 45239514
1 rs3806405 0 45249076
1 rs16832411 0 45302280
1 rs12063926 0 45369418
1 rs3009969 0 45417656
1 rs11211086 0 45483358
1 rs3121730 0 45488872
1 rs11211091 0 45529711
1 rs4233496 0 45536237
1 rs12026893 0 45561066
1 rs3219472 0 45576637
1 rs9429076 0 45592076
1 rs7519633 0 45594065
1 rs781226 0 45645249
1 rs6657284 0 45651675
1 rs11808204 0 45652661
1 rs12139364 0 45662742
1 rs10493120 0 45676075
1 rs1006216 0 45682581
1 rs4660863 0 45728455
1 rs882803 0 45748734
1 rs6699702 0 45754421
1 rs512026 0 45782533
1 rs666720 0 45793382
1 rs518216 0 45809944
1 rs2934857 0 45812199
1 rs11590549 0 45858916
1 rs4431884 0 45873910
1 rs3811436 0 45898467
1 rs3013595 0 45925790
1 rs11211230 0 46179354
1 rs11211232 0 46183733
1 rs4660905 0 46234174
1 rs1622208 0 46270962
1 rs1085243 0 46317355
1 rs1707303 0 46370860
1 rs7512966 0 46394327
1 rs3855959 0 46406461
1 rs2292485 0 46430930
1 rs12141928 0 46450505
1 rs11211262 0 46493742
1 rs4660918 0 46504281
1 rs12125573 0 46507379
1 rs1048771 0 46516487
1 rs12142240 0 46519888
1 rs1053624 0 46600072
1 rs10252 0 46603017
1 rs3766246 0 46638258
1 rs324420 0 46643348
1 rs11576941 0 46647654
1 rs4660928 0 46658527
1 rs2031248 0 46695689
1 rs10890398 0 46698181
1 rs11211282 0 46700936
1 rs2031247 0 46711424
1 rs1998545 0 46727174
1 rs11211294 0 46736892
1 rs2025384 0 46740477
1 rs6683116 0 46748360
1 rs2209172 0 46751084
1 rs6429601 0 46754123
1 rs7519040 0 46759228
1 rs1267308 0 46760305
1 rs7525300 0 46760962
1 rs3737741 0 46773153
1 rs2486164 0 46779244
1 rs1258033 0 46782614
1 rs885125 0 46784349
1 rs885127 0 46784731
1 rs7543083 0 46803927
1 rs3766231 0 46828934
1 rs12022855 0 46841171
1 rs6671527 0 46853266
1 rs6669160 0 46860555
1 rs6696389 0 46870695
1 rs723333 0 46871933
1 rs1258061 0 46877587
1 rs1745377 0 46881676
1 rs631368 0 46894089
1 rs614486 0 46911406
1 rs1025806 0 46911690
1 rs669647 0 46915062
1 rs1048380 0 46915125
1 rs2083486 0 46941797
1 rs4660957 0 46960737
1 rs723690 0 46974385
1 rs1971518 0 46980668
1 rs594387 0 46985973
1 rs686053 0 46987372
1 rs720413 0 46992410
1 rs986034 0 46999414
1 rs863915 0 47031725
1 rs2297813 0 47037311
1 rs837398 0 47039009
1 rs681840 0 47040628
1 rs1105456 0 47042571
1 rs1890250 0 47045372
1 rs2297812 0 47049315
1 rs4646487 0 47051762
1 SNP137 0 47053335
1 rs2297810 0 47053446
1 rs10749865 0 47081852
1 rs6679068 0 47098813
1 rs6687264 0 47146626
1 rs11211402 0 47164641
1 rs9333059 0 47171070
1 rs9333016 0 47171621
1 rs9333005 0 47174971
1 rs9333003 0 47175419
1 rs9332998 0 47176773
1 rs11211406 0 47186373
1 rs10789496 0 47189028
1 rs10890438 0 47240383
1 rs2036462 0 47262373
1 rs9793989 0 47269325
1 rs11211436 0 47323860
1 rs6690005 0 47343978
1 rs7554948 0 47357376
1 rs12040022 0 47359840
1 rs12564103 0 47367522
1 rs2056898 0 47380784
1 rs10789501 0 47382076
1 rs1832992 0 47392713
1 rs3737772 0 47399833
1 rs12034515 0 47410586
1 rs2798353 0 47413628
1 rs12184246 0 47429728
1 rs4926718 0 47434151
1 rs7531972 0 47434207
1 rs2249636 0 47459120
1 rs12083555 0 47475987
1 rs6697248 0 47539530
1 rs6690084 0 47567293
1 rs12123269 0 47578674
1 rs6795 0 47617051
1 rs17103186 0 47627101
1 rs6679121 0 47639737
1 rs11579058 0 47640592
1 rs7528075 0 47642858
1 rs7525184 0 47663948
1 rs2820974 0 47666516
1 rs17103253 0 47689552
1 rs527430 0 47691408
1 rs6695969 0 47700132
1 rs505399 0 47709283
1 rs10789509 0 47710716
1 rs6588397 0 47715619
1 rs2065945 0 47721351
1 rs2065944 0 47721385
1 rs515146 0 47728377
1 rs12123884 0 47733218
1 rs10157710 0 47734278
1 rs2065946 0 47740637
1 rs822886 0 47754250
1 rs2506985 0 47759039
1 rs11808094 0 47762159
1 rs12028069 0 47788153
1 rs978246 0 47793509
1 rs7550183 0 47802836
1 rs12131166 0 47806391
1 rs11211563 0 47813164
1 rs1108866 0 47832676
1 rs10890492 0 47835937
1 rs6660568 0 47855078
1 rs4926916 0 47857855
1 rs11211576 0 47864335
1 rs10157025 0 47875679
1 rs1439916 0 47947454
1 rs7530242 0 47961840
1 rs4926601 0 47965792
1 rs12022200 0 47969177
1 rs6588490 0 47997081
1 rs6657202 0 48009550
1 rs2282361 0 48012592
1 rs6588505 0 48027369
1 rs6588506 0 48027595
1 rs6675571 0 48030072
1 rs12024706 0 48054963
1 rs11211611 0 48060603
1 rs11211613 0 48063447
1 rs6666271 0 48064012
1 rs10890507 0 48082174
1 rs7536189 0 48104109
1 rs4926664 0 48107654
1 rs12048888 0 48115811
1 rs11211624 0 48132221
1 rs2088361 0 48135300
1 rs1497095 0 48159475
1 rs11211632 0 48179047
1 rs1603530 0 48184316
1 rs11205430 0 48214769
1 rs6676465 0 48230130
1 rs11800635 0 48266021
1 rs722656 0 48273333
1 rs748142 0 48281640
1 rs6690390 0 48285237
1 rs6679531 0 48296767
1 rs302681 0 48300829
1 rs502819 0 48305259
1 rs638965 0 48318782
1 rs560004 0 48322260
1 rs12022876 0 48340273
1 rs17468972 0 48340987
1 rs2073293 0 48342720
1 rs214203 0 48360591
1 rs17104182 0 48366788
1 rs2134477 0 48381625
1 rs10788882 0 48403025
1 rs1722710 0 48444988
1 rs1524732 0 48458683
1 rs12139099 0 48464151
1 rs212989 0 48467668
1 rs10489600 0 48472912
1 rs986027 0 48485981
1 rs212964 0 48493745
1 rs6684996 0 48531045
1 rs1056042 0 48537006
1 rs6666372 0 48538532
1 rs1877720 0 48596994
1 rs1877719 0 48600602
1 rs12145298 0 48612231
1 rs10158605 0 48632268
1 rs3767621 0 48664544
1 rs2787875 0 48719159
1 rs2253233 0 48727063
1 rs2798105 0 48734490
1 rs12045951 0 48737796
1 rs1343124 0 48745397
1 rs2354463 0 48759132
1 rs2798111 0 48772142
1 rs2803268 0 48797296
1 rs11205506 0 48798023
1 rs2803270 0 48803825
1 rs2798125 0 48812971
1 rs2803273 0 48814936
1 rs2627754 0 48824850
1 rs7543402 0 48829282
1 rs6701767 0 48843233
1 rs320018 0 48848558
1 rs4926745 0 48849943
1 rs320025 0 48852661
1 rs10888608 0 48855658
1 rs320035 0 48861784
1 rs319986 0 48874634
1 rs7556311 0 48896154
1 rs320004 0 48899773
1 rs320041 0 48942382
1 rs320050 0 48946992
1 rs17104710 0 48952085
1 rs10888618 0 48968921
1 rs1473455 0 48983157
1 rs1484412 0 48991971
1 rs3820445 0 48997171
1 rs1316396 0 49004662
1 rs1934379 0 49014008
1 rs4926754 0 49015553
1 rs4926757 0 49022191
1 rs11205542 0 49035129
1 rs2355686 0 49051999
1 rs12062167 0 49082646
1 rs10788896 0 49089826
1 rs3121532 0 49141793
1 rs3121537 0 49147323
1 rs17105150 0 49150868
1 rs10493140 0 49179882
1 rs12091032 0 49189049
1 rs1543562 0 49226802
1 rs3118220 0 49233993
1 rs10888647 0 49300038
1 rs6687090 0 49352874
1 rs590503 0 49353593
1 rs657452 0 49362434
1 rs1924645 0 49393990
1 rs513360 0 49400089
1 rs11591141 0 49436891
1 rs1431638 0 49535005
1 rs241501 0 49538025
1 rs241467 0 49572574
1 rs7531656 0 49601250
1 rs12120453 0 49613457
1 rs883913 0 49666994
1 rs1933271 0 49721593
1 rs1185222 0 49731548
1 rs12240044 0 49762922
1 rs2178085 0 49796543
1 rs1999875 0 49822077
1 rs17105712 0 49825271
1 rs11587574 0 49826472
1 rs10888663 0 49854160
1 rs6660206 0 49961908
1 rs1474910 0 49964737
1 rs3899856 0 50016441
1 rs10736388 0 50108115
1 rs12091851 0 50125596
1 rs10888672 0 50132574
1 rs7518987 0 50199129
1 rs11576945 0 50229424
1 rs4926547 0 50319397
1 rs11583200 0 50332407
1 rs11205682 0 50340263
1 rs9436444 0 50362385
1 rs6588376 0 50375082
1 rs3902720 0 50377924
1 rs4926844 0 50386359
1 rs2480687 0 50451646
1 rs2494881 0 50456740
1 rs3001644 0 50495576
1 rs1110220 0 50587984
1 rs11205716 0 50608193
1 rs6660621 0 50611577
1 rs7413619 0 50636041
1 rs1502856 0 50644434
1 rs17382304 0 50673666
1 rs718257 0 50683745
1 rs17106219 0 50707619
1 rs3827730 0 50710436
1 rs10493149 0 50743063
1 rs1149795 0 50745152
1 rs17383290 0 50811888
1 rs12082106 0 50833772
1 rs11205760 0 50946918
1 rs6672112 0 50961182
1 rs11205768 0 50992715
1 rs7522611 0 51030196
1 rs12088617 0 51119801
1 rs7525655 0 51141100
1 rs3813634 0 51248076
1 rs11205801 0 51257214
1 rs6704076 0 51355180
1 rs12074413 0 51388967
1 rs11205821 0 51404472
1 rs12744230 0 51405552
1 rs17567 0 51599509
1 rs6673480 0 51631830
1 rs10788934 0 51696202
1 rs6661367 0 51708315
1 rs10493154 0 51711436
1 rs7541084 0 51762179
1 rs17394299 0 51780741
1 rs6588412 0 51789301
1 rs7534689 0 51798972
1 rs12038297 0 51805710
1 rs12127044 0 51806444
1 rs6695853 0 51870168
1 rs11205875 0 51885114
1 rs12074299 0 51936125
1 rs12063138 0 52041314
1 rs6676789 0 52089373
1 rs6663305 0 52115885
1 rs11205901 0 52120937
1 rs1045633 0 52146451
1 rs10888740 0 52172685
1 rs4503295 0 52180018
1 rs10888743 0 52195755
1 rs2794997 0 52242182
1 rs2809954 0 52294386
1 rs11205935 0 52389757
1 rs7512531 0 52402884
1 rs12086028 0 52403880
1 rs11205940 0 52430744
1 rs6657731 0 52468747
1 rs11205949 0 52517342
1 rs7546223 0 52586758
1 rs11806164 0 52599620
1 rs9633423 0 52608727
1 rs7551213 0 52640815
1 rs17107217 0 52662479
1 rs1493365 0 52790033
1 rs835337 0 52831694
1 rs835342 0 52836622
1 rs1047619 0 52847000
1 rs1047635 0 52847120
1 rs6588432 0 52853909
1 rs11205983 0 52874721
1 rs554870 0 52878645
1 rs936632 0 52884370
1 rs6692566 0 52886906
1 rs681865 0 52898188
1 rs269303 0 52915859
1 rs375945 0 52936808
1 rs440871 0 52945640
1 rs6703281 0 52953304
1 rs11205998 0 52976174
1 rs6661196 0 52976252
1 rs11206006 0 52990968
1 rs6664794 0 53007462
1 rs7523761 0 53023503
1 rs17107438 0 53082395
1 rs480299 0 53092862
1 rs1672909 0 53113412
1 rs562641 0 53147254
1 rs12094972 0 53157880
1 rs7544995 0 53220960
1 rs10437066 0 53267718
1 rs12075895 0 53270009
1 rs11808284 0 53276999
1 rs7519017 0 53283513
1 rs6588459 0 53283682
1 rs8871 0 53289587
1 rs2282340 0 53323653
1 rs11583585 0 53326994
1 rs1288404 0 53330072
1 rs12129653 0 53330954
1 rs3766775 0 53340134
1 rs2242274 0 53341568
1 rs11206101 0 53343247
1 rs1288369 0 53348163
1 rs3820201 0 53354258
1 rs6694834 0 53359767
1 rs3766792 0 53363011
1 rs3766794 0 53364051
1 rs10888767 0 53370714
1 rs1288367 0 53378472
1 rs11206109 0 53378668
1 rs34418279 0 53381013
1 rs1320594 0 53382960
1 rs10888768 0 53388129
1 rs1288344 0 53393933
1 rs1288347 0 53394681
1 rs6682324 0 53398602
1 rs6695567 0 53402173
1 rs874349 0 53404490
1 rs7531337 0 53414499
1 rs11206121 0 53415860
1 rs6588471 0 53417555
1 rs3102044 0 53419145
1 rs370493 0 53447637
1 rs10788949 0 53468639
1 rs3737984 0 53481438
1 rs12031155 0 53486727
1 rs3737983 0 53489004
1 rs17108202 0 53527479
1 rs1288502 0 53529742
1 rs11206140 0 53538022
1 rs867884 0 53539560
1 rs17108323 0 53556747
1 rs12083302 0 53576227
1 rs2782493 0 53580391
1 rs1416096 0 53581246
1 rs12075186 0 53582618
1 rs7535922 0 53586626
1 rs12135186 0 53597016
1 rs1999897 0 53602317
1 rs17108398 0 53618573
1 rs11206153 0 53625057
1 rs1288590 0 53641479
1 rs6656566 0 53651239
1 rs6686055 0 53653669
1 rs12023145 0 53669187
1 rs1766643 0 53674425
1 rs9436924 0 53685668
1 rs1288627 0 53696738
1 rs1288628 0 53698625
1 rs943514 0 53703139
1 rs11579521 0 53708971
1 rs11579575 0 53709306
1 rs1288617 0 53724729
1 rs2280511 0 53748776
1 rs542238 0 53769306
1 rs11206169 0 53777648
1 rs12403311 0 53780451
1 rs11206170 0 53783514
1 rs4575030 0 53797396
1 rs529674 0 53799468
1 rs4548383 0 53799623
1 rs3013760 0 53809181
1 rs2948045 0 53824486
1 rs10788959 0 53841155
1 rs17382457 0 53844016
1 rs2948048 0 53847317
1 rs7529819 0 53886621
1 rs2141079 0 53893461
1 rs4927025 0 53904341
1 rs882879 0 53927314
1 rs11206202 0 53947195
1 rs11579257 0 53960037
1 rs797906 0 53963283
1 rs702491 0 53967580
1 rs808860 0 53969517
1 rs1181180 0 54037584
1 rs1181145 0 54044918
1 rs6588492 0 54100613
1 rs10788964 0 54114535
1 rs7548793 0 54115930
1 rs2294508 0 54127246
1 rs17109582 0 54147936
1 rs12067895 0 54162059
1 rs11206266 0 54216455
1 rs620907 0 54240754
1 rs11804837 0 54255503
1 rs3766466 0 54278025
1 rs17101261 0 54292319
1 rs7556423 0 54319037
1 rs7524477 0 54335032
1 rs7538004 0 54336110
1 rs4927055 0 54348334
1 rs12063422 0 54358003
1 rs7516442 0 54360698
1 rs12095916 0 54361224
1 rs612368 0 54363910
1 rs608395 0 54365485
1 rs3766465 0 54379392
1 rs1571541 0 54380940
1 rs4927065 0 54387820
1 rs660514 0 54397880
1 rs625643 0 54409755
1 rs10888837 0 54428483
1 rs946448 0 54433738
1 rs4927071 0 54452500
1 rs642990 0 54461104
1 rs10888843 0 54462049
1 rs686930 0 54473295
1 rs687050 0 54491358
1 rs603901 0 54514355
1 rs10788977 0 54524488
1 rs4927084 0 54532654
1 rs6694281 0 54542108
1 rs12021758 0 54559637
1 rs17110383 0 54563087
1 rs4927092 0 54567407
1 rs2076571 0 54590687
1 rs10489565 0 54598775
1 rs12024740 0 54609494
1 rs11206344 0 54625582
1 rs6690450 0 54626667
1 rs213496 0 54642404
1 rs4927101 0 54655591
1 rs11206355 0 54678170
1 rs1543369 0 54680523
1 rs4927123 0 54694591
1 rs6656290 0 54716340
1 rs190963 0 54719435
1 rs4927133 0 54726111
1 rs1888182 0 54740478
1 rs299881 0 54741082
1 rs4927135 0 54756519
1 rs1105690 0 54758922
1 rs12752888 0 54765527
1 rs300280 0 54806457
1 rs1755588 0 54817528
1 rs300269 0 54818980
1 rs17110757 0 54822394
1 rs12027962 0 54845984
1 rs733035 0 54849018
1 rs11206396 0 54858087
1 rs2117263 0 54862296
1 rs10736390 0 54876533
1 rs752468 0 54889588
1 rs7533275 0 54890750
1 rs17399810 0 54892122
1 rs2570770 0 54893057
1 rs2078273 0 54903519
1 rs643893 0 54905513
1 rs598130 0 54910882
1 rs571199 0 54912206
1 rs744748 0 54921842
1 rs6588528 0 54929469
1 rs6671173 0 54934432
1 rs3765018 0 54940886
1 rs3766415 0 54955720
1 rs4926653 0 54968687
1 rs3737829 0 54975723
1 rs4927155 0 54983985
1 rs6695931 0 54985572
1 rs2108035 0 54990743
1 rs12046989 0 54992128
1 rs2527848 0 54993499
1 rs2764822 0 54994668
1 rs11577368 0 54997339
1 rs628667 0 55021742
1 rs1147988 0 55032255
1 rs671108 0 55039385
1 rs11206431 0 55042618
1 rs9782980 0 55046168
1 rs616315 0 55051429
1 rs630895 0 55054579
1 rs4926659 0 55067310
1 rs141014 0 55071727
1 rs682615 0 55073808
1 rs1544908 0 55075307
1 rs642998 0 55081942
1 rs687912 0 55085028
1 rs7374 0 55088910
1 rs718265 0 55092490
1 rs642737 0 55106041
1 rs7551288 0 55111267
1 rs6686859 0 55111674
1 rs638944 0 55114503
1 rs4927176 0 55126923
1 rs678358 0 55160225
1 rs35526112 0 55163856
1 rs2114580 0 55167236
1 rs604778 0 55169994
1 rs7549203 0 55185949
1 rs12016659 0 55189363
1 rs2114574 0 55194842
1 rs2317951 0 55207236
1 rs2253466 0 55219259
1 rs2495513 0 55230403
1 rs759914 0 55238182
1 rs9662946 0 55244056
1 rs4927186 0 55244953
1 rs6682884 0 55246913
1 rs2479394 0 55258652
1 rs2495499 0 55267270
1 rs2182833 0 55273017
1 rs499718 0 55285137
1 rs2495478 0 55285583
1 rs11206514 0 55288592
1 rs2483205 0 55290904
1 rs693668 0 55293697
1 rs562556 0 55296825
1 rs568052 0 55297430
1 rs487230 0 55313762
1 rs17111584 0 55319284
1 rs1165226 0 55380593
1 rs1024305 0 55402792
1 rs6703366 0 55446008
1 rs11206524 0 55460604
1 rs7516915 0 55484413
1 rs6684298 0 55489702
1 rs7551981 0 55491754
1 rs4926674 0 55499783
1 rs6680729 0 55511385
1 rs1874774 0 55515885
1 rs9787299 0 55515940
1 rs4927219 0 55524409
1 rs6680609 0 55544224
1 rs13353041 0 55546344
1 rs12071251 0 55549559
1 rs10888914 0 55559225
1 rs2802884 0 55571279
1 rs207164 0 55572358
1 rs12146081 0 55579449
1 rs207138 0 55583803
1 rs207136 0 55586752
1 rs880385 0 55592687
1 rs7555489 0 55601229
1 rs910270 0 55605939
1 rs7520205 0 55606897
1 rs4926684 0 55625575
1 rs761484 0 55635371
1 rs2015252 0 55645368
1 rs6588558 0 55657308
1 rs4927235 0 55680082
1 rs440336 0 55693078
1 rs10888923 0 55703050
1 rs769891 0 55704888
1 rs4142664 0 55708529
1 rs1499678 0 55712582
1 rs7546894 0 55720895
1 rs630446 0 55722575
1 rs1165390 0 55739352
1 rs1780522 0 55740877
1 rs189593 0 55745184
1 rs1695960 0 55756113
1 rs1780541 0 55760382
1 rs1078876 0 55762292
1 rs1392127 0 55788503
1 rs9787362 0 55795921
1 rs6588562 0 55799763
1 rs1566399 0 55810995
1 rs4927255 0 55814549
1 rs7526426 0 55831811
1 rs4927258 0 55840239
1 rs1499665 0 55842104
1 rs6704127 0 55842970
1 rs7555929 0 55848506
1 rs10749702 0 55851004
1 rs709397 0 55862911
1 rs12405865 0 55879094
1 rs7540786 0 55892335
1 rs7518530 0 55915797
1 rs2767503 0 55925313
1 rs2767512 0 55930824
1 rs1849680 0 55934018
1 rs4927261 0 55934088
1 rs2671245 0 55952202
1 rs4111070 0 55968247
1 rs1184810 0 55977436
1 rs17112735 0 55980120
1 rs1165500 0 55991881
1 rs749330 0 56012603
1 rs12092608 0 56013290
1 rs11577319 0 56015948
1 rs4474302 0 56040625
1 rs12564526 0 56052274
1 rs4540693 0 56098545
1 rs9326038 0 56098881
1 rs6657176 0 56100826
1 rs17113019 0 56115021
1 rs7516605 0 56115878
1 rs9803781 0 56132329
1 rs17113092 0 56132342
1 rs11800773 0 56155563
1 rs11206686 0 56167261
1 rs4573554 0 56170625
1 rs11206687 0 56173709
1 rs11206690 0 56179815
1 rs7540718 0 56193115
1 rs12409063 0 56204772
1 rs10489777 0 56212497
1 rs11206704 0 56217037
1 rs12029607 0 56218693
1 rs6677449 0 56231525
1 rs17113288 0 56272066
1 rs11206718 0 56274815
1 rs11206722 0 56279152
1 rs6702275 0 56318072
1 rs7538626 0 56326423
1 rs12025982 0 56337304
1 rs6588607 0 56358874
1 rs10888957 0 56364218
1 rs11206745 0 56371111
1 rs1757915 0 56388397
1 rs778129 0 56414670
1 rs778420 0 56420502
1 rs1149648 0 56429987
1 rs17113488 0 56438706
1 rs778432 0 56439397
1 rs7554047 0 56441060
1 rs697582 0 56443048
1 rs706375 0 56453612
1 rs7547680 0 56460337
1 rs706356 0 56467048
1 rs12121243 0 56476421
1 rs778413 0 56480225
1 rs2793694 0 56487920
1 rs2793662 0 56498104
1 rs2096086 0 56517115
1 rs12755760 0 56526811
1 rs2000141 0 56529079
1 rs2793673 0 56529495
1 rs2000144 0 56533204
1 rs2994555 0 56556013
1 rs2994553 0 56558477
1 rs3005897 0 56559183
1 rs12138574 0 56563361
1 rs4912189 0 56565314
1 rs3005911 0 56567553
1 rs10159099 0 56573324
1 rs4912413 0 56587282
1 rs4600084 0 56617209
1 rs6588624 0 56622127
1 rs1931078 0 56643422
1 rs2991265 0 56644945
1 rs12035812 0 56645862
1 rs3005922 0 56646112
1 rs17428956 0 56647631
1 rs12093027 0 56657699
1 rs7367993 0 56660754
1 rs2780859 0 56667980
1 rs12736058 0 56686929
1 rs1889145 0 56688408
1 rs2780866 0 56701001
1 rs7368386 0 56702113
1 rs11206816 0 56704623
1 rs4912291 0 56713975
1 rs4638151 0 56727974
1 rs4912314 0 56741065
1 rs1319274 0 56746679
1 rs12081589 0 56754213
1 rs1930760 0 56780127
1 rs11206841 0 56789450
1 rs1777283 0 56797148
1 rs2065553 0 56808605
1 rs933001 0 56814923
1 rs7539051 0 56815542
1 rs17408450 0 56829904
1 rs6663578 0 56840695
1 rs12137489 0 56853916
1 rs2404987 0 56861193
1 rs2404990 0 56868492
1 rs10889000 0 56872968
1 rs11206884 0 56875950
1 rs10749709 0 56887259
1 rs11206887 0 56889497
1 rs2746347 0 56899507
1 rs2746339 0 56911958
1 rs932447 0 56942817
1 rs857148 0 56947746
1 rs4912411 0 56949832
1 rs9803799 0 56952660
1 rs706468 0 56953970
1 rs11206908 0 56964247
1 rs857138 0 56964512
1 rs10489618 0 56965436
1 rs857124 0 56978183
1 rs6696458 0 56988964
1 rs857111 0 56989704
1 rs2298127 0 56994466
1 rs857107 0 56995187
1 rs1935561 0 57006653
1 rs1569746 0 57019556
1 rs1774825 0 57022146
1 rs1361730 0 57040534
1 rs947639 0 57045760
1 rs6673223 0 57054906
1 rs1418440 0 57063247
1 rs1033729 0 57088856
1 rs647962 0 57090766
1 rs706473 0 57111622
1 rs1885002 0 57112969
1 rs10489624 0 57122202
1 rs11206934 0 57151989
1 rs2149735 0 57162460
1 rs582317 0 57186356
1 rs658285 0 57188923
1 rs1960384 0 57190180
1 rs620092 0 57193754
1 rs600876 0 57201454
1 rs1754511 0 57211507
1 rs3820578 0 57290027
1 rs6657073 0 57310240
1 rs3768190 0 57313497
1 rs3729546 0 57314207
1 rs517412 0 57333237
1 rs573307 0 57333519
1 rs482373 0 57334778
1 rs11206973 0 57341511
1 rs489049 0 57347657
1 rs534080 0 57357309
1 rs563921 0 57374971
1 rs6670988 0 57402137
1 rs7530049 0 57414063
1 rs10489464 0 57416289
1 rs1504589 0 57417889
1 rs9970802 0 57419249
1 rs155298 0 57429089
1 rs688382 0 57432202
1 rs932508 0 57437925
1 rs1847537 0 57439489
1 rs155284 0 57447494
1 rs502350 0 57450147
1 rs197603 0 57452196
1 rs197617 0 57458559
1 rs657471 0 57469647
1 rs12132898 0 57494319
1 rs197644 0 57494683
1 rs197636 0 57499125
1 rs2551484 0 57507132
1 rs584147 0 57509999
1 rs596784 0 57516847
1 rs492781 0 57522014
1 rs595513 0 57529568
1 rs12564258 0 57544442
1 rs746937 0 57556732
1 rs11207011 0 57575937
1 rs12139429 0 57584848
1 rs1424465 0 57593127
1 rs10047071 0 57614250
1 rs3909556 0 57619573
1 rs486804 0 57630907
1 rs17115750 0 57642018
1 rs7523104 0 57665512
1 rs11207036 0 57677441
1 rs2781321 0 57682169
1 rs4279875 0 57689986
1 rs17115807 0 57694093
1 rs11207039 0 57696027
1 rs9436131 0 57718531
1 rs2691465 0 57729290
1 rs6700225 0 57733691
1 rs1341318 0 57734961
1 rs2691437 0 57747699
1 rs1357787 0 57765001
1 rs2793626 0 57768985
1 rs1524713 0 57775719
1 rs2691447 0 57782815
1 rs12733015 0 57792321
1 rs6687355 0 57793794
1 rs10493230 0 57822727
1 rs947241 0 57823754
1 rs11207070 0 57831177
1 rs7528953 0 57840707
1 rs1341322 0 57851731
1 rs10789050 0 57856750
1 rs1983454 0 57868967
1 rs7531119 0 57876698
1 rs4484949 0 57883633
1 rs10889061 0 57893688
1 rs6672391 0 57897151
1 rs4568858 0 57911882
1 rs3131754 0 57916284
1 rs3131755 0 57916798
1 rs3131780 0 57942806
1 rs716417 0 57951303
1 rs12136964 0 57953753
1 rs1886139 0 57974885
1 rs4912173 0 57980855
1 rs3118045 0 57982471
1 rs10889070 0 57987244
1 rs3131741 0 57999783
1 rs17472345 0 58001000
1 rs3118058 0 58006602
1 rs3131743 0 58006721
1 rs1581762 0 58023648
1 rs6704346 0 58036209
1 rs12140411 0 58045504
1 rs852749 0 58053097
1 rs706411 0 58065209
1 rs706412 0 58090421
1 rs852802 0 58096531
1 rs1202822 0 58118795
1 rs6670853 0 58125303
1 rs1202829 0 58128557
1 rs1202844 0 58141129
1 rs1202794 0 58144628
1 rs1884487 0 58148554
1 rs1202802 0 58148835
1 rs1202780 0 58167340
1 rs1202769 0 58171341
1 rs1857380 0 58176211
1 rs1202788 0 58187303
1 rs1343635 0 58203723
1 rs7532719 0 58205343
1 rs2764669 0 58221359
1 rs1187988 0 58238604
1 rs1325449 0 58243679
1 rs17116712 0 58253509
1 rs11207153 0 58254617
1 rs1952046 0 58254929
1 rs1325453 0 58261189
1 rs1325454 0 58261339
1 rs4110981 0 58284637
1 rs11808372 0 58292260
1 rs11207160 0 58293362
1 rs10443242 0 58298823
1 rs2025617 0 58299442
1 rs6657936 0 58301408
1 rs6698482 0 58304215
1 rs2764687 0 58317393
1 rs873989 0 58329186
1 rs1320555 0 58334542
1 rs1416347 0 58347513
1 rs1416346 0 58347905
1 rs1342876 0 58351200
1 rs17116983 0 58364436
1 rs17116988 0 58374785
1 rs6667829 0 58383516
1 rs2806399 0 58389857
1 rs7524008 0 58438664
1 rs7545320 0 58441501
1 rs572888 0 58447387
1 rs614373 0 58487015
1 rs639241 0 58498304
1 rs555213 0 58499167
1 rs574802 0 58502715
1 rs689231 0 58514738
1 rs17117233 0 58515742
1 rs4912316 0 58516087
1 rs10493242 0 58556351
1 rs10493240 0 58556738
1 rs1213640 0 58566605
1 rs1213646 0 58574648
1 rs2794651 0 58580063
1 rs6686674 0 58584379
1 rs4244014 0 58592362
1 rs1318371 0 58593906
1 rs11207206 0 58597576
1 rs6695605 0 58599667
1 rs12404972 0 58602569
1 rs338941 0 58624579
1 rs338935 0 58626481
1 rs338934 0 58630254
1 rs10465839 0 58645110
1 rs338911 0 58646494
1 rs338905 0 58648232
1 rs11207224 0 58650554
1 rs706416 0 58656780
1 rs706417 0 58657821
1 rs849469 0 58666638
1 rs706428 0 58675076
1 rs706439 0 58681407
1 rs706444 0 58683030
1 rs706445 0 58683628
1 rs822165 0 58689406
1 rs706454 0 58691678
1 rs697587 0 58696099
1 rs12040053 0 58698983
1 rs338248 0 58703893
1 rs697590 0 58705862
1 rs10489815 0 58722098
1 rs3087585 0 58744419
1 rs11581844 0 58746751
1 rs6656025 0 58750985
1 rs2271004 0 58768791
1 rs17117678 0 58772239
1 rs659061 0 58797023
1 rs232828 0 58819763
1 rs12756352 0 58828786
1 rs6664314 0 58828914
1 rs6587830 0 58830521
1 rs12745094 0 58847690
1 rs170827 0 58854121
1 rs2073094 0 58858809
1 rs232915 0 58870816
1 rs11207282 0 58887026
1 rs232851 0 58895459
1 rs7523134 0 58899674
1 rs232790 0 58903899
1 rs678283 0 58910044
1 rs12139511 0 58920514
1 rs4912202 0 58946614
1 rs12073211 0 58947730
1 rs11583201 0 58959365
1 rs2760480 0 58975709
1 rs1969772 0 58977690
1 rs12137541 0 58982004
1 rs2811876 0 58988379
1 rs10889118 0 58994235
1 rs2811883 0 59002816
1 rs1007271 0 59003748
1 rs1980700 0 59017380
1 rs11207306 0 59031467
1 rs2999134 0 59050514
1 rs1815274 0 59073806
1 rs9436174 0 59094333
1 rs12133457 0 59103351
1 rs2716129 0 59115556
1 rs11207322 0 59124911
1 rs2716107 0 59126029
1 rs12117564 0 59128488
1 rs17096897 0 59151631
1 rs2764914 0 59168111
1 rs6664131 0 59168850
1 rs2764928 0 59195377
1 rs3949912 0 59195691
1 rs2764933 0 59208366
1 rs2764900 0 59238780
1 rs11207367 0 59243027
1 rs1812402 0 59246615
1 rs6687397 0 59299054
1 rs4128414 0 59306584
1 rs7536474 0 59309802
1 rs4424536 0 59317023
1 rs3010323 0 59339851
1 rs3010325 0 59342417
1 rs2985500 0 59361572
1 rs182816 0 59374495
1 rs4912389 0 59376345
1 rs474103 0 59392159
1 rs615743 0 59395769
1 rs12139438 0 59403143
1 rs3850542 0 59408458
1 rs3850543 0 59426218
1 rs12753566 0 59426607
1 rs17119044 0 59428231
1 rs17119061 0 59433491
1 rs331635 0 59438130
1 rs10493258 0 59438358
1 rs12758288 0 59442296
1 rs7540474 0 59466058
1 rs6700125 0 59475385
1 rs6703534 0 59476326
1 rs7547161 0 59477410
1 rs17119139 0 59480451
1 rs6683082 0 59480913
1 rs1470407 0 59487580
1 rs11207432 0 59487861
1 rs863123 0 59527443
1 rs835365 0 59529637
1 rs835401 0 59554605
1 rs9787234 0 59569396
1 rs835361 0 59586816
1 rs7539697 0 59605350
1 rs949827 0 59614373
1 rs835426 0 59633033
1 rs628177 0 59642192
1 rs17119406 0 59642339
1 rs11576871 0 59648039
1 rs946574 0 59665243
1 rs1416788 0 59666911
1 rs4912396 0 59674532
1 rs7550493 0 59708742
1 rs2407515 0 59708994
1 rs6663897 0 59713252
1 rs626733 0 59718938
1 rs1188236 0 59724293
1 rs592484 0 59741851
1 rs6692151 0 59765574
1 rs7527689 0 59779373
1 rs11811141 0 59780246
1 rs2272052 0 59792370
1 rs1440575 0 59796529
1 rs6690357 0 59871870
1 rs7524379 0 59873250
1 rs7540838 0 59901393
1 rs4578243 0 59913027
1 rs4912219 0 59919341
1 rs12732614 0 59929766
1 rs4357555 0 59933844
1 rs4244022 0 59936797
1 rs6685309 0 59946322
1 rs2897708 0 59973783
1 rs2179662 0 59986107
1 rs9726956 0 59988299
1 rs654165 0 59999084
1 rs6672451 0 60032214
1 rs11207520 0 60047683
1 rs1933218 0 60052128
1 rs11207523 0 60075002
1 rs10493269 0 60100022
1 rs11207527 0 60103099
1 rs12734028 0 60122431
1 rs12064386 0 60124965
1 rs2280273 0 60131570
1 rs11572191 0 60164859
1 rs12743907 0 60175076
1 rs12731852 0 60181563
1 rs11207546 0 60186513
1 rs4915842 0 60226657
1 rs4915847 0 60234546
1 rs657373 0 60257272
1 rs642294 0 60267544
1 rs17120030 0 60275212
1 rs10493277 0 60279332
1 rs685952 0 60320014
1 rs677574 0 60348513
1 rs6677345 0 60353742
1 rs665062 0 60358110
1 rs645024 0 60370502
1 rs680811 0 60371839
1 rs6686672 0 60378191
1 rs583614 0 60380221
1 rs922356 0 60403588
1 rs6587877 0 60432131
1 rs10443220 0 60432307
1 rs6661520 0 60439229
1 rs1381888 0 60440492
1 rs17120400 0 60464176
1 rs10515373 0 60474312
1 rs3906402 0 60474911
1 rs7535541 0 60476866
1 rs6662682 0 60503526
1 rs4259695 0 60531503
1 rs4147294 0 60535152
1 rs454776 0 60567295
1 rs1501246 0 60601236
1 rs298142 0 60606314
1 rs298147 0 60610734
1 rs298128 0 60621126
1 rs3013544 0 60624680
1 rs298155 0 60647360
1 rs7529292 0 60648734
1 rs657300 0 60648774
1 rs11207605 0 60660126
1 rs10493287 0 60661070
1 rs11207606 0 60664230
1 rs1501228 0 60680048
1 rs10493283 0 60688287
1 rs4915693 0 60700100
1 rs4644526 0 60712415
1 rs12404114 0 60717547
1 rs4075690 0 60724694
1 rs7355119 0 60739552
1 rs11806181 0 60747685
1 rs7522454 0 60756208
1 rs7412958 0 60756370
1 rs6587887 0 60781874
1 rs1461356 0 60809603
1 rs12565755 0 60814463
1 rs10493290 0 60815453
1 rs484743 0 60835062
1 rs814197 0 60865044
1 rs7551820 0 60870815
1 rs496946 0 60872305
1 rs497005 0 60884362
1 rs473368 0 60894516
1 rs4916077 0 60901634
1 rs4915699 0 60906050
1 rs10493291 0 60909871
1 rs1461353 0 60929750
1 rs1381170 0 60934810
1 rs12045994 0 60964769
1 rs13376444 0 60965813
1 rs1022265 0 60969303
1 rs1563954 0 60975489
1 rs10889198 0 61002513
1 rs310166 0 61003635
1 rs310170 0 61006311
1 rs6676070 0 61006858
1 rs425181 0 61008272
1 rs6650097 0 61036930
1 rs647554 0 61047030
1 rs12759959 0 61052940
1 rs12059652 0 61060517
1 rs648787 0 61068828
1 rs11808039 0 61076141
1 rs7513184 0 61084527
1 rs788040 0 61085926
1 rs6587905 0 61093597
1 rs6657429 0 61105561
1 rs7532404 0 61107741
1 rs1447184 0 61127598
1 rs1002005 0 61132767
1 rs662495 0 61150104
1 rs17121250 0 61152793
1 rs4915717 0 61156305
1 rs12062121 0 61156695
1 rs1414277 0 61181652
1 rs17121331 0 61184719
1 rs2361817 0 61196105
1 rs12038942 0 61207663
1 rs12140465 0 61222082
1 rs10458567 0 61226754
1 rs10889204 0 61227473
1 rs12028122 0 61236014
1 rs1498109 0 61249350
1 rs1419336 0 61250191
1 rs1777533 0 61265873
1 rs12565220 0 61295468
1 rs964091 0 61340527
1 rs10493302 0 61343980
1 rs17121624 0 61356783
1 rs334701 0 61391644
1 rs334711 0 61397898
1 rs168022 0 61402041
1 rs914735 0 61419013
1 rs12091215 0 61419691
1 rs12126115 0 61432374
1 rs12118221 0 61444056
1 rs332819 0 61451145
1 rs333146 0 61454088
1 rs6684051 0 61504028
1 rs7544358 0 61506444
1 rs437021 0 61510858
1 rs12562645 0 61516066
1 rs2243874 0 61529612
1 rs2363876 0 61549330
1 rs2806440 0 61558986
1 rs6691768 0 61564451
1 rs9436636 0 61585361
1 rs2180200 0 61598983
1 rs1125777 0 61604478
1 rs12568010 0 61604526
1 rs10489911 0 61611097
1 rs11581697 0 61633612
1 rs2474382 0 61641706
1 rs2474373 0 61653302
1 rs11207738 0 61663053
1 rs6587924 0 61667845
1 rs1884367 0 61675495
1 rs9436212 0 61703939
1 rs7540743 0 61717769
1 rs4915745 0 61720104
1 rs3890764 0 61734541
1 rs6682077 0 61739170
1 rs1890265 0 61770765
1 rs1933301 0 61775476
1 rs7541526 0 61776534
1 rs2365259 0 61807587
1 rs1933323 0 61823078
1 rs7519218 0 61841587
1 rs17122491 0 61844300
1 rs12068634 0 61852816
1 rs6675169 0 61854900
1 rs7530003 0 61855388
1 rs12409500 0 61858464
1 rs1933293 0 61861849
1 rs12139976 0 61874895
1 rs10889245 0 61875617
1 rs10889249 0 61892397
1 rs6700526 0 61893891
1 rs4915770 0 61896976
1 rs11207801 0 61898850
1 rs6587943 0 61901720
1 rs1390450 0 61912976
1 rs11207808 0 61919026
1 rs11207811 0 61937800
1 rs11807037 0 61997661
1 rs1954436 0 62020783
1 rs7516332 0 62033756
1 rs4915778 0 62036004
1 rs1286831 0 62044550
1 rs1572670 0 62079407
1 rs10889262 0 62116695
1 rs9326052 0 62129178
1 rs10889266 0 62130359
1 rs2499002 0 62139466
1 rs1332636 0 62148565
1 rs4915790 0 62165082
1 rs10889271 0 62173075
1 rs11807297 0 62178461
1 rs11585194 0 62195030
1 rs2498968 0 62207729
1 rs10493316 0 62231051
1 rs7526836 0 62241443
1 rs1888984 0 62246570
1 rs2183995 0 62251991
1 rs6697273 0 62258969
1 rs1332630 0 62264803
1 rs1332631 0 62268948
1 rs11585888 0 62272261
1 rs7520924 0 62273143
1 rs6674622 0 62307526
1 rs17123057 0 62327807
1 rs10127438 0 62333516
1 rs2476188 0 62348015
1 rs6688017 0 62348499
1 rs12044746 0 62352789
1 rs6680526 0 62376132
1 rs2476197 0 62379281
1 rs2481677 0 62405159
1 rs2666504 0 62407669
1 rs2457832 0 62407704
1 rs2260697 0 62410894
1 rs12116810 0 62430118
1 rs2457829 0 62445134
1 rs7542665 0 62445625
1 rs12729017 0 62447095
1 rs11207932 0 62447135
1 rs12137401 0 62449638
1 rs4019803 0 62459692
1 rs6683592 0 62464680
1 rs1050334 0 62475824
1 rs6664672 0 62484529
1 rs12122645 0 62487506
1 rs2457809 0 62488911
1 rs2765241 0 62500184
1 rs2262110 0 62501506
1 rs11207949 0 62505009
1 rs2666508 0 62513518
1 rs12138544 0 62515986
1 rs2765255 0 62525971
1 rs4915811 0 62530771
1 rs12082238 0 62533213
1 rs1886834 0 62537637
1 rs12037499 0 62540541
1 rs4915818 0 62561099
1 rs2366210 0 62564333
1 rs6690755 0 62575799
1 rs3861941 0 62597378
1 rs6587971 0 62609564
1 rs3949904 0 62620678
1 rs1413821 0 62638978
1 rs4439380 0 62639442
1 rs10889328 0 62640378
1 rs635897 0 62669007
1 rs10493324 0 62670730
1 rs3913007 0 62694174
1 rs10889337 0 62753195
1 rs10159255 0 62793404
1 rs17123721 0 62833830
1 rs10789117 0 62844853
1 rs2031373 0 62855877
1 rs4915853 0 62964165
1 rs4630152 0 62971860
1 rs6663281 0 62993779
1 rs17123830 0 63020668
1 rs6587988 0 63025354
1 rs7539616 0 63055593
1 rs10493327 0 63076433
1 rs11208047 0 63084424
1 rs11208050 0 63108859
1 rs12751505 0 63133809
1 rs17124052 0 63168704
1 rs12024707 0 63168878
1 rs12134779 0 63168930
1 rs7532163 0 63174533
1 rs2780881 0 63177777
1 rs2065585 0 63186989
1 rs1333731 0 63190155
1 rs6662502 0 63219342
1 rs6683386 0 63224951
1 rs6696216 0 63225007
1 rs4915629 0 63229950
1 rs2150030 0 63243107
1 rs4915864 0 63248417
1 rs12021818 0 63248723
1 rs7541201 0 63250946
1 rs713311 0 63259280
1 rs4915866 0 63260816
1 rs1330221 0 63268563
1 rs12091913 0 63268795
1 rs6694848 0 63276194
1 rs1874930 0 63279983
1 rs1027520 0 63285704
1 rs1391813 0 63290169
1 rs6695800 0 63293936
1 rs17318082 0 63304895
1 rs953654 0 63321870
1 rs10889402 0 63323088
1 rs1498934 0 63334401
1 rs1391819 0 63343139
1 rs11208131 0 63350652
1 rs1498930 0 63352613
1 rs924337 0 63362810
1 rs1556201 0 63369045
1 rs1353799 0 63394331
1 rs11208143 0 63405106
1 rs10493341 0 63405179
1 rs4915880 0 63410499
1 rs6588015 0 63411302
1 rs11208148 0 63417803
1 rs7515650 0 63423439
1 rs4915639 0 63430725
1 rs6693289 0 63441342
1 rs7514965 0 63447133
1 rs6675635 0 63457048
1 rs7552970 0 63460969
1 rs11208174 0 63466691
1 rs997791 0 63467105
1 rs7554136 0 63499828
1 rs10493344 0 63506702
1 rs4915891 0 63526324
1 rs11208184 0 63546789
1 rs2367270 0 63547644
1 rs6666222 0 63552995
1 rs6675284 0 63590981
1 rs12407262 0 63592864
1 rs7522426 0 63593917
1 rs12119056 0 63605228
1 rs4915899 0 63617324
1 rs2273122 0 63644346
1 rs1012872 0 63644469
1 rs6671446 0 63681568
1 rs6588031 0 63690667
1 rs1057815 0 63690976
1 rs6588043 0 63728778
1 rs7418918 0 63750303
1 rs217478 0 63763855
1 rs6657480 0 63772456
1 rs217483 0 63790418
1 rs6696034 0 63802700
1 rs11800361 0 63819354
1 rs17125166 0 63826343
1 rs11208250 0 63828999
1 rs2269266 0 63852265
1 rs2301059 0 63859489
1 rs2269252 0 63870653
1 rs2269248 0 63874702
1 rs2269236 0 63890800
1 rs6671606 0 63896456
1 rs4643 0 63898027
1 rs10909 0 63898132
1 rs1740402 0 63913160
1 rs2658399 0 63926240
1 rs4915644 0 63931932
1 rs17125348 0 63934287
1 rs2819157 0 63938801
1 rs1506399 0 63946072
1 rs937805 0 63946341
1 rs4915914 0 63949887
1 rs1463942 0 63982299
1 rs1701530 0 63989711
1 rs17125501 0 63993776
1 rs2819130 0 64004129
1 rs659406 0 64028606
1 rs640407 0 64040194
1 rs596985 0 64049623
1 rs685458 0 64068559
1 rs663458 0 64085507
1 rs2132161 0 64086086
1 rs649608 0 64086284
1 rs11208306 0 64093324
1 rs11208308 0 64113040
1 rs11802375 0 64114320
1 rs855835 0 64129648
1 rs855823 0 64134548
1 rs705529 0 64154505
1 rs6671129 0 64166712
1 rs6660751 0 64184726
1 rs285339 0 64214757
1 rs285364 0 64232107
1 rs285370 0 64235170
1 rs834485 0 64257073
1 rs1746927 0 64270885
1 rs863087 0 64298549
1 rs6676244 0 64304152
1 rs1772618 0 64312721
1 rs2360720 0 64315388
1 rs834343 0 64317712
1 rs834350 0 64321679
1 rs6687610 0 64323218
1 rs1619058 0 64324010
1 rs7533927 0 64327843
1 rs2806541 0 64338984
1 rs7521771 0 64345655
1 rs2806537 0 64351745
1 rs6677577 0 64351938
1 rs1408417 0 64363285
1 rs7528814 0 64374433
1 rs6588083 0 64386599
1 rs1535872 0 64388363
1 rs4619008 0 64394657
1 rs4565754 0 64396991
1 rs7527017 0 64415865
1 rs11208377 0 64420196
1 rs4266926 0 64431185
1 rs34460133 0 64434618
1 rs7545208 0 64437634
1 rs2806532 0 64449643
1 rs7526950 0 64456626
1 rs17126246 0 64466489
1 rs10789152 0 64482479
1 rs705540 0 64498375
1 rs11588217 0 64499827
1 rs705551 0 64509603
1 rs825241 0 64520224
1 rs825239 0 64522397
1 rs705559 0 64525459
1 rs17126275 0 64526228
1 rs12727354 0 64529351
1 rs825213 0 64534814
1 rs6683502 0 64534847
1 rs6703725 0 64546375
1 rs17126315 0 64548585
1 rs957576 0 64557162
1 rs11208420 0 64563102
1 rs4915972 0 64564276
1 rs1390475 0 64573397
1 rs10889478 0 64577478
1 rs1908635 0 64578091
1 rs17126413 0 64578789
1 rs11208433 0 64599781
1 rs1514966 0 64607298
1 rs11208437 0 64609731
1 rs7523530 0 64610384
1 rs6695900 0 64635561
1 rs11208446 0 64640940
1 rs1155542 0 64644308
1 rs11208448 0 64664985
1 rs9988591 0 64666684
1 rs305535 0 64687025
1 rs12139788 0 64695023
1 rs11208456 0 64696518
1 rs7517824 0 64714197
1 rs12408795 0 64789269
1 rs6660732 0 64803588
1 rs11208467 0 64803790
1 rs12068675 0 64822538
1 rs7533098 0 64847077
1 rs17126766 0 64852139
1 rs1436756 0 64862354
1 rs12022915 0 64866130
1 rs7552434 0 64876098
1 rs12565594 0 64897755
1 rs11208499 0 64907656
1 rs2499823 0 64916029
1 rs12044266 0 64918878
1 rs3828064 0 64919590
1 rs11208512 0 64942993
1 rs11799558 0 64953051
1 rs2375473 0 64972644
1 rs6676160 0 64994430
1 rs11208527 0 65066919
1 rs2780815 0 65074199
1 rs17127063 0 65084930
1 rs310219 0 65087886
1 rs3790541 0 65114155
1 rs310209 0 65118204
1 rs310202 0 65122132
1 rs7529428 0 65129539
1 rs12563017 0 65154449
1 rs7539178 0 65155590
1 rs10889503 0 65162423
1 rs7519042 0 65176803
1 rs1353595 0 65177658
1 rs17127168 0 65181101
1 rs4916014 0 65193646
1 rs4915675 0 65200064
1 rs7545743 0 65212154
1 rs555038 0 65244911
1 rs535857 0 65264782
1 rs3014974 0 65276377
1 rs11208574 0 65281012
1 rs11208576 0 65285556
1 rs6588109 0 65288643
1 rs6673673 0 65319512
1 rs12023280 0 65325564
1 rs2375675 0 65325781
1 rs6699671 0 65330464
1 rs17127323 0 65343900
1 rs7524607 0 65346382
1 rs10889520 0 65354075
1 rs11208591 0 65356446
1 rs12566370 0 65357158
1 rs6696301 0 65359403
1 rs17127359 0 65365995
1 rs2375754 0 65384221
1 rs10789171 0 65392468
1 rs12030227 0 65416774
1 rs7549901 0 65426013
1 rs6677316 0 65431000
1 rs7526688 0 65447424
1 rs1889925 0 65460144
1 rs10465850 0 65471791
1 rs12032616 0 65476072
1 rs7539419 0 65481422
1 rs1889929 0 65483314
1 rs11208616 0 65496439
1 rs724685 0 65499104
1 rs2477786 0 65504830
1 rs1749972 0 65508846
1 rs7511810 0 65525660
1 rs2985902 0 65535228
1 rs6677968 0 65549290
1 rs4147109 0 65554878
1 rs10493374 0 65555819
1 rs1359533 0 65576353
1 rs7528114 0 65577732
1 rs2375699 0 65580869
1 rs7537733 0 65610817
1 rs6588140 0 65611653
1 rs10889546 0 65624347
1 rs11208645 0 65634386
1 rs10889548 0 65636808
1 rs4655762 0 65641862
1 rs3818513 0 65646625
1 rs12145690 0 65659601
1 rs12077210 0 65666748
1 rs7534511 0 65667718
1 rs9436301 0 65668515
1 rs9436748 0 65684260
1 rs2025803 0 65719094
1 rs17127673 0 65728313
1 rs1327115 0 65739427
1 rs10889557 0 65743292
1 rs2767485 0 65751505
1 rs1171278 0 65760734
1 rs6697315 0 65766144
1 rs10749753 0 65771055
1 rs10158279 0 65806284
1 rs11208675 0 65818012
1 rs12059300 0 65819660
1 rs12042877 0 65825736
1 rs2154380 0 65830029
1 rs4606347 0 65845949
1 rs6678033 0 65850212
1 rs4567312 0 65862170
1 rs1805096 0 65874845
1 rs11812068 0 65897906
1 rs10158937 0 65917464
1 rs6667615 0 65935218
1 rs7524581 0 65939087
1 rs7539471 0 65957991
1 rs10789198 0 65975343
1 rs11208726 0 65978128
1 rs4593796 0 65992634
1 rs12401401 0 66003896
1 rs11808116 0 66008795
1 rs12046844 0 66010967
1 rs11208755 0 66041654
1 rs4384209 0 66051713
1 rs10493388 0 66081239
1 rs12125534 0 66084348
1 rs6684621 0 66088038
1 rs2801581 0 66099505
1 rs1316871 0 66111636
1 rs4655804 0 66125343
1 rs12744291 0 66135559
1 rs4329483 0 66146592
1 rs17451403 0 66160075
1 rs17451451 0 66160741
1 rs2310752 0 66164993
1 rs2997091 0 66172223
1 rs12568672 0 66184018
1 rs1937455 0 66189527
1 rs10789205 0 66198688
1 rs17128166 0 66210953
1 rs1937457 0 66219375
1 rs2253745 0 66229832
1 rs7534143 0 66242967
1 rs12757542 0 66268696
1 rs2228693 0 66281602
1 rs7530150 0 66286262
1 rs12040042 0 66289638
1 rs6588184 0 66297345
1 rs12037891 0 66299820
1 rs7552924 0 66310996
1 rs6588186 0 66319597
1 rs12406476 0 66328380
1 rs4655595 0 66331347
1 rs650440 0 66353531
1 rs12745871 0 66359964
1 rs539322 0 66362336
1 rs563573 0 66371351
1 rs596662 0 66376463
1 rs2503174 0 66381742
1 rs17128467 0 66393432
1 rs2485381 0 66400320
1 rs12135034 0 66418772
1 rs11208816 0 66435827
1 rs486438 0 66447251
1 rs1416312 0 66454675
1 rs544361 0 66456040
1 rs12021574 0 66508589
1 rs543589 0 66509648
1 rs594965 0 66520201
1 rs519044 0 66529305
1 rs524770 0 66538810
1 rs6689595 0 66548725
1 rs910693 0 66568836
1 rs518476 0 66574140
1 rs693826 0 66575179
1 rs1890197 0 66575360
1 rs783067 0 66611321
1 rs783060 0 66619354
1 rs1194486 0 66627975
1 rs11208847 0 66638629
1 rs12093028 0 66660039
1 rs12140647 0 66677729
1 rs783435 0 66687713
1 rs10889612 0 66693242
1 rs10889617 0 66702393
1 rs699260 0 66703552
1 rs783322 0 66714218
1 rs1025993 0 66729925
1 rs1338211 0 66732022
1 rs765685 0 66738063
1 rs17432003 0 66739983
1 rs2121047 0 66742542
1 rs12093875 0 66760989
1 rs2121052 0 66761065
1 rs10493407 0 66764287
1 rs7532400 0 66771024
1 rs4655616 0 66775353
1 rs1415974 0 66778091
1 rs1338189 0 66803419
1 rs920987 0 66815708
1 rs1445573 0 66820030
1 rs11208917 0 66835973
1 rs6588207 0 66839143
1 rs11208920 0 66847900
1 rs11208924 0 66856235
1 rs11208927 0 66862149
1 rs5008753 0 66864836
1 rs6696812 0 66872897
1 rs7526812 0 66881923
1 rs6689755 0 66885638
1 rs6656705 0 66895092
1 rs6681460 0 66895645
1 rs11208949 0 66932246
1 rs1325267 0 66933402
1 rs12117649 0 66941194
1 rs7515848 0 66961417
1 rs536410 0 66963672
1 rs9988481 0 66968865
1 rs2274987 0 66993975
1 rs1391547 0 67004504
1 rs12727422 0 67007908
1 rs2133173 0 67015612
1 rs11208957 0 67030459
1 rs7533363 0 67033667
1 rs559809 0 67035336
1 rs549148 0 67039344
1 rs7550905 0 67053103
1 rs12030322 0 67079204
1 rs1280338 0 67109873
1 rs1925400 0 67125548
1 rs12090955 0 67184849
1 rs11208975 0 67186206
1 rs4553158 0 67209034
1 rs11208979 0 67214863
1 rs17497947 0 67229787
1 rs4486425 0 67233379
1 rs17129595 0 67245966
1 rs2815361 0 67267179
1 rs2755251 0 67269013
1 rs2815378 0 67282286
1 rs1024229 0 67285491
1 rs2755259 0 67289610
1 rs4655513 0 67298659
1 rs983111 0 67311944
1 rs10789220 0 67323797
1 rs11806560 0 67330863
1 rs1885276 0 67341412
1 rs10749771 0 67346318
1 rs7520634 0 67352938
1 rs17129664 0 67355886
1 rs3762318 0 67369707
1 rs10489631 0 67373703
1 rs10789224 0 67377722
1 rs6588248 0 67425572
1 rs2064689 0 67425598
1 rs4655690 0 67432484
1 rs10489630 0 67435210
1 rs2902440 0 67443504
1 rs7539625 0 67445353
1 rs790631 0 67449510
1 rs7530511 0 67457975
1 rs10489629 0 67460937
1 rs11209026 0 67478546
1 rs6693831 0 67493455
1 rs10889676 0 67495155
1 rs11209030 0 67510363
1 rs12568764 0 67513423
1 rs1495965 0 67526096
1 rs6693065 0 67572606
1 rs3790565 0 67583944
1 rs3790566 0 67587028
1 rs10493423 0 67609746
1 rs881087 0 67618744
1 rs4297265 0 67624923
1 rs11209063 0 67627730
1 rs11209072 0 67681232
1 rs12116575 0 67684847
1 rs4655715 0 67717531
1 rs4655716 0 67717593
1 rs7554654 0 67726269
1 rs7514743 0 67740401
1 rs9285766 0 67741313
1 rs7538875 0 67752885
1 rs11209099 0 67754716
1 rs11209101 0 67762279
1 rs7539855 0 67770721
1 rs4233318 0 67773961
1 rs4655561 0 67778231
1 rs10493425 0 67782715
1 rs12120145 0 67784842
1 rs1340592 0 67793691
1 rs7530157 0 67794494
1 rs4655735 0 67799807
1 rs12085093 0 67810901
1 rs699235 0 67816333
1 rs9919329 0 67818862
1 rs787533 0 67818897
1 rs699233 0 67818942
1 rs787538 0 67823218
1 rs11585171 0 67827935
1 rs787508 0 67837927
1 rs2418455 0 67841661
1 rs12069919 0 67856878
1 rs787494 0 67858174
1 rs787481 0 67867795
1 rs12132307 0 67874131
1 rs11209133 0 67879093
1 rs12134425 0 67889791
1 rs12748843 0 67900718
1 rs344934 0 67910201
1 rs488778 0 67919731
1 rs624790 0 67920362
1 rs685724 0 67927281
1 rs7419 0 67940079
1 rs11809014 0 67969568
1 rs557986 0 67981534
1 rs577305 0 68011443
1 rs2802462 0 68020202
1 rs1276303 0 68033366
1 rs17130309 0 68051130
1 rs2246675 0 68063534
1 rs6588283 0 68072385
1 rs6671298 0 68085626
1 rs1938446 0 68108212
1 rs7520899 0 68130765
1 rs7552577 0 68139513
1 rs11583096 0 68146345
1 rs6665420 0 68173593
1 rs1938429 0 68179072
1 rs1938426 0 68180172
1 rs1926284 0 68218879
1 rs6662448 0 68219855
1 rs10889737 0 68241306
1 rs2209620 0 68248543
1 rs11209195 0 68253259
1 rs7550608 0 68281583
1 rs11801053 0 68284759
1 rs198866 0 68324497
1 rs6671127 0 68343808
1 rs12134024 0 68353673
1 rs2566761 0 68354449
1 rs12046920 0 68359208
1 rs10889748 0 68362523
1 rs7062 0 68363841
1 rs7552304 0 68369709
1 rs2772283 0 68372489
1 rs2566784 0 68375323
1 rs2052959 0 68382079
1 rs12733835 0 68395582
1 rs2820489 0 68401128
1 rs2419343 0 68403255
1 rs2772304 0 68409168
1 rs4233320 0 68411039
1 rs12085739 0 68418271
1 rs2772300 0 68420614
1 rs891526 0 68424536
1 rs2820500 0 68431549
1 rs1036067 0 68432680
1 rs10493436 0 68458979
1 rs10493438 0 68460285
1 rs10493439 0 68460657
1 rs1430753 0 68465230
1 rs17130627 0 68485935
1 rs6686875 0 68491604
1 rs4655580 0 68493000
1 rs7554674 0 68501106
1 rs12045284 0 68502240
1 rs12065581 0 68505407
1 rs885098 0 68506066
1 rs10889756 0 68511791
1 rs7536982 0 68520603
1 rs7546334 0 68523370
1 rs3923451 0 68529922
1 rs12039098 0 68537694
1 rs9436372 0 68545708
1 rs4926354 0 68576234
1 rs9436812 0 68594127
1 rs3118386 0 68611830
1 rs1952124 0 68614656
1 rs9436816 0 68619836
1 rs7515572 0 68624156
1 rs3125929 0 68638033
1 rs11209295 0 68645843
1 rs1925952 0 68647960
1 rs10493443 0 68657310
1 rs3125902 0 68676854
1 rs17130694 0 68681701
1 rs435066 0 68700101
1 rs1924544 0 68706332
1 rs7527841 0 68708712
1 rs6694935 0 68735985
1 rs7554119 0 68738027
1 rs6588326 0 68756654
1 rs2147317 0 68762600
1 rs17473413 0 68766048
1 rs912499 0 68776170
1 rs12756859 0 68781782
1 rs3892217 0 68807045
1 rs12406361 0 68817861
1 rs2507209 0 68843533
1 rs11209332 0 68861250
1 rs854285 0 68930778
1 rs860534 0 68935388
1 rs1018418 0 68946885
1 rs7541833 0 68956626
1 rs854286 0 68956802
1 rs6692084 0 69012030
1 rs854273 0 69016062
1 rs12082973 0 69027198
1 rs6674177 0 69107422
1 rs11209362 0 69120438
1 rs9436417 0 69127330
1 rs11799791 0 69176216
1 rs13375505 0 69191724
1 rs7524839 0 69255292
1 rs6701090 0 69273403
1 rs6691636 0 69288294
1 rs1507860 0 69293184
1 rs2842053 0 69323999
1 rs6671705 0 69341731
1 rs2089502 0 69352426
1 rs955093 0 69360781
1 rs4650112 0 69370007
1 rs1577611 0 69392289
1 rs2784828 0 69400319
1 rs11810068 0 69405495
1 rs10493454 0 69432428
1 rs1796938 0 69434670
1 rs12086324 0 69453778
1 rs11209405 0 69457187
1 rs4650137 0 69457688
1 rs2246312 0 69483753
1 rs2420826 0 69485697
1 rs12123555 0 69516338
1 rs1824448 0 69519521
1 rs720233 0 69552025
1 rs2815466 0 69562168
1 rs12404688 0 69588028
1 rs2765864 0 69602651
1 rs548825 0 69624206
1 rs7513164 0 69637791
1 rs1578356 0 69650470
1 rs10518315 0 69652390
1 rs868402 0 69657917
1 rs11209454 0 69662279
1 rs11209455 0 69664245
1 rs1926264 0 69672704
1 rs4650001 0 69677414
1 rs9326089 0 69681998
1 rs12042471 0 69682062
1 rs1926268 0 69692921
1 rs11209464 0 69693427
1 rs11209468 0 69707707
1 rs1120087 0 69715589
1 rs1341771 0 69723808
1 rs11209479 0 69737991
1 rs4259589 0 69745281
1 rs6424550 0 69756235
1 rs4589058 0 69766100
1 rs10889836 0 69782913
1 rs4650295 0 69802510
1 rs1245060 0 69820319
1 rs4650296 0 69835847
1 rs1749504 0 69846719
1 rs11809230 0 69857385
1 rs6662257 0 69869844
1 rs2066296 0 69870296
1 rs1024268 0 69889992
1 rs227114 0 69897330
1 rs227115 0 69897479
1 rs12118129 0 69915712
1 rs17325299 0 69927068
1 rs17131017 0 69927687
1 rs1740900 0 69937274
1 rs1740909 0 69948833
1 rs10889850 0 69979667
1 rs11209536 0 69994150
1 rs6424593 0 69996510
1 rs7523521 0 69997928
1 rs7520521 0 70020703
1 rs6681847 0 70035595
1 rs12028771 0 70044651
1 rs11209552 0 70070581
1 rs4623650 0 70116262
1 rs6663915 0 70136189
1 rs6424609 0 70136235
1 rs6681560 0 70136901
1 rs12048343 0 70222612
1 rs17097511 0 70273728
1 rs616511 0 70313715
1 rs10493471 0 70315937
1 rs12033206 0 70331187
1 rs17131215 0 70352646
1 rs6424382 0 70369123
1 rs587567 0 70392917
1 rs11581894 0 70455138
1 rs10489928 0 70488472
1 rs12565719 0 70517095
1 rs6686181 0 70535558
1 rs6424385 0 70581520
1 rs10889868 0 70589151
1 rs7523188 0 70631023
1 rs664051 0 70641704
1 rs648743 0 70648367
1 rs12030275 0 70650331
1 rs1145920 0 70656428
1 rs672203 0 70659687
1 rs17131305 0 70668753
1 rs663649 0 70669771
1 rs6693082 0 70678262
1 rs12562375 0 70693325
1 rs6424388 0 70703376
1 rs527148 0 70720598
1 rs10493474 0 70721376
1 rs2807912 0 70724902
1 rs2807911 0 70726887
1 rs625578 0 70756563
1 rs10889879 0 70759135
1 rs505292 0 70769740
1 rs2651236 0 70774508
1 rs9424945 0 70780514
1 rs4515743 0 70786612
1 rs4233083 0 70791574
1 rs12410281 0 70792246
1 rs4146541 0 70795450
1 rs10889881 0 70796272
1 rs7522196 0 70817654
1 rs11209645 0 70819366
1 rs6689757 0 70839884
1 rs1007630 0 70858316
1 rs8179355 0 70866393
1 rs2421794 0 70871025
1 rs2152119 0 70872801
1 rs1932048 0 70873314
1 rs6686879 0 70875980
1 rs10889884 0 70892608
1 rs2782763 0 70914790
1 rs11209673 0 70916867
1 rs2820526 0 70926302
1 rs2782792 0 70952977
1 rs2421787 0 70968126
1 rs1932063 0 70969714
1 rs7523542 0 70971168
1 rs12563671 0 70983293
1 rs1591385 0 70987672
1 rs12033260 0 70993271
1 rs11209689 0 71002225
1 rs998550 0 71003135
1 rs10889889 0 71022940
1 rs2257772 0 71047762
1 rs11209700 0 71061249
1 rs7534636 0 71074480
1 rs11810467 0 71077666
1 rs1327460 0 71097632
1 rs7530738 0 71100051
1 rs12119442 0 71103808
1 rs17131476 0 71120005
1 rs4649932 0 71120764
1 rs11209707 0 71124373
1 rs17131479 0 71130275
1 rs4998697 0 71130778
1 rs10889896 0 71140869
1 rs875727 0 71146326
1 rs17482751 0 71148360
1 rs602383 0 71164234
1 rs622721 0 71185912
1 rs661000 0 71194152
1 rs977214 0 71198848
1 rs17090700 0 71212116
1 rs2072947 0 71212805
1 rs726764 0 71215987
1 rs879424 0 71216580
1 rs2206343 0 71221718
1 rs2300164 0 71226940
1 rs5682 0 71249460
1 rs5675 0 71250127
1 rs8179390 0 71266953
1 rs2817864 0 71275693
1 rs2817867 0 71284748
1 rs9425055 0 71313591
1 rs12035210 0 71318558
1 rs12409826 0 71332938
1 rs1418449 0 71405275
1 rs2796188 0 71467449
1 rs1891417 0 71468394
1 rs10493483 0 71469528
1 rs6673749 0 71507200
1 rs12749022 0 71522949
1 rs6695355 0 71534791
1 rs1506452 0 71554173
1 rs2174602 0 71571991
1 rs11209773 0 71596528
1 rs1517754 0 71613086
1 rs7550923 0 71692902
1 rs357221 0 71732879
1 rs357237 0 71768678
1 rs357233 0 71785521
1 rs357210 0 71798304
1 rs1762732 0 71853192
1 rs6696052 0 71862663
1 rs1041676 0 71877035
1 rs954299 0 71894173
1 rs10889924 0 71908934
1 rs4147264 0 71979387
1 rs17091704 0 71981505
1 rs10789324 0 71990141
1 rs1599179 0 72006658
1 rs12024388 0 72026165
1 rs531071 0 72043852
1 rs546741 0 72062259
1 rs6683448 0 72071932
1 rs648556 0 72124825
1 rs7527501 0 72164045
1 rs2768395 0 72174618
1 rs2256913 0 72175468
1 rs7513441 0 72196705
1 rs12024769 0 72201422
1 rs10518394 0 72214606
1 rs6661979 0 72231273
1 rs2029155 0 72231454
1 rs1954600 0 72241736
1 rs3102906 0 72261403
1 rs12023418 0 72265171
1 rs3102918 0 72271670
1 rs3128557 0 72272500
1 rs1486084 0 72293529
1 rs2821267 0 72304513
1 rs988421 0 72322424
1 rs1486091 0 72343952
1 rs2821248 0 72348148
1 rs2821236 0 72367713
1 rs12755450 0 72400935
1 rs2821296 0 72402383
1 rs2298152 0 72427318
1 rs1194269 0 72476448
1 rs9988578 0 72496067
1 rs2000228 0 72496451
1 rs11209939 0 72496600
1 rs3101340 0 72516732
1 rs3101338 0 72522941
1 rs2815752 0 72585028
1 rs2012697 0 72592200
1 rs2613507 0 72607091
1 rs12123766 0 72634435
1 rs782207 0 72725839
1 rs782228 0 72748465
1 rs782230 0 72760548
1 rs1775367 0 72764021
1 rs1775370 0 72765444
1 rs1445583 0 72784816
1 rs2255606 0 72806624
1 rs2244695 0 72808363
1 rs4498754 0 72848011
1 rs17093152 0 72868909
1 rs11209988 0 72872643
1 rs12030081 0 72884475
1 rs12072171 0 72969669
1 rs2422280 0 72975613
1 rs11210049 0 72994509
1 rs11210055 0 73002935
1 rs2841188 0 73004536
1 rs2841193 0 73084185
1 rs1405062 0 73090147
1 rs2692869 0 73100542
1 rs2692843 0 73134393
1 rs6668452 0 73159058
1 rs6660036 0 73163574
1 rs4434807 0 73174389
1 rs7536364 0 73181025
1 rs6424507 0 73181571
1 rs10889998 0 73257468
1 rs12119161 0 73262084
1 rs12734738 0 73264891
1 rs11210105 0 73270541
1 rs7512691 0 73325515
1 rs6424522 0 73387151
1 rs7523688 0 73398365
1 rs11210178 0 73430649
1 rs10890018 0 73434757
1 rs6692884 0 73442433
1 rs4384176 0 73443396
1 rs4498757 0 73514607
1 rs6684341 0 73517431
1 rs11210201 0 73539019
1 rs1885246 0 73566087
1 rs1475064 0 73655066
1 rs4113050 0 73682643
1 rs501899 0 73692940
1 rs561076 0 73700076
1 rs12140865 0 73705474
1 rs11210259 0 73707839
1 rs1501483 0 73718068
1 rs9425120 0 73724103
1 rs4384177 0 73754672
1 rs1501488 0 73768796
1 rs2062664 0 73789766
1 rs6669337 0 73794622
1 rs12133927 0 73816293
1 rs7546041 0 73827828
1 rs2341263 0 73855623
1 rs1576429 0 73865083
1 rs6680131 0 73878694
1 rs9425123 0 73902493
1 rs4617355 0 73911353
1 rs11210325 0 73911693
1 rs9425014 0 73917666
1 rs4291455 0 73938636
1 rs12145301 0 73943384
1 rs1497840 0 73947366
1 rs7515492 0 73956326
1 rs10789377 0 73973513
1 rs12058491 0 73974652
1 rs11210335 0 73977147
1 rs17094286 0 73981548
1 rs11210343 0 73993384
1 rs6680989 0 74000954
1 rs1874731 0 74021623
1 rs4147207 0 74023713
1 rs1353671 0 74033441
1 rs1340429 0 74036816
1 rs10493524 0 74046710
1 rs1948615 0 74070816
1 rs2016423 0 74070842
1 rs12401808 0 74072246
1 rs1454610 0 74093826
1 rs6672527 0 74111118
1 rs2014651 0 74118455
1 rs11210364 0 74122836
1 rs1619291 0 74153677
1 rs2733262 0 74169484
1 rs10890101 0 74218172
1 rs11210389 0 74227289
1 rs6424572 0 74286533
1 rs1072935 0 74294868
1 rs17094802 0 74313408
1 rs11210405 0 74320103
1 rs10789387 0 74332999
1 rs11210407 0 74333191
1 rs4650246 0 74333974
1 rs1601153 0 74365349
1 rs1333032 0 74417042
1 rs11806946 0 74436297
1 rs485929 0 74450873
1 rs481387 0 74483038
1 rs514012 0 74509669
1 rs6684409 0 74534786
1 rs486784 0 74560235
1 rs2203369 0 74658342
1 rs1022915 0 74679590
1 rs1514175 0 74703665
1 rs612695 0 74707584
1 rs3765674 0 74710337
1 rs649058 0 74713881
1 rs9326113 0 74720774
1 rs17095501 0 74756309
1 rs6604871 0 74780596
1 rs7541513 0 74786783
1 rs1443372 0 74792024
1 rs2305549 0 74828007
1 rs10890137 0 74843591
1 rs696702 0 74844626
1 rs730645 0 74890760
1 rs564725 0 74893604
1 rs12239912 0 74902877
1 rs17095739 0 74920428
1 rs10493547 0 74924520
1 rs699801 0 74929861
1 rs6662846 0 74942731
1 rs17459 0 74944339
1 rs17552114 0 74945240
1 rs4650281 0 74945639
1 rs7522428 0 74950948
1 rs11538281 0 74977035
1 rs1133891 0 74987029
1 rs3931020 0 75007905
1 rs12125889 0 75014559
1 rs7547190 0 75025352
1 rs277357 0 75062957
1 rs277367 0 75072906
1 rs17096072 0 75073974
1 rs1409787 0 75105333
1 rs7367789 0 75129682
1 rs6593547 0 75135017
1 rs1413994 0 75145991
1 rs12569094 0 75153577
1 rs3845358 0 75222180
1 rs3856036 0 75237180
1 rs12081831 0 75244486
1 rs795576 0 75246566
1 rs7531164 0 75261025
1 rs1581586 0 75274602
1 rs7541725 0 75322394
1 rs6593568 0 75410507
1 rs11162738 0 75438064
1 rs627494 0 75459334
1 rs10493565 0 75472359
1 rs649352 0 75487142
1 rs604745 0 75495115
1 rs12127347 0 75551992
1 rs2657206 0 75567126
1 rs1249837 0 75591690
1 rs1249849 0 75603026
1 rs1249810 0 75607042
1 rs1249813 0 75635114
1 rs1249794 0 75648780
1 rs6676696 0 75689892
1 rs10874305 0 75710017
1 rs11163461 0 75714554
1 rs12738260 0 75738933
1 rs6658825 0 75747407
1 rs1571983 0 75755014
1 rs184159 0 75771283
1 rs6670304 0 75795938
1 rs211699 0 75797591
1 rs211762 0 75805492
1 rs11578532 0 75810908
1 rs396106 0 75827686
1 rs6662665 0 75840867
1 rs6593584 0 75852750
1 rs6675067 0 75860980
1 rs211718 0 75879263
1 rs440826 0 75892888
1 rs814854 0 75906411
1 rs1535740 0 75907353
1 rs12079369 0 75910220
1 rs11164042 0 75951028
1 rs1251079 0 75962033
1 rs1250880 0 75969190
1 rs1146581 0 75985612
1 rs11549022 0 75999610
1 rs1146634 0 76024599
1 rs5745325 0 76042048
1 rs5745343 0 76046393
1 rs12024645 0 76056983
1 rs2172507 0 76103908
1 rs1001160 0 76131179
1 rs6687882 0 76137413
1 rs10782582 0 76155885
1 rs6593520 0 76170893
1 rs1251543 0 76213808
1 rs12084383 0 76223876
1 rs1770878 0 76228917
1 rs1251531 0 76241922
1 rs11162065 0 76246942
1 rs6703034 0 76258371
1 rs1370714 0 76269621
1 rs11162070 0 76271901
1 rs17097968 0 76273739
1 rs10493579 0 76275783
1 rs1251484 0 76276734
1 rs17097991 0 76279254
1 rs1013629 0 76286347
1 rs11800149 0 76307471
1 rs1251467 0 76309237
1 rs1251578 0 76323309
1 rs289692 0 76328880
1 rs1251575 0 76330372
1 rs10493583 0 76343514
1 rs17098119 0 76358231
1 rs11162084 0 76361690
1 rs11162086 0 76373802
1 rs915403 0 76375193
1 rs4245647 0 76382845
1 rs418644 0 76382985
1 rs1414406 0 76401247
1 rs11162094 0 76417668
1 rs4949697 0 76425545
1 rs923246 0 76431048
1 rs517036 0 76453113
1 rs573657 0 76470355
1 rs490570 0 76473159
1 rs472536 0 76486607
1 rs536811 0 76492159
1 rs4949624 0 76505205
1 rs6695042 0 76512444
1 rs11162112 0 76517614
1 rs12131613 0 76518994
1 rs17098538 0 76519497
1 rs11162113 0 76522115
1 rs1537783 0 76524704
1 rs6701166 0 76543702
1 rs3884182 0 76546789
1 rs6681765 0 76549653
1 rs9437421 0 76558672
1 rs10493591 0 76569373
1 rs942699 0 76593023
1 rs4638174 0 76596828
1 rs12239582 0 76609825
1 rs7339997 0 76612961
1 rs6688662 0 76614721
1 rs1925359 0 76625328
1 rs11162148 0 76643287
1 rs2392038 0 76651798
1 rs7529530 0 76663587
1 rs6688867 0 76671164
1 rs4949718 0 76672052
1 rs12742405 0 76680494
1 rs7546379 0 76682987
1 rs7413797 0 76700262
1 rs6691403 0 76707378
1 rs12075814 0 76717927
1 rs4949632 0 76749110
1 rs188789 0 76752016
1 rs12749279 0 76753234
1 rs423480 0 76757901
1 rs315079 0 76773502
1 rs172714 0 76787701
1 rs17099155 0 76792574
1 rs170261 0 76793391
1 rs315014 0 76806547
1 rs11162180 0 76814141
1 rs12117865 0 76821205
1 rs315034 0 76823762
1 rs2647389 0 76845046
1 rs1184626 0 76865768
1 rs627873 0 76866118
1 rs1925415 0 76882053
1 rs11162187 0 76905351
1 rs689423 0 76911492
1 rs10873899 0 76918761
1 rs507630 0 76921795
1 rs9324157 0 76941156
1 rs489723 0 76942605
1 rs1874806 0 76960183
1 rs2173399 0 76982973
1 rs1566250 0 76986952
1 rs962668 0 76989768
1 rs7530899 0 77011319
1 rs11162205 0 77014630
1 rs4506508 0 77028924
1 rs11577464 0 77031695
1 rs7534641 0 77039264
1 rs4526656 0 77055155
1 rs11162217 0 77056934
1 rs12126169 0 77063610
1 rs1316659 0 77071980
1 rs9660892 0 77095972
1 rs1522618 0 77105215
1 rs17099690 0 77144329
1 rs1766285 0 77160219
1 rs17368584 0 77168754
1 rs3113982 0 77169712
1 rs1252593 0 77177872
1 rs2143582 0 77226181
1 rs1933393 0 77228891
1 rs10873925 0 77234323
1 rs1933399 0 77237419
1 rs10782639 0 77249803
1 rs199667 0 77253033
1 rs199679 0 77260005
1 rs199696 0 77278001
1 rs199724 0 77304368
1 rs169215 0 77318679
1 rs199710 0 77323019
1 rs6688757 0 77323534
1 rs4949766 0 77342077
1 rs7550325 0 77342133
1 rs858447 0 77379748
1 rs1098125 0 77412754
1 rs1829913 0 77417394
1 rs10518440 0 77469410
1 rs12131286 0 77470170
1 rs11162297 0 77473516
1 rs2689672 0 77479979
1 rs17100075 0 77498697
1 rs12119637 0 77506008
1 rs6692536 0 77507150
1 rs940283 0 77509805
1 rs1851736 0 77519836
1 rs7534033 0 77521910
1 rs11806344 0 77529120
1 rs10782646 0 77539435
1 rs1167198 0 77552424
1 rs7514177 0 77555349
1 rs11162319 0 77581265
1 rs6696968 0 77582434
1 rs4949653 0 77595107
1 rs11162326 0 77609077
1 rs17100475 0 77612068
1 rs10873933 0 77612688
1 rs11162331 0 77623388
1 rs3844165 0 77626826
1 rs4949800 0 77630271
1 rs17379910 0 77635656
1 rs6663047 0 77637728
1 rs11162334 0 77638359
1 rs2882289 0 77644730
1 rs4949802 0 77648941
1 rs7512897 0 77652776
1 rs10493606 0 77659087
1 rs11162341 0 77670301
1 rs12407481 0 77677039
1 rs6658302 0 77681573
1 rs2647506 0 77686747
1 rs12568376 0 77697478
1 rs2647503 0 77712006
1 rs9324162 0 77727392
1 rs2647497 0 77728144
1 rs7514041 0 77736857
1 rs3104467 0 77743635
1 rs17380796 0 77748705
1 rs10873947 0 77759104
1 rs17100672 0 77760959
1 rs2803136 0 77765283
1 rs4949659 0 77790159
1 rs1565851 0 77794805
1 rs7536433 0 77795761
1 rs11162378 0 77956449
1 rs12142671 0 77956913
1 rs1166588 0 78026846
1 rs10873955 0 78056799
1 rs6604878 0 78078371
1 rs9663066 0 78112242
1 rs1166698 0 78165034
1 rs6424648 0 78247787
1 rs1039863 0 78254228
1 rs6424659 0 78273803
1 rs12411130 0 78275108
1 rs12123953 0 78287735
1 rs4245660 0 78313321
1 rs630640 0 78330196
1 rs6666954 0 78350765
1 rs540742 0 78357674
1 rs573952 0 78362792
1 rs12758374 0 78362843
1 rs661136 0 78375971
1 rs554298 0 78377202
1 rs586300 0 78379856
1 rs7555504 0 78402496
1 rs11799753 0 78406641
1 rs689374 0 78411832
1 rs17101475 0 78416262
1 rs683097 0 78439578
1 rs669764 0 78464248
1 rs2181453 0 78469110
1 rs942100 0 78471982
1 rs12409525 0 78480981
1 rs644224 0 78487085
1 rs6685021 0 78514773
1 rs1952363 0 78515896
1 rs11162451 0 78533193
1 rs720887 0 78538968
1 rs11162456 0 78544634
1 rs11162463 0 78554511
1 rs2352037 0 78563328
1 rs1328441 0 78570372
1 rs12063386 0 78573431
1 rs2352039 0 78592533
1 rs10873978 0 78594085
1 rs538855 0 78645650
1 rs648425 0 78659796
1 rs674345 0 78667522
1 rs6678699 0 78707039
1 rs6692239 0 78710416
1 rs1412414 0 78711365
1 rs1322935 0 78735893
1 rs1322934 0 78736025
1 rs6701594 0 78749158
1 rs33966768 0 78771347
1 rs686262 0 78771955
1 rs898 0 78775846
1 rs273238 0 78855360
1 rs10493610 0 78887082
1 rs273250 0 78887894
1 rs7514391 0 78895682
1 rs6669498 0 78904393
1 rs6691836 0 78915780
1 rs11162526 0 78916907
1 rs1780746 0 78955149
1 rs1751520 0 78960976
1 rs4551552 0 78968057
1 rs1751527 0 78974888
1 rs1751529 0 78987077
1 rs1926896 0 78989933
1 rs1937020 0 79000544
1 rs4650608 0 79010603
1 rs1937009 0 79027935
1 rs10873998 0 79036393
1 rs6676466 0 79046616
1 rs12406640 0 79047232
1 rs4650610 0 79054556
1 rs6695185 0 79071999
1 rs4650380 0 79072267
1 rs2171714 0 79103113
1 rs3012079 0 79108752
1 rs931413 0 79121094
1 rs12037077 0 79122952
1 rs7552978 0 79153054
1 rs977915 0 79155123
1 rs12754818 0 79165344
1 rs723898 0 79184476
1 rs7527803 0 79223603
1 rs6685355 0 79230935
1 rs1571991 0 79244547
1 rs2065486 0 79255005
1 rs12406049 0 79256875
1 rs6691975 0 79262890
1 rs1831704 0 79273717
1 rs6687262 0 79281697
1 rs1906281 0 79311982
1 rs1571993 0 79322287
1 rs12760876 0 79322866
1 rs10874010 0 79325365
1 rs11808377 0 79328457
1 rs7531214 0 79328625
1 rs12097617 0 79344205
1 rs17102812 0 79365884
1 rs2046623 0 79382802
1 rs1555385 0 79387577
1 rs228563 0 79418807
1 rs5008836 0 79431449
1 rs6674681 0 79493711
1 rs7520601 0 79501015
1 rs10158555 0 79501763
1 rs17103022 0 79506137
1 rs7555545 0 79514332
1 rs1412139 0 79543364
1 rs1412136 0 79547999
1 rs6666584 0 79599347
1 rs3015050 0 79626354
1 rs3000156 0 79628674
1 rs3000182 0 79660504
1 rs3015119 0 79668775
1 rs7516261 0 79701179
1 rs2934871 0 79742649
1 rs17103311 0 79746027
1 rs2172794 0 79770243
1 rs1603130 0 79798816
1 rs6424661 0 79824621
1 rs10465721 0 79841670
1 rs1339784 0 79844893
1 rs12138392 0 79870594
1 rs17421310 0 79886059
1 rs10493653 0 79888381
1 rs11162772 0 79888726
1 rs6662701 0 79898829
1 rs11162780 0 79908033
1 rs6681417 0 79919711
1 rs11162785 0 79921445
1 rs989580 0 79928570
1 rs7539480 0 79943956
1 rs12144677 0 79944988
1 rs6699172 0 79968826
1 rs2103119 0 79970160
1 rs3927739 0 80005869
1 rs5008948 0 80011986
1 rs12023389 0 80015186
1 rs10782700 0 80020622
1 rs17458029 0 80024356
1 rs1949779 0 80028455
1 rs1568764 0 80030663
1 rs1880268 0 80042474
1 rs10874076 0 80042849
1 rs12744944 0 80051321
1 rs10874077 0 80052494
1 rs12125467 0 80070538
1 rs12059430 0 80084639
1 rs10874095 0 80101868
1 rs1370722 0 80111303
1 rs4576621 0 80113659
1 rs10874098 0 80140548
1 rs912759 0 80142490
1 rs7547365 0 80150206
1 rs159665 0 80175755
1 rs10493634 0 80215063
1 rs11162883 0 80224400
1 rs10874105 0 80224740
1 rs1010470 0 80226823
1 rs10493632 0 80227457
1 rs17104213 0 80228322
1 rs10493631 0 80250468
1 rs6677996 0 80271084
1 rs2184613 0 80276111
1 rs6424682 0 80287132
1 rs6699236 0 80287294
1 rs6657785 0 80289812
1 rs1999727 0 80296036
1 rs1029200 0 80301974
1 rs7545328 0 80320023
1 rs4618922 0 80335888
1 rs7548641 0 80336158
1 rs4454493 0 80339763
1 rs11162927 0 80357328
1 rs4384179 0 80359581
1 rs12407709 0 80362327
1 rs10874118 0 80411535
1 rs4310401 0 80428702
1 rs4375210 0 80432464
1 rs10782722 0 80435486
1 rs952603 0 80456194
1 rs1687846 0 80458298
1 rs2211432 0 80466965
1 rs1776325 0 80475894
1 rs11162962 0 80490104
1 rs12563768 0 80492357
1 rs1539486 0 80494629
1 rs11162963 0 80507169
1 rs7529438 0 80507684
1 rs1776286 0 80514486
1 rs12144659 0 80516668
1 rs17104602 0 80531549
1 rs2154298 0 80564375
1 rs12065553 0 80565706
1 rs3014987 0 80595625
1 rs2997195 0 80611468
1 rs1937787 0 80611866
1 rs12563780 0 80627058
1 rs1549555 0 80631054
1 rs6680065 0 80642322
1 rs17390593 0 80648928
1 rs4650458 0 80654315
1 rs1427239 0 80664996
1 rs1155549 0 80717192
1 rs4650467 0 80726247
1 rs718003 0 80728907
1 rs184812 0 80743566
1 rs1593679 0 80749748
1 rs356287 0 80750551
1 rs17104916 0 80758523
1 rs12031162 0 80761958
1 rs356295 0 80765956
1 rs10874140 0 80801178
1 rs11163055 0 80811557
1 rs10874145 0 80831841
1 rs1279686 0 80843438
1 rs1279688 0 80844021
1 rs7552365 0 80859763
1 rs2800878 0 80862970
1 rs17105153 0 80868842
1 rs17105223 0 80893062
1 rs1279690 0 80902642
1 rs17105288 0 80909831
1 rs6688321 0 80912970
1 rs10493675 0 80915709
1 rs6698422 0 80929071
1 rs841668 0 80931751
1 rs1832331 0 80933925
1 rs1591678 0 80949438
1 rs841666 0 80950113
1 rs11163090 0 80954329
1 rs2152856 0 80960590
1 rs1337638 0 80967927
1 rs12566647 0 80974807
1 rs6660382 0 80994865
1 rs11163106 0 80999733
1 rs945867 0 81008024
1 rs2147085 0 81031725
1 rs10874177 0 81089482
1 rs4650353 0 81102353
1 rs6659760 0 81117852
1 rs4650491 0 81124837
1 rs4650355 0 81148870
1 rs1338128 0 81150880
1 rs1338127 0 81156736
1 rs1933329 0 81158977
1 rs10874182 0 81173686
1 rs4307601 0 81183613
1 rs11163165 0 81200450
1 rs6694777 0 81209110
1 rs4077887 0 81219801
1 rs1863618 0 81222832
1 rs12041774 0 81255533
1 rs1426782 0 81289450
1 rs1426783 0 81291370
1 rs11583080 0 81303327
1 rs10782747 0 81309537
1 rs575528 0 81335837
1 rs1768400 0 81363723
1 rs1752212 0 81365554
1 rs17406922 0 81365994
1 rs1146413 0 81371728
1 rs17106044 0 81382888
1 rs1327712 0 81387414
1 rs3908548 0 81405966
1 rs1831109 0 81411761
1 rs2225966 0 81440903
1 rs17106149 0 81444429
1 rs11163216 0 81474766
1 rs17106264 0 81479017
1 rs1557020 0 81512181
1 rs2031773 0 81514303
1 rs7551904 0 81519320
1 rs17417493 0 81522062
1 rs12026119 0 81531758
1 rs6683338 0 81539523
1 rs1998981 0 81543185
1 rs12137941 0 81551239
1 rs17452799 0 81553128
1 rs4650366 0 81563801
1 rs4362025 0 81568669
1 rs1327600 0 81576742
1 rs7534535 0 81593300
1 rs4512695 0 81600617
1 rs4526653 0 81604121
1 rs11163267 0 81616094
1 rs7546194 0 81643352
1 rs11808193 0 81646457
1 rs6681688 0 81653800
1 rs10874242 0 81664439
1 rs4520454 0 81673725
1 rs4390217 0 81683958
1 rs11163296 0 81684577
1 rs4420124 0 81696694
1 rs11586668 0 81713858
1 rs11163306 0 81719986
1 rs12142040 0 81721667
1 rs4650559 0 81724088
1 rs1408426 0 81756746
1 rs11806028 0 81768458
1 rs17106647 0 81770615
1 rs7527341 0 81782012
1 rs12022306 0 81798941
1 rs10493695 0 81825975
1 rs10874255 0 81827112
1 rs1924651 0 81851378
1 rs7523717 0 81860000
1 rs17106847 0 81868663
1 rs10493696 0 81875512
1 rs571361 0 81899114
1 rs627084 0 81911328
1 rs489438 0 81916393
1 rs11163349 0 81920658
1 rs645997 0 81929270
1 rs660851 0 81934589
1 rs9662349 0 81950640
1 rs9728534 0 81954168
1 rs9660481 0 81954551
1 rs9724784 0 81957051
1 rs9659808 0 81971960
1 rs9729825 0 81987668
1 rs10874266 0 82001015
1 rs12072054 0 82015671
1 rs11163371 0 82017163
1 rs1498212 0 82018980
1 rs3748770 0 82038493
1 rs1341259 0 82044354
1 rs12059795 0 82051041
1 rs6677062 0 82068118
1 rs754054 0 82072159
1 rs12064537 0 82075188
1 rs3790952 0 82076972
1 rs3790927 0 82111825
1 rs638113 0 82134783
1 rs2026596 0 82137261
1 rs654654 0 82141400
1 rs12758555 0 82160299
1 rs993099 0 82161490
1 rs2201163 0 82161877
1 rs386783 0 82175378
1 rs2172285 0 82184462
1 rs11163396 0 82185851
1 rs1327022 0 82208869
1 rs12130650 0 82219779
1 rs7412827 0 82234892
1 rs1022974 0 82242197
1 rs12145656 0 82264783
1 rs12135377 0 82278845
1 rs10782773 0 82281216
1 rs7515935 0 82290079
1 rs4970666 0 82324655
1 rs12129408 0 82327956
1 rs962249 0 82334147
1 rs12083586 0 82339352
1 rs6687277 0 82347730
1 rs6681181 0 82384800
1 rs7514492 0 82425756
1 rs695978 0 82459003
1 rs10493712 0 82462594
1 rs10747391 0 82469090
1 rs4106233 0 82480862
1 rs796800 0 82484701
1 rs785605 0 82495982
1 rs2657551 0 82502495
1 rs785612 0 82517188
1 rs785631 0 82523789
1 rs1770679 0 82537530
1 rs709741 0 82550544
1 rs1857814 0 82560406
1 rs786077 0 82570221
1 rs785643 0 82572821
1 rs785639 0 82573595
1 rs1144283 0 82599053
1 rs17437521 0 82602541
1 rs1281614 0 82616192
1 rs11163467 0 82620710
1 rs1281603 0 82621367
1 rs946831 0 82622739
1 rs1986902 0 82672335
1 rs11163476 0 82686314
1 rs11163482 0 82712125
1 rs10874312 0 82717159
1 rs2026598 0 82722231
1 rs2225083 0 82732973
1 rs7523716 0 82737452
1 rs10489862 0 82741960
1 rs2209696 0 82760426
1 rs318405 0 82786962
1 rs318422 0 82792064
1 rs9661164 0 82810488
1 rs4363415 0 82825222
1 rs954572 0 82830391
1 rs11163513 0 82836043
1 rs6604915 0 82839113
1 rs12086858 0 82843453
1 rs2389318 0 82849550
1 rs950269 0 82850111
1 rs10493720 0 82851559
1 rs1493977 0 82855839
1 rs6660986 0 82870559
1 rs6604921 0 82871547
1 rs11163533 0 82879127
1 rs4662154 0 82880288
1 rs1577991 0 82883856
1 rs409599 0 82885194
1 rs2787985 0 82890632
1 rs1766629 0 82893345
1 rs365222 0 82893410
1 rs1433761 0 82904988
1 rs17108829 0 82908723
1 rs984697 0 82917275
1 rs2641944 0 82939225
1 rs11585110 0 82944572
1 rs10493723 0 82944700
1 rs389112 0 82945272
1 rs320922 0 82978322
1 rs7531603 0 83018311
1 rs438697 0 83025720
1 rs7536953 0 83029875
1 rs6429838 0 83035522
1 rs6685504 0 83035635
1 rs6660078 0 83039581
1 rs480745 0 83042558
1 rs563093 0 83057150
1 rs11163582 0 83070454
1 rs10782797 0 83071253
1 rs11163585 0 83084423
1 rs7532665 0 83103706
1 rs11163602 0 83137141
1 rs7411897 0 83178432
1 rs10782802 0 83219651
1 rs10493734 0 83221230
1 rs6659184 0 83237984
1 rs2184006 0 83247431
1 rs12732417 0 83255458
1 rs11163640 0 83265648
1 rs12132477 0 83292619
1 rs2022015 0 83300828
1 rs6676907 0 83320929
1 rs2389394 0 83325235
1 rs2022623 0 83326245
1 rs12072235 0 83334542
1 rs12127333 0 83334926
1 rs537877 0 83345469
1 rs6682943 0 83358180
1 rs323940 0 83359834
1 rs10487982 0 83368700
1 rs6664860 0 83369889
1 rs12039790 0 83406016
1 rs12403322 0 83474316
1 rs12033542 0 83485041
1 rs3904791 0 83496923
1 rs1856150 0 83580870
1 rs12408136 0 83607490
1 rs35835790 0 83677911
1 rs11163752 0 83707028
1 rs17503362 0 83732219
1 rs7535867 0 83734332
1 rs6660757 0 83743653
1 rs12568728 0 83760231
1 rs977889 0 83784588
1 rs11585440 0 83800664
1 rs4243779 0 83805213
1 rs6704084 0 83807136
1 rs12082018 0 83827157
1 rs6661191 0 83829761
1 rs4907154 0 83835472
1 rs12563303 0 83866999
1 rs8179363 0 83880131
1 rs11163794 0 83883604
1 rs4539154 0 83885747
1 rs10782813 0 83888730
1 rs11163798 0 83890479
1 rs11485345 0 83906630
1 rs11163801 0 83922387
1 rs11163805 0 83941270
1 rs7414950 0 83945518
1 rs6667561 0 83946146
1 rs6689132 0 83953648
1 rs4636482 0 83962851
1 rs9787364 0 83969508
1 rs9787335 0 83969654
1 rs10782817 0 83974246
1 rs17577039 0 83976786
1 rs6691243 0 83988896
1 rs761401 0 83989747
1 rs6682282 0 83996004
1 rs17129321 0 84007561
1 rs10489502 0 84009249
1 rs11163843 0 84025022
1 rs6699405 0 84031197
1 rs4140462 0 84041887
1 rs1040576 0 84046854
1 rs970457 0 84069128
1 rs3738575 0 84069571
1 rs1408477 0 84077029
1 rs1570691 0 84142981
1 rs1324486 0 84157413
1 rs12757632 0 84188996
1 rs12759527 0 84207013
1 rs663136 0 84209899
1 rs12401314 0 84252800
1 rs615352 0 84271591
1 rs670564 0 84287576
1 rs3903924 0 84301022
1 rs11163897 0 84312302
1 rs6701486 0 84323437
1 rs7546625 0 84325194
1 rs2812452 0 84348791
1 rs12057561 0 84357482
1 rs12723299 0 84362903
1 rs903263 0 84395101
1 rs7547892 0 84431179
1 rs970318 0 84454767
1 rs11163923 0 84473354
1 rs787858 0 84478069
1 rs605969 0 84492761
1 rs4907047 0 84493364
1 rs634904 0 84494690
1 rs583720 0 84494754
1 rs316686 0 84508298
1 rs11163939 0 84532011
1 rs813056 0 84532806
1 rs784833 0 84533762
1 rs315552 0 84567871
1 rs642774 0 84616053
1 rs576888 0 84626199
1 rs1246386 0 84639736
1 rs507772 0 84644511
1 rs7511984 0 84650816
1 rs6677436 0 84687888
1 rs2066197 0 84690295
1 rs12729133 0 84695141
1 rs2292191 0 84717577
1 rs11163981 0 84726003
1 rs11163983 0 84727821
1 rs7524576 0 84732322
1 rs7528067 0 84733696
1 rs6698596 0 84769192
1 rs6576713 0 84776156
1 rs17111283 0 84787577
1 rs2994953 0 84804218
1 rs2945152 0 84821229
1 rs2945145 0 84835203
1 rs2911603 0 84843465
1 rs2945133 0 84864145
1 rs2994939 0 84887125
1 rs2911562 0 84898731
1 rs6687220 0 84913143
1 rs11164043 0 84939925
1 rs11161441 0 84985170
1 rs4471288 0 84987131
1 rs1750485 0 85002149
1 rs1326004 0 85015082
1 rs9724696 0 85018885
1 rs10782528 0 85040796
1 rs11161458 0 85044296
1 rs17115896 0 85045950
1 rs9728717 0 85062997
1 rs1409213 0 85063415
1 rs11161464 0 85070699
1 rs4907103 0 85089428
1 rs10873661 0 85100684
1 rs7512497 0 85108297
1 rs4907105 0 85112593
1 rs4907110 0 85143853
1 rs4907013 0 85143979
1 rs1536120 0 85154695
1 rs12136250 0 85157060
1 rs607345 0 85168746
1 rs1325277 0 85172702
1 rs634294 0 85175585
1 rs504504 0 85192632
1 rs632545 0 85194649
1 rs6691970 0 85223508
1 rs10873679 0 85239633
1 rs12730329 0 85254288
1 rs7522239 0 85256954
1 rs10782537 0 85257061
1 rs7529904 0 85263154
1 rs6695223 0 85304299
1 rs12079571 0 85313752
1 rs7517848 0 85314309
1 rs1542427 0 85326990
1 rs1770691 0 85329379
1 rs709767 0 85334542
1 rs1026469 0 85341560
1 rs709760 0 85347336
1 rs817482 0 85350645
1 rs4556376 0 85356634
1 rs1026468 0 85360603
1 rs817476 0 85369337
1 rs1870327 0 85375000
1 rs12750492 0 85388237
1 rs17122989 0 85420456
1 rs11161539 0 85421493
1 rs11161543 0 85426419
1 rs4907139 0 85435439
1 rs11161548 0 85452996
1 rs10218661 0 85453866
1 rs12065219 0 85454849
1 rs963208 0 85459140
1 rs6660237 0 85468592
1 rs9432848 0 85473184
1 rs7524465 0 85476781
1 rs10782546 0 85489395
1 rs10158486 0 85492595
1 rs11161573 0 85497169
1 rs12143319 0 85499923
1 rs962409 0 85505529
1 rs11161581 0 85510983
1 rs4949927 0 85512612
1 rs2735591 0 85517060
1 rs2030075 0 85536487
1 rs12098220 0 85538207
1 rs11587512 0 85538386
1 rs233100 0 85544597
1 rs233112 0 85558339
1 rs1498374 0 85559922
1 rs233130 0 85567700
1 rs233044 0 85601428
1 rs233051 0 85611001
1 rs11161606 0 85626490
1 rs1975755 0 85655493
1 rs7521189 0 85662184
1 rs1523993 0 85671716
1 rs593728 0 85674633
1 rs539714 0 85676926
1 rs11161616 0 85680213
1 rs1146382 0 85690689
1 rs480414 0 85700051
1 rs527762 0 85701802
1 rs1403956 0 85706226
1 rs10158333 0 85712064
1 rs562080 0 85726701
1 rs17099243 0 85728297
1 rs677691 0 85746618
1 rs17099679 0 85780986
1 rs11161637 0 85793757
1 rs1378227 0 85801118
1 rs10493772 0 85808101
1 rs3753793 0 85818476
1 rs1329961 0 85823288
1 rs7518036 0 85837074
1 rs2389969 0 85841741
1 rs4949915 0 85845633
1 rs12061951 0 85854041
1 rs2069208 0 85890171
1 rs10493773 0 85898341
1 rs821383 0 85905448
1 rs952837 0 85945566
1 rs1764285 0 85947151
1 rs7530774 0 85975247
1 rs313728 0 86017743
1 rs12563027 0 86019906
1 rs313733 0 86032287
1 rs366187 0 86037847
1 rs12727784 0 86040620
1 rs313740 0 86045446
1 rs11161686 0 86073768
1 rs12759687 0 86100708
1 rs313769 0 86105729
1 rs1072508 0 86118074
1 rs12755267 0 86123142
1 rs11589719 0 86125217
1 rs6703317 0 86151017
1 rs11161711 0 86184765
1 rs605060 0 86189313
1 rs6665006 0 86197238
1 rs560876 0 86197970
1 rs593146 0 86212031
1 rs10493780 0 86222988
1 rs12120406 0 86231838
1 rs7547149 0 86236433
1 rs17128651 0 86238324
1 rs12040977 0 86238673
1 rs585708 0 86241088
1 rs9701002 0 86242094
1 rs6679444 0 86252359
1 rs11161721 0 86260502
1 rs641712 0 86260820
1 rs565860 0 86262631
1 rs17128768 0 86280180
1 rs12742014 0 86301978
1 rs4912461 0 86320386
1 rs1605416 0 86336306
1 rs6680321 0 86357283
1 rs4631724 0 86360314
1 rs1027819 0 86364155
1 rs1507263 0 86366556
1 rs1507262 0 86366889
1 rs7516054 0 86376530
1 rs12070992 0 86393844
1 rs1112865 0 86407833
1 rs1507279 0 86414262
1 rs1108395 0 86423971
1 rs1507269 0 86436669
1 rs1507290 0 86457301
1 rs6576821 0 86469733
1 rs6420973 0 86493441
1 rs7546158 0 86509468
1 rs1998450 0 86517765
1 rs7513039 0 86518567
1 rs969396 0 86545634
1 rs1182098 0 86592855
1 rs385437 0 86594819
1 rs272516 0 86620543
1 rs1407719 0 86624008
1 rs7415758 0 86668541
1 rs3737672 0 86669129
1 rs1889337 0 86676913
1 rs3820039 0 86682291
1 rs2249296 0 86682852
1 rs4001077 0 86702040
1 rs5744329 0 86713303
1 rs2791512 0 86721296
1 rs2075630 0 86725189
1 rs1321690 0 86732012
1 rs2791491 0 86734919
1 rs1882753 0 86738007
1 rs1321686 0 86746703
1 rs13376522 0 86759205
1 rs1547036 0 86761210
1 rs2791473 0 86761297
1 rs2390134 0 86787573
1 rs974843 0 86787767
1 rs772598 0 86812533
1 rs772607 0 86817171
1 rs12758538 0 86834558
1 rs6679741 0 86834789
1 rs6676519 0 86870697
1 rs11161862 0 86872826
1 rs12070029 0 86901985
1 rs263463 0 86961469
1 rs166412 0 87014650
1 rs691531 0 87017866
1 rs1889783 0 87050562
1 rs4282790 0 87066493
1 rs526985 0 87089006
1 rs496114 0 87099861
1 rs1407131 0 87151215
1 rs487006 0 87154042
1 rs4233338 0 87250374
1 rs11584931 0 87257727
1 rs10127488 0 87278178
1 rs4610985 0 87293558
1 rs7529516 0 87294900
1 rs1886632 0 87382834
1 rs719015 0 87384298
1 rs11161935 0 87386779
1 rs1886634 0 87387409
1 rs12092928 0 87401422
1 rs11161939 0 87401456
1 rs4655841 0 87404942
1 rs7512999 0 87414526
1 rs7556318 0 87422453
1 rs12563224 0 87435803
1 rs7542364 0 87460054
1 rs10782594 0 87475637
1 rs7540876 0 87481243
1 rs10158460 0 87483465
1 rs1330864 0 87495553
1 rs7544647 0 87505017
1 rs12035326 0 87512518
1 rs4556331 0 87519586
1 rs4233323 0 87523001
1 rs6688319 0 87525474
1 rs11161973 0 87542119
1 rs10873829 0 87546019
1 rs17129945 0 87546091
1 rs944367 0 87547582
1 rs2144523 0 87553745
1 rs4488005 0 87563401
1 rs3766022 0 87580940
1 rs17422436 0 87607382
1 rs12402858 0 87617700
1 rs12046968 0 87623291
1 rs11161998 0 87627024
1 rs10158426 0 87634769
1 rs7554926 0 87639445
1 rs4655956 0 87641128
1 rs6697170 0 87647786
1 rs1006625 0 87650128
1 rs4295863 0 87675612
1 rs12727441 0 87687842
1 rs6683030 0 87703477
1 rs2065909 0 87706881
1 rs12239121 0 87735025
1 rs10873853 0 87752350
1 rs10782601 0 87761293
1 rs6686199 0 87762658
1 rs10873855 0 87770885
1 rs6657047 0 87773601
1 rs6694829 0 87797732
1 rs10159232 0 87824889
1 rs9433138 0 87828166
1 rs2390324 0 87843843
1 rs923545 0 87856370
1 rs4655854 0 87859482
1 rs12127587 0 87863401
1 rs2390326 0 87864322
1 rs12090659 0 87873527
1 rs954653 0 87877163
1 rs17130094 0 87888522
1 rs1490168 0 87890226
1 rs1352652 0 87892840
1 rs983332 0 87904968
1 rs7536090 0 87934128
1 rs10518396 0 87945984
1 rs10518397 0 87949302
1 rs10493800 0 87949991
1 rs10754317 0 87950424
1 rs305464 0 87957804
1 rs6662386 0 87962625
1 rs305457 0 87968260
1 rs305449 0 87975356
1 rs305444 0 87981929
1 rs17467793 0 87981961
1 rs17130136 0 87986415
1 rs2503259 0 88004375
1 rs305413 0 88004704
1 rs6663225 0 88012542
1 rs2503264 0 88015034
1 rs6679195 0 88030586
1 rs2503273 0 88046378
1 rs2491304 0 88089816
1 rs6677939 0 88100348
1 rs2503243 0 88123500
1 rs10489944 0 88165452
1 rs2503257 0 88170071
1 rs12741507 0 88175551
1 rs1413529 0 88217801
1 rs4655860 0 88220738
1 rs1537560 0 88237835
1 rs7525663 0 88253716
1 rs10922989 0 88257188
1 rs4655999 0 88286953
1 rs10923016 0 88288855
1 rs4656007 0 88294870
1 rs10737721 0 88321389
1 rs12142415 0 88351245
1 rs6428632 0 88365638
1 rs1932760 0 88375722
1 rs1336578 0 88382877
1 rs10923030 0 88390471
1 rs2390441 0 88406325
1 rs6694280 0 88411519
1 rs4656019 0 88416560
1 rs12567486 0 88417901
1 rs12755168 0 88429595
1 rs6699416 0 88433684
1 rs10801875 0 88436379
1 rs1336573 0 88441165
1 rs10801877 0 88457558
1 rs1932758 0 88458318
1 rs10493805 0 88464763
1 rs6428641 0 88482039
1 rs6428642 0 88482636
1 rs527607 0 88505111
1 rs525002 0 88509209
1 rs1295491 0 88513453
1 rs6679982 0 88529716
1 rs566685 0 88539787
1 rs54397 0 88548895
1 rs480054 0 88564020
1 rs4656031 0 88575560
1 rs12749687 0 88575838
1 rs926795 0 88595860
1 rs12141716 0 88616220
1 rs2808111 0 88616899
1 rs400666 0 88628473
1 rs4656043 0 88636670
1 rs1587372 0 88654889
1 rs6696560 0 88662513
1 rs12039248 0 88672448
1 rs10801891 0 88678612
1 rs306333 0 88739431
1 rs6674065 0 88758654
1 rs6685860 0 88784725
1 rs306298 0 88793122
1 rs658980 0 88817926
1 rs10923117 0 88862800
1 rs574740 0 88888001
1 rs7534720 0 88888888
1 rs10801678 0 88901238
1 rs3806340 0 88921381
1 rs6704399 0 88995008
1 rs9651072 0 89010144
1 rs786911 0 89037836
1 rs786921 0 89059261
1 rs12133012 0 89075543
1 rs7534197 0 89095397
1 rs13376108 0 89123329
1 rs10922501 0 89132377
1 rs7538497 0 89157305
1 rs1325923 0 89188164
1 rs2765524 0 89190283
1 rs3738055 0 89199490
1 rs7548065 0 89233820
1 rs10922537 0 89245180
1 rs12085660 0 89245441
1 rs2077694 0 89245722
1 rs1409150 0 89245763
1 rs4656078 0 89251662
1 rs7555039 0 89258625
1 rs12142922 0 89262503
1 rs6683705 0 89263295
1 rs12097848 0 89264742
1 rs1074541 0 89282087
1 rs6675866 0 89290398
1 rs2390679 0 89294608
1 rs17130722 0 89303448
1 rs10922563 0 89319391
1 rs12740160 0 89323592
1 rs2031834 0 89328431
1 rs2026043 0 89348265
1 rs17130736 0 89364721
1 rs10158415 0 89375472
1 rs2893089 0 89403309
1 rs616098 0 89405442
1 rs650448 0 89433816
1 rs611596 0 89494450
1 rs9628688 0 89503311
1 rs3806338 0 89507902
1 rs10922605 0 89531807
1 rs10801723 0 89548821
1 rs10801724 0 89551639
1 rs1117177 0 89559874
1 rs7530906 0 89561889
1 rs6672564 0 89590371
1 rs6428523 0 89595433
1 rs4658146 0 89620032
1 rs928655 0 89622162
1 rs17130799 0 89631231
1 rs10922643 0 89671873
1 rs17130817 0 89706416
1 rs10493826 0 89742751
1 rs359937 0 89755307
1 rs716833 0 89767657
1 rs9428043 0 89777720
1 rs922107 0 89795384
1 rs922106 0 89798107
1 rs1215547 0 89845476
1 rs10754283 0 89885019
1 rs1320563 0 89893620
1 rs12406924 0 89899663
1 rs10922690 0 89904657
1 rs4658309 0 89915816
1 rs17130851 0 89917840
1 rs17130862 0 89958754
1 rs2224652 0 89969140
1 rs12727736 0 89983409
1 rs473412 0 90000237
1 rs4658318 0 90004768
1 rs7535521 0 90028701
1 rs6684610 0 90038002
1 rs1009964 0 90038559
1 rs6659997 0 90044960
1 rs4658335 0 90076612
1 rs7542239 0 90085330
1 rs2816853 0 90111781
1 rs2816858 0 90125596
1 rs2816849 0 90145655
1 rs2704004 0 90223797
1 rs2816866 0 90228003
1 rs954145 0 90271128
1 rs12079836 0 90293206
1 rs12134621 0 90304817
1 rs7542860 0 90305354
1 rs6663620 0 90307932
1 rs2813746 0 90312352
1 rs17130964 0 90313089
1 rs2772337 0 90332092
1 rs10922761 0 90340659
1 rs1329644 0 90347735
1 rs7552852 0 90369786
1 rs6428576 0 90380306
1 rs12145344 0 90385392
1 rs10157978 0 90397193
1 rs3922967 0 90398984
1 rs4370755 0 90404437
1 rs4388690 0 90413533
1 rs6428580 0 90414842
1 rs12036175 0 90424626
1 rs10922802 0 90424819
1 rs4626871 0 90432153
1 rs17130997 0 90437574
1 rs6687644 0 90458089
1 rs12085161 0 90476764
1 rs4507991 0 90512518
1 rs6689390 0 90532206
1 rs7517905 0 90543154
1 rs7532538 0 90558521
1 rs4453022 0 90562729
1 rs7549113 0 90564494
1 rs7518543 0 90573846
1 rs6674478 0 90577715
1 rs10801803 0 90591460
1 rs10801804 0 90591905
1 rs7546709 0 90597240
1 rs12127465 0 90608265
1 rs9428050 0 90609327
1 rs17131031 0 90626846
1 rs10801810 0 90633553
1 rs2202787 0 90644975
1 rs17131041 0 90646416
1 rs699546 0 90673787
1 rs1337576 0 90688660
1 rs506368 0 90692610
1 rs578509 0 90698039
1 rs1337575 0 90711835
1 rs699533 0 90715499
1 rs699531 0 90717673
1 rs1591670 0 90722550
1 rs699526 0 90724772
1 rs693260 0 90738153
1 rs527402 0 90746449
1 rs699521 0 90753454
1 rs17131080 0 90782200
1 rs1336874 0 90786786
1 rs12078288 0 90817975
1 rs12124829 0 90821927
1 rs6690040 0 90833710
1 rs10801819 0 90844836
1 rs4233429 0 90872491
1 rs2797293 0 90880569
1 rs12072986 0 90884475
1 rs2970544 0 90885766
1 rs4658083 0 90894737
1 rs12354259 0 90909051
1 rs10922899 0 90916643
1 rs10493843 0 90920945
1 rs6679774 0 90922182
1 rs6428597 0 90927139
1 rs10493842 0 90930692
1 rs7519925 0 90937726
1 rs10518493 0 90960784
1 rs12089815 0 90962521
1 rs10801825 0 90978758
1 rs6656775 0 90991947
1 rs3843305 0 91015964
1 rs698274 0 91016765
1 rs3904678 0 91023913
1 rs10922924 0 91025451
1 rs1725375 0 91028072
1 rs1725384 0 91032664
1 rs1335718 0 91052503
1 rs1358156 0 91066509
1 rs12726261 0 91153028
1 rs358689 0 91217121
1 rs358684 0 91229514
1 rs355644 0 91276783
1 rs164992 0 91290515
1 rs469772 0 91302893
1 rs164989 0 91309073
1 rs11582243 0 91329278
1 rs164983 0 91339045
1 rs164898 0 91342277
1 rs165291 0 91354530
1 rs240504 0 91358588
1 rs346994 0 91375139
1 rs347004 0 91378079
1 rs347027 0 91391354
1 rs347028 0 91391381
1 rs613217 0 91392816
1 rs969618 0 91394195
1 rs983040 0 91395685
1 rs613176 0 91399686
1 rs404716 0 91401243
1 rs445014 0 91404760
1 rs620760 0 91406022
1 rs1454328 0 91419738
1 rs6696698 0 91430956
1 rs10801844 0 91432527
1 rs2089432 0 91433973
1 rs615020 0 91489567
1 rs681589 0 91503394
1 rs10801851 0 91519594
1 rs281997 0 91556676
1 rs282000 0 91558171
1 rs281973 0 91566836
1 rs3893101 0 91567082
1 rs12129878 0 91603685
1 rs17131418 0 91621807
1 rs574364 0 91658558
1 rs11166498 0 91668020
1 rs519244 0 91676001
1 rs3851270 0 91690036
1 rs12060889 0 91691646
1 rs12058802 0 91695842
1 rs10874743 0 91724708
1 rs10518494 0 91732447
1 rs483532 0 91753035
1 rs6688261 0 91759622
1 rs10493850 0 91760597
1 rs745731 0 91784055
1 rs1949009 0 91789241
1 rs6681073 0 91795185
1 rs7536573 0 91803555
1 rs11164953 0 91803597
1 rs11164955 0 91804767
1 rs925191 0 91810572
1 rs10874794 0 91818173
1 rs4658234 0 91821367
1 rs12059556 0 91828583
1 rs4658244 0 91841776
1 rs1192419 0 91852647
1 rs4650270 0 91855244
1 rs17569956 0 91861847
1 rs11165102 0 91867666
1 rs10874851 0 91879225
1 rs2182424 0 91880324
1 rs2182425 0 91885478
1 rs17131515 0 91888607
1 rs4459159 0 91894836
1 rs2810891 0 91926676
1 rs2810887 0 91931159
1 rs12141338 0 91934579
1 rs6693438 0 91935762
1 rs6660484 0 91945196
1 rs284878 0 91946848
1 rs1805113 0 91950526
1 rs2029354 0 91954258
1 rs12751148 0 91962660
1 rs7517044 0 91970750
1 rs12076549 0 91974287
1 rs11579207 0 91975778
1 rs10493860 0 91985291
1 rs284169 0 91986030
1 rs12090296 0 92015156
1 rs1411276 0 92030559
1 rs11799400 0 92030691
1 rs4658270 0 92031370
1 rs10874981 0 92058463
1 rs901917 0 92064995
1 rs2799523 0 92089270
1 rs10493856 0 92107337
1 rs2634018 0 92107433
1 rs10875030 0 92112564
1 rs6680614 0 92130959
1 rs17576372 0 92138762
1 rs2770186 0 92151431
1 rs9943134 0 92166340
1 rs9887935 0 92198209
1 rs10735794 0 92225924
1 rs1014415 0 92274648
1 rs17131593 0 92275926
1 rs1073001 0 92284967
1 rs11166141 0 92333980
1 rs1226187 0 92351794
1 rs2046297 0 92356326
1 rs563113 0 92381440
1 rs6679259 0 92477349
1 rs11166543 0 92554167
1 rs7529971 0 92558333
1 rs7535181 0 92615766
1 rs10399724 0 92697978
1 rs7540564 0 92730414
1 rs1886684 0 92748526
1 rs11804321 0 92781901
1 rs11800409 0 92953601
1 rs2391198 0 92963542
1 rs1337107 0 92991364
1 rs4847221 0 93042412
1 rs10874742 0 93062256
1 rs34244251 0 93069768
1 rs17271666 0 93093181
1 rs10782946 0 93125257
1 rs6698233 0 93169888
1 rs11164855 0 93239548
1 rs17381426 0 93245738
1 rs492054 0 93246332
1 rs2928183 0 93249880
1 rs680285 0 93261701
1 rs6688632 0 93263238
1 rs1678778 0 93275039
1 rs563930 0 93287637
1 rs2249590 0 93295671
1 rs549938 0 93303568
1 rs546445 0 93317217
1 rs2815424 0 93325811
1 rs11801977 0 93364224
1 rs7513705 0 93438937
1 rs519723 0 93476914
1 rs12030843 0 93492658
1 rs12085959 0 93513613
1 rs12133576 0 93588988
1 rs8561 0 93599043
1 rs2162276 0 93647959
1 rs7339890 0 93670212
1 rs2493645 0 93679608
1 rs17109997 0 93714037
1 rs237435 0 93803122
1 rs236316 0 93817185
1 rs12062278 0 93820741
1 rs3950119 0 93821825
1 rs236322 0 93828867
1 rs236306 0 93853995
1 rs236285 0 93905376
1 rs1011903 0 93916307
1 rs2893248 0 93933375
1 rs4847183 0 93957932
1 rs1108528 0 93978750
1 rs12410101 0 93983494
1 rs11164974 0 93986860
1 rs4526623 0 93996653
1 rs10158448 0 94001488
1 rs2391313 0 94014144
1 rs6701957 0 94022789
1 rs12406729 0 94044707
1 rs11165012 0 94064069
1 rs12041975 0 94109523
1 rs4847264 0 94113144
1 rs3747965 0 94115152
1 rs3789457 0 94115821
1 rs2235971 0 94117304
1 rs6687387 0 94118915
1 rs11165029 0 94120669
1 rs718873 0 94144497
1 rs3789453 0 94146614
1 rs7543184 0 94159396
1 rs7520019 0 94172633
1 rs10874819 0 94192387
1 rs743117 0 94214538
1 rs3789375 0 94237720
1 rs12070273 0 94238676
1 rs1762114 0 94243663
1 rs3789379 0 94245108
1 rs4147857 0 94246916
1 rs2065712 0 94248623
1 rs945067 0 94250481
1 rs915201 0 94254184
1 rs2151847 0 94262563
1 rs3945204 0 94265361
1 rs497511 0 94295701
1 rs553608 0 94303601
1 rs3789405 0 94303912
1 rs4147831 0 94316821
1 rs563429 0 94326454
1 rs4847196 0 94327041
1 rs554931 0 94329945
1 rs3789435 0 94348948
1 rs2297635 0 94349481
1 rs1889404 0 94350011
1 rs3789439 0 94352014
1 rs3789441 0 94353972
1 rs11165081 0 94366668
1 rs6686599 0 94369419
1 rs1931565 0 94369455
1 rs4847286 0 94380436
1 rs12742802 0 94402231
1 rs1048866 0 94411299
1 rs1048854 0 94416119
1 rs4847294 0 94430357
1 rs7547705 0 94436746
1 rs1541099 0 94440634
1 rs2274788 0 94447314
1 rs3789689 0 94458173
1 rs6541343 0 94461615
1 rs3789688 0 94463828
1 rs11165110 0 94525057
1 rs1687932 0 94533050
1 rs1330855 0 94533473
1 rs11580391 0 94541956
1 rs16928 0 94559102
1 rs1687939 0 94616464
1 rs2391467 0 94623031
1 rs6660167 0 94660609
1 rs610088 0 94672270
1 rs927728 0 94702073
1 rs1361600 0 94780506
1 rs2762509 0 94798009
1 rs6668501 0 94822914
1 rs12758064 0 94824855
1 rs12029080 0 94825941
1 rs841680 0 94827528
1 rs1772904 0 94827720
1 rs841685 0 94831016
1 rs1772895 0 94840935
1 rs7542900 0 94842629
1 rs10874867 0 94856424
1 rs1539622 0 94858515
1 rs12725602 0 94865939
1 rs2794489 0 94877895
1 rs2996284 0 94879842
1 rs3885983 0 94883035
1 rs11165191 0 94892816
1 rs11165192 0 94900051
1 rs6668794 0 94907491
1 rs12021681 0 94918041
1 rs12120217 0 94934205
1 rs1891873 0 94942644
1 rs1027307 0 94945931
1 rs6665058 0 94949956
1 rs2640062 0 94957862
1 rs3933012 0 94968020
1 rs10493875 0 94980112
1 rs1146267 0 94992749
1 rs1146268 0 94993002
1 rs17406046 0 94993126
1 rs17414905 0 95011668
1 rs4847214 0 95013410
1 rs6678909 0 95031762
1 rs3849302 0 95031947
1 rs11590799 0 95042340
1 rs6686047 0 95046552
1 rs2640066 0 95066958
1 rs915012 0 95069962
1 rs698964 0 95082360
1 rs698963 0 95083206
1 rs9432593 0 95097578
1 rs3849306 0 95105212
1 rs7531174 0 95110679
1 rs859081 0 95119418
1 rs859063 0 95130684
1 rs7534566 0 95144688
1 rs859044 0 95153618
1 rs859040 0 95157258
1 rs1271952 0 95189936
1 rs6667676 0 95193903
1 rs6541375 0 95201614
1 rs7551774 0 95219350
1 rs6687388 0 95287712
1 rs6675668 0 95288225
1 rs6671842 0 95297091
1 rs12755096 0 95309303
1 rs4950059 0 95323717
1 rs6665763 0 95339924
1 rs6680551 0 95340442
1 rs4950076 0 95349885
1 rs1023330 0 95359361
1 rs17113072 0 95384305
1 rs10157254 0 95387154
1 rs2148796 0 95394929
1 rs11165328 0 95403049
1 rs10782999 0 95407190
1 rs11165334 0 95411255
1 rs10458508 0 95415812
1 rs2039614 0 95462857
1 rs1414896 0 95464898
1 rs11165348 0 95467358
1 rs6666528 0 95470078
1 rs1160318 0 95476032
1 rs259359 0 95481627
1 rs11165361 0 95514199
1 rs650611 0 95526602
1 rs6683355 0 95545694
1 rs2236389 0 95549206
1 rs4949960 0 95553805
1 rs4604740 0 95562191
1 rs912651 0 95571488
1 rs11165383 0 95573141
1 rs4950046 0 95583338
1 rs4523562 0 95584498
1 rs12562298 0 95601240
1 rs17113446 0 95602419
1 rs11165406 0 95605199
1 rs7524217 0 95610274
1 rs2391684 0 95623236
1 rs4428940 0 95638121
1 rs10874921 0 95640262
1 rs11590987 0 95650334
1 rs7547980 0 95657317
1 rs2064663 0 95675489
1 rs1474883 0 95676185
1 rs17113575 0 95690283
1 rs6692957 0 95701989
1 rs1415564 0 95719822
1 rs12409850 0 95720408
1 rs10874924 0 95738749
1 rs1577863 0 95740345
1 rs874821 0 95745618
1 rs1582123 0 95750033
1 rs881713 0 95757654
1 rs12566519 0 95762566
1 rs10783011 0 95775470
1 rs12354293 0 95785661
1 rs524151 0 95802098
1 rs6593669 0 95807070
1 rs661595 0 95824419
1 rs10489560 0 95825334
1 rs670074 0 95828750
1 rs684149 0 95829562
1 rs10489562 0 95831138
1 rs573117 0 95845342
1 rs588093 0 95878785
1 rs17114028 0 95890895
1 rs10874931 0 95898561
1 rs585463 0 95915773
1 rs6686569 0 95916021
1 rs6693882 0 95918556
1 rs11803770 0 95924127
1 rs7554994 0 95925561
1 rs2700335 0 95930716
1 rs12751587 0 95932407
1 rs4950073 0 95936553
1 rs1931262 0 95947500
1 rs6678734 0 95949151
1 rs10874942 0 95986839
1 rs6677579 0 95993491
1 rs4245671 0 96030709
1 rs6657506 0 96042458
1 rs10874955 0 96046597
1 rs4545389 0 96051833
1 rs4472800 0 96053044
1 rs17114164 0 96066398
1 rs6593686 0 96069014
1 rs1935569 0 96076498
1 rs2391710 0 96079375
1 rs6670360 0 96081144
1 rs7536165 0 96092300
1 rs6682623 0 96092488
1 rs6679428 0 96094025
1 rs6660896 0 96109616
1 rs12754240 0 96124342
1 rs6593689 0 96166277
1 rs6679418 0 96175979
1 rs6663724 0 96205082
1 rs10783030 0 96214722
1 rs321271 0 96227464
1 rs321270 0 96229590
1 rs2125421 0 96230912
1 rs321244 0 96248136
1 rs607674 0 96254144
1 rs635754 0 96257528
1 rs589482 0 96259555
1 rs161120 0 96268987
1 rs1146535 0 96279118
1 rs66512 0 96283860
1 rs1146540 0 96301528
1 rs1144325 0 96311831
1 rs6672740 0 96317393
1 rs686101 0 96337445
1 rs1222069 0 96367767
1 rs12567412 0 96382859
1 rs17422897 0 96402787
1 rs1146557 0 96407582
1 rs321559 0 96410791
1 rs321565 0 96428593
1 rs321576 0 96433180
1 rs7539465 0 96452588
1 rs17114753 0 96459082
1 rs321588 0 96461406
1 rs1872733 0 96467156
1 rs161994 0 96518182
1 rs1480666 0 96529226
1 rs326677 0 96559993
1 rs325953 0 96591044
1 rs12132961 0 96626946
1 rs2968485 0 96642521
1 rs547703 0 96646752
1 rs12026788 0 96652734
1 rs510552 0 96664259
1 rs7512263 0 96713746
1 rs10489741 0 96714994
1 rs7546614 0 96715564
1 rs6593602 0 96723869
1 rs6677997 0 96727149
1 rs11165656 0 96733695
1 rs6701031 0 96748103
1 rs7541994 0 96756932
1 rs2256459 0 96757627
1 rs1967769 0 96766037
1 rs11165660 0 96766149
1 rs3912027 0 96766191
1 rs12751763 0 96770243
1 rs6593611 0 96774584
1 rs6677110 0 96791322
1 rs11165671 0 96796031
1 rs1925833 0 96796229
1 rs2477893 0 96804344
1 rs957841 0 96824954
1 rs6693873 0 96870947
1 rs17115571 0 96873584
1 rs1325755 0 96879593
1 rs2220948 0 96883528
1 rs6673531 0 96887637
1 rs1409057 0 96919542
1 rs7544736 0 96936931
1 rs3908925 0 96949764
1 rs12087010 0 96954627
1 rs10875031 0 96969266
1 rs12563540 0 96971943
1 rs635578 0 97077159
1 rs11584143 0 97089278
1 rs1976805 0 97150044
1 rs4950016 0 97158232
1 rs10493887 0 97183094
1 rs995258 0 97203640
1 rs290821 0 97242392
1 rs11165761 0 97261408
1 rs290857 0 97299320
1 rs17430460 0 97315067
1 rs290861 0 97315385
1 rs17470762 0 97316220
1 rs291593 0 97316340
1 rs1042482 0 97316547
1 rs290807 0 97324831
1 rs6667364 0 97325595
1 rs993568 0 97344387
1 rs2137975 0 97352911
1 rs970337 0 97357234
1 rs10493890 0 97361418
1 rs1709409 0 97375314
1 rs17432093 0 97386443
1 rs6593634 0 97407800
1 rs12759852 0 97413766
1 rs7513333 0 97436118
1 rs6593639 0 97442913
1 rs4128473 0 97445426
1 rs827497 0 97467030
1 rs533365 0 97475913
1 rs592609 0 97484040
1 rs12758854 0 97484149
1 rs495257 0 97493980
1 rs1520668 0 97508255
1 rs4264037 0 97536661
1 rs7556439 0 97544535
1 rs10875069 0 97566363
1 rs10875071 0 97587266
1 rs11165867 0 97590089
1 rs11165845 0 97591993
1 rs12124566 0 97603487
1 rs1879372 0 97606506
1 rs1415683 0 97617641
1 rs4445510 0 97635869
1 rs1577896 0 97639900
1 rs4492658 0 97649111
1 rs7516433 0 97675699
1 rs17376848 0 97688212
1 rs3897854 0 97690894
1 rs11165880 0 97719428
1 rs2811183 0 97743840
1 rs7545340 0 97752314
1 rs2811174 0 97763163
1 rs2811203 0 97830032
1 rs7533902 0 97851816
1 rs13375516 0 97899305
1 rs2151563 0 97915854
1 rs17378455 0 97967433
1 rs1974204 0 98063165
1 rs1801265 0 98121473
1 rs9662870 0 98151374
1 rs6692580 0 98154702
1 rs4970725 0 98167452
1 rs9662365 0 98234031
1 rs6683447 0 98254338
1 rs1198581 0 98303147
1 rs355375 0 98361280
1 rs12082064 0 98365476
1 rs1487302 0 98368441
1 rs4950107 0 98378320
1 rs1507069 0 98388984
1 rs17117845 0 98412151
1 rs10493900 0 98417801
1 rs822559 0 98424676
1 rs822555 0 98440134
1 rs2031245 0 98460221
1 rs12724493 0 98461980
1 rs1155644 0 98492858
1 rs7532495 0 98522591
1 rs11165979 0 98530404
1 rs12120750 0 98537020
1 rs1075032 0 98550935
1 rs11165996 0 98571957
1 rs1028889 0 98579009
1 rs1328307 0 98581348
1 rs1013024 0 98592125
1 rs10875145 0 98615959
1 rs7541400 0 98619361
1 rs728656 0 98627754
1 rs7548836 0 98629165
1 rs10875150 0 98638794
1 rs10157812 0 98656129
1 rs11166015 0 98677459
1 rs4950129 0 98700859
1 rs316053 0 98726828
1 rs566731 0 98737129
1 rs1724950 0 98738209
1 rs1594867 0 98755723
1 rs995271 0 98809839
1 rs1434367 0 98811887
1 rs12069484 0 98844932
1 rs12037161 0 98870551
1 rs12088344 0 98873811
1 rs12731647 0 98885694
1 rs4469760 0 98904658
1 rs4351664 0 98939269
1 rs4545356 0 98946269
1 rs4545357 0 98953498
1 rs6678214 0 98956860
1 rs12725220 0 98957386
1 rs992708 0 98982315
1 rs12025763 0 98992304
1 rs3813786 0 98996838
1 rs4908025 0 98997656
1 rs2019213 0 98998215
1 rs11166113 0 99002971
1 rs9661188 0 99015355
1 rs9728271 0 99035936
1 rs2696358 0 99061870
1 rs1013468 0 99075370
1 rs4908084 0 99082986
1 rs1482144 0 99107260
1 rs1482162 0 99121488
1 rs984271 0 99130946
1 rs7555367 0 99146633
1 rs1329465 0 99155952
1 rs1329464 0 99183547
1 rs309080 0 99188301
1 rs309083 0 99188690
1 rs309087 0 99191235
1 rs2149738 0 99207954
1 rs6692269 0 99244763
1 rs11166158 0 99272179
1 rs7515995 0 99291699
1 rs10158645 0 99304764
1 rs11166167 0 99312480
1 rs1505552 0 99321915
1 rs1747985 0 99335653
1 rs3850458 0 99339061
1 rs3896046 0 99353500
1 rs303386 0 99361967
1 rs302748 0 99369916
1 rs3889240 0 99374197
1 rs863686 0 99382741
1 rs302765 0 99390673
1 rs683131 0 99409019
1 rs819785 0 99428208
1 rs680017 0 99440325
1 rs12097141 0 99443080
1 rs6660498 0 99455204
1 rs7530667 0 99464320
1 rs12035062 0 99470219
1 rs7528845 0 99471409
1 rs6683554 0 99479051
1 rs712904 0 99496352
1 rs12083740 0 99497808
1 rs1456169 0 99506552
1 rs712889 0 99520912
1 rs712883 0 99528767
1 rs12068295 0 99532477
1 rs819908 0 99535247
1 rs819914 0 99538460
1 rs2148154 0 99556479
1 rs12025099 0 99562102
1 rs10493911 0 99584075
1 rs12409296 0 99626055
1 rs12021787 0 99637391
1 rs6577377 0 99654707
1 rs17120392 0 99674953
1 rs6695717 0 99686038
1 rs1935720 0 99699479
1 rs11166251 0 99705536
1 rs4408174 0 99718679
1 rs6577380 0 99735839
1 rs2027358 0 99743087
1 rs12060602 0 99767236
1 rs12069019 0 99778065
1 rs1339866 0 99791857
1 rs1339856 0 99816377
1 rs7543130 0 99822373
1 rs17120729 0 99824168
1 rs6702910 0 99831623
1 rs6689789 0 99852348
1 rs12729121 0 99853705
1 rs17648010 0 99859446
1 rs834979 0 99859750
1 rs834972 0 99870007
1 rs834963 0 99875376
1 rs834961 0 99877973
1 rs17405754 0 99879848
1 rs834992 0 99888982
1 rs10875241 0 99918031
1 rs12122854 0 99919875
1 rs12067797 0 99920867
1 rs1338576 0 99925031
1 rs6678252 0 99927055
1 rs3766588 0 99929246
1 rs6679943 0 99935859
1 rs12406373 0 99938634
1 rs7531793 0 99962685
1 rs12127323 0 99963431
1 rs7547543 0 99967550
1 rs2788517 0 99997905
1 rs12127190 0 100004662
1 rs4908018 0 100006955
1 rs6689305 0 100041579
1 rs12401503 0 100044226
1 rs1908150 0 100047269
1 rs6577138 0 100047582
1 rs6696562 0 100051191
1 rs6663234 0 100053024
1 rs2307129 0 100099614
1 rs2640911 0 100103853
1 rs574592 0 100104069
1 rs3736295 0 100114815
1 rs17409324 0 100121969
1 rs1577541 0 100146189
1 rs6703159 0 100178053
1 rs1541044 0 100183875
1 rs11166389 0 100238867
1 rs473688 0 100265455
1 rs12406605 0 100275278
1 rs561119 0 100376479
1 rs499479 0 100385263
1 rs2784172 0 100423252
1 rs6577156 0 100456215
1 rs6682782 0 100465882
1 rs3806239 0 100503751
1 rs10158777 0 100514987
1 rs3119187 0 100553949
1 rs11166438 0 100573493
1 rs630646 0 100595364
1 rs17122338 0 100614581
1 rs7515882 0 100624430
1 rs17122383 0 100632927
1 rs491675 0 100675524
1 rs11166454 0 100682955
1 rs11809079 0 100686858
1 rs10493922 0 100692376
1 rs7543221 0 100701012
1 rs508020 0 100728120
1 rs6680879 0 100738271
1 rs10783134 0 100756680
1 rs11166470 0 100764237
1 rs6577175 0 100768662
1 rs7555025 0 100770268
1 rs12565245 0 100791914
1 rs11166475 0 100794700
1 rs4908066 0 100806108
1 rs2783674 0 100809007
1 rs2809797 0 100809465
1 rs2809789 0 100813642
1 rs2783719 0 100820791
1 rs11166487 0 100824374
1 rs7415343 0 100849911
1 rs11583008 0 100857682
1 rs2484535 0 100880336
1 rs3844028 0 100884203
1 rs871151 0 100896325
1 rs6680254 0 100953985
1 rs1041163 0 100956413
1 rs3917018 0 100974810
1 rs4908093 0 100988583
1 rs1028819 0 100995395
1 rs6680442 0 100996734
1 rs1887101 0 101003440
1 rs10875335 0 101003888
1 rs6577209 0 101027668
1 rs11166514 0 101030413
1 rs4907926 0 101058135
1 rs1571046 0 101071804
1 rs7541397 0 101095454
1 rs3188491 0 101111070
1 rs7543296 0 101120688
1 rs11581062 0 101180107
1 rs11583043 0 101238642
1 rs7530338 0 101256940
1 rs10875350 0 101359407
1 rs12746449 0 101361670
1 rs1983967 0 101379491
1 rs1571498 0 101381861
1 rs7552136 0 101389018
1 rs17123757 0 101395548
1 rs625146 0 101397056
1 rs7367938 0 101411587
1 rs1041312 0 101442516
1 rs12408201 0 101451119
1 rs17123870 0 101456857
1 rs12746702 0 101470976
1 rs2031959 0 101484371
1 rs9433755 0 101495211
1 rs9434153 0 101498193
1 rs11166576 0 101512994
1 rs7519801 0 101516409
1 rs17124020 0 101517409
1 rs910633 0 101522562
1 rs7520706 0 101524472
1 rs7516960 0 101529145
1 rs12041851 0 101539862
1 rs1033634 0 101541456
1 rs12137590 0 101544808
1 rs2010845 0 101550824
1 rs9433784 0 101556928
1 rs4908127 0 101567617
1 rs4907933 0 101573930
1 rs12564407 0 101581806
1 rs4907938 0 101588192
1 rs11164177 0 101603446
1 rs6577244 0 101621307
1 rs6577246 0 101622718
1 rs1388452 0 101623935
1 rs7549900 0 101629705
1 rs12403551 0 101636803
1 rs10493947 0 101641381
1 rs1491642 0 101641501
1 rs1826316 0 101645453
1 rs1602548 0 101649234
1 rs11164201 0 101693393
1 rs12069565 0 101696894
1 rs1473510 0 101704602
1 rs1777876 0 101706280
1 rs1948368 0 101711065
1 rs1361812 0 101712277
1 rs1612840 0 101715919
1 rs1776904 0 101722858
1 rs6668197 0 101735540
1 rs430012 0 101736445
1 rs263908 0 101746201
1 rs263912 0 101747739
1 rs11584636 0 101752092
1 rs1343364 0 101763987
1 rs12137486 0 101766795
1 rs1418931 0 101767929
1 rs4626910 0 101789688
1 rs1484308 0 101797530
1 rs4908165 0 101806127
1 rs10493958 0 101842284
1 rs1484315 0 101853431
1 rs12080747 0 101858086
1 rs6672980 0 101860305
1 rs4908170 0 101862762
1 rs4907947 0 101868500
1 rs7514091 0 101883301
1 rs11800181 0 101892785
1 rs9803851 0 101932371
1 rs11164278 0 101957066
1 rs11164280 0 101965397
1 rs6702059 0 101965888
1 rs17426819 0 101967213
1 rs10874506 0 101970101
1 rs4908177 0 101973418
1 rs11164296 0 102008710
1 rs1327583 0 102010406
1 rs1470438 0 102011793
1 rs4907955 0 102044362
1 rs6661054 0 102067095
1 rs6656847 0 102071353
1 rs6665643 0 102071587
1 rs9324336 0 102076682
1 rs4907956 0 102085291
1 rs7528218 0 102117159
1 rs11800637 0 102129692
1 rs17125667 0 102130575
1 rs3748653 0 102131590
1 rs17432141 0 102131950
1 rs2000150 0 102148846
1 rs12060073 0 102158692
1 rs1336806 0 102166432
1 rs1981159 0 102167423
1 rs755181 0 102176835
1 rs10782864 0 102189681
1 rs17487709 0 102198756
1 rs12737750 0 102200196
1 rs4908203 0 102201297
1 rs2339204 0 102216280
1 rs1415102 0 102219704
1 rs1415094 0 102244427
1 rs7529987 0 102250100
1 rs10874533 0 102264292
1 rs10493980 0 102312672
1 rs6684718 0 102335228
1 rs6661510 0 102338257
1 rs12088003 0 102345532
1 rs12563410 0 102360181
1 rs7527051 0 102374538
1 rs11164405 0 102402251
1 rs1938350 0 102405523
1 rs3008763 0 102420526
1 rs1938368 0 102427145
1 rs1938364 0 102439976
1 rs4301653 0 102446087
1 rs7530562 0 102454168
1 rs11164417 0 102458897
1 rs12139212 0 102467278
1 rs6577309 0 102487105
1 rs952484 0 102489598
1 rs2889234 0 102515063
1 rs10158366 0 102515938
1 rs10874577 0 102520381
1 rs12061042 0 102589129
1 rs7411744 0 102599423
1 rs1341910 0 102599611
1 rs12047658 0 102600519
1 rs11164488 0 102613783
1 rs1591960 0 102616187
1 rs12402460 0 102616313
1 rs12043531 0 102635379
1 rs10747427 0 102642429
1 rs12045655 0 102658518
1 rs12060427 0 102694613
1 rs3916220 0 102707562
1 rs7550150 0 102711014
1 rs12139288 0 102712278
1 rs10874621 0 102731847
1 rs17126670 0 102738273
1 rs12035823 0 102767806
1 rs950061 0 102770852
1 rs2889309 0 102783455
1 rs1607209 0 102797067
1 rs4907976 0 102820014
1 rs12723721 0 102834779
1 rs11164556 0 102852775
1 rs1451033 0 102917971
1 rs10782899 0 102928193
1 rs11164585 0 102944531
1 rs10493982 0 102944571
1 rs606756 0 103010980
1 rs7528798 0 103022710
1 rs582076 0 103023319
1 rs10782904 0 103023594
1 rs1947285 0 103042019
1 rs1241202 0 103077609
1 rs11164621 0 103094900
1 rs1031821 0 103099350
1 rs9659030 0 103114980
1 rs1763347 0 103127016
1 rs1676504 0 103145243
1 rs11164636 0 103150556
1 rs3753841 0 103152506
1 rs12138977 0 103166045
1 rs1120519 0 103174772
1 rs2622865 0 103180587
1 rs2616009 0 103182146
1 rs12084902 0 103182712
1 rs2615996 0 103192641
1 rs1012282 0 103199969
1 rs12118365 0 103211383
1 rs12124588 0 103219208
1 rs7523441 0 103269208
1 rs11164669 0 103326755
1 rs1337195 0 103326881
1 rs6577353 0 103329547
1 rs17127492 0 103348952
1 rs7543626 0 103350922
1 rs11802357 0 103357158
1 rs11164689 0 103376040
1 rs12063514 0 103383167
1 rs6692914 0 103384657
1 rs7550030 0 103395721
1 rs11164724 0 103436213
1 rs2889352 0 103441755
1 rs6683683 0 103444048
1 rs11164733 0 103446025
1 rs17127592 0 103458283
1 rs6689743 0 103487974
1 rs2376360 0 103507534
1 rs7528387 0 103513932
1 rs4907988 0 103516759
1 rs2376362 0 103523264
1 rs17127702 0 103526905
1 rs17127731 0 103534051
1 rs4907992 0 103535840
1 rs1406135 0 103537228
1 rs12132911 0 103914681
1 rs6661612 0 103930141
1 rs11185202 0 104176993
1 rs1930199 0 104185498
1 rs1930192 0 104210344
1 rs11185316 0 104220142
1 rs7531107 0 104237852
1 rs1465132 0 104260408
1 rs17015789 0 104270731
1 rs1475190 0 104272145
1 rs12731458 0 104281992
1 rs3849298 0 104285361
1 rs1576516 0 104300466
1 rs6694128 0 104306754
1 rs12725332 0 104310535
1 rs2208963 0 104331259
1 rs1590902 0 104356005
1 rs9435629 0 104377882
1 rs7552098 0 104378477
1 rs12736718 0 104392531
1 rs3934285 0 104400464
1 rs11185369 0 104405368
1 rs4847155 0 104413160
1 rs17018324 0 104433234
1 rs932921 0 104436037
1 rs1330401 0 104441734
1 rs11185384 0 104491594
1 rs17020664 0 104528653
1 rs7527726 0 104537534
1 rs11185392 0 104553384
1 rs11185393 0 104553524
1 rs1928329 0 104567702
1 rs2317080 0 104590758
1 rs11185408 0 104593780
1 rs6586465 0 104602070
1 rs1497659 0 104608864
1 rs7526560 0 104620098
1 rs12034300 0 104653427
1 rs12035919 0 104653461
1 rs12079175 0 104659436
1 rs2317259 0 104662157
1 rs6664343 0 104688136
1 rs11811323 0 104688236
1 rs9325372 0 104690681
1 rs17021444 0 104695375
1 rs4409662 0 104697684
1 rs12064032 0 104703771
1 rs12723426 0 104708985
1 rs315154 0 104712849
1 rs12057598 0 104732009
1 rs10881154 0 104746588
1 rs1448396 0 104759086
1 rs12757818 0 104761380
1 rs11184168 0 104776126
1 rs2594664 0 104777251
1 rs11184169 0 104779702
1 rs10881158 0 104783029
1 rs12041707 0 104791303
1 rs1597178 0 104798707
1 rs7411648 0 104798994
1 rs9724701 0 104812901
1 rs316977 0 104842174
1 rs11184189 0 104843018
1 rs373489 0 104859078
1 rs316970 0 104862980
1 rs316960 0 104868628
1 rs316951 0 104878333
1 rs2034388 0 104879405
1 rs6695172 0 104887574
1 rs12026360 0 104890308
1 rs11184204 0 104901435
1 rs1597181 0 104912936
1 rs1118861 0 104929871
1 rs4847178 0 104945702
1 rs12404332 0 104977514
1 rs7537242 0 104983339
1 rs12036108 0 104985831
1 rs958515 0 104992404
1 rs7532749 0 105021286
1 rs17021840 0 105028523
1 rs7543757 0 105029437
1 rs11184268 0 105048378
1 rs6676838 0 105055529
1 rs12037801 0 105057822
1 rs1904982 0 105061407
1 rs12042705 0 105076330
1 rs5000688 0 105087742
1 rs2317613 0 105088277
1 rs11579151 0 105093735
1 rs4539145 0 105102004
1 rs4620554 0 105108039
1 rs4483421 0 105142703
1 rs6583061 0 105166823
1 rs11802067 0 105176282
1 rs9803714 0 105196636
1 rs12741933 0 105226371
1 rs7542735 0 105231100
1 rs2122688 0 105249365
1 rs12126615 0 105249553
1 rs6657845 0 105286328
1 rs2167300 0 105306174
1 rs896199 0 105319659
1 rs12718026 0 105336944
1 rs6699420 0 105349107
1 rs3007632 0 105370655
1 rs10881240 0 105390039
1 rs12030832 0 105444626
1 rs12030805 0 105446771
1 rs11184443 0 105467619
1 rs2820355 0 105474947
1 rs4847097 0 105475692
1 rs12022901 0 105475909
1 rs6687976 0 105476059
1 rs4421638 0 105483430
1 rs5027215 0 105499686
1 rs4325188 0 105502458
1 rs4847034 0 105519154
1 rs6676097 0 105521709
1 rs11184462 0 105529787
1 rs4240951 0 105545190
1 rs2842237 0 105557573
1 rs12565217 0 105583837
1 rs2809325 0 105600727
1 rs2809312 0 105604110
1 rs2842217 0 105606750
1 rs12096770 0 105618617
1 rs11184521 0 105648139
1 rs2491642 0 105657666
1 rs2491615 0 105669716
1 rs7545222 0 105740346
1 rs2048840 0 105745306
1 rs12026105 0 105755519
1 rs4356105 0 105755743
1 rs1913978 0 105762151
1 rs12749064 0 105785636
1 rs2502904 0 105797413
1 rs12143797 0 105806856
1 rs12023475 0 105808003
1 rs2501603 0 105808664
1 rs2502869 0 105810893
1 rs1516161 0 105813311
1 rs7415139 0 105827987
1 rs1524108 0 105829270
1 rs11184581 0 105838940
1 rs6695016 0 105841589
1 rs11184596 0 105859140
1 rs12044588 0 105863397
1 rs34761229 0 105887499
1 rs2341709 0 105890665
1 rs777082 0 105901771
1 rs1710746 0 105903539
1 rs6421299 0 105924888
1 rs12024670 0 105931741
1 rs7512214 0 105946185
1 rs7550122 0 105966387
1 rs12743318 0 105997489
1 rs11184668 0 106012019
1 rs790995 0 106029623
1 rs790970 0 106050668
1 rs791004 0 106087839
1 rs1528685 0 106107627
1 rs1163482 0 106161563
1 rs12033818 0 106170240
1 rs17426528 0 106196500
1 rs17467366 0 106238442
1 rs182768 0 106266489
1 rs329095 0 106275551
1 rs7536668 0 106330927
1 rs11184726 0 106342106
1 rs12404525 0 106370136
1 rs12130096 0 106379609
1 rs11184747 0 106419196
1 rs12411062 0 106425888
1 rs6700635 0 106441078
1 rs587675 0 106451791
1 rs12035891 0 106456568
1 rs11590544 0 106480329
1 rs17016826 0 106489472
1 rs12026453 0 106496898
1 rs7528765 0 106523314
1 rs12023696 0 106553757
1 rs4503378 0 106588840
1 rs12568304 0 106593945
1 rs12090269 0 106600773
1 rs12046841 0 106608701
1 rs7533503 0 106609506
1 rs7519669 0 106612440
1 rs1537531 0 106616587
1 rs11184840 0 106635692
1 rs6694017 0 106645005
1 rs11184847 0 106651369
1 rs12734803 0 106671644
1 rs11184870 0 106688704
1 rs4915122 0 106697900
1 rs17017008 0 106734646
1 rs11184894 0 106746885
1 rs2182150 0 106769005
1 rs7417032 0 106796950
1 rs5008684 0 106846997
1 rs726669 0 106855150
1 rs10494043 0 106857234
1 rs1925427 0 106878324
1 rs12567271 0 106908777
1 rs4601615 0 106908813
1 rs4915129 0 106915027
1 rs7530540 0 106918325
1 rs11184938 0 106959400
1 rs6697704 0 106964217
1 rs17017331 0 106977219
1 rs12023595 0 106981819
1 rs12137532 0 106982348
1 rs10494048 0 106996582
1 rs7555950 0 107006907
1 rs7545951 0 107020445
1 rs10881442 0 107021167
1 rs4336881 0 107034339
1 rs1533670 0 107066581
1 rs7552695 0 107096442
1 rs12133448 0 107100064
1 rs10430083 0 107118174
1 rs6671394 0 107144664
1 rs17017805 0 107162600
1 rs12080495 0 107177663
1 rs6678521 0 107189362
1 rs12128098 0 107219947
1 rs12086730 0 107221546
1 rs1519878 0 107233497
1 rs9651163 0 107242395
1 rs12406116 0 107245624
1 rs4914934 0 107252413
1 rs4304614 0 107256813
1 rs11185019 0 107283360
1 rs9435418 0 107286151
1 rs4641328 0 107295787
1 rs9435334 0 107307537
1 rs17443102 0 107317731
1 rs9435337 0 107327514
1 rs9435429 0 107328380
1 rs6685716 0 107354853
1 rs12032059 0 107359827
1 rs3108680 0 107374520
1 rs1730866 0 107405699
1 rs6668299 0 107427138
1 rs1762495 0 107435639
1 rs1762506 0 107457879
1 rs1335051 0 107460385
1 rs6583007 0 107478207
1 rs17018464 0 107490495
1 rs17505643 0 107499183
1 rs7553752 0 107507664
1 rs4287207 0 107516477
1 rs10881456 0 107528015
1 rs6583016 0 107565447
1 rs6671081 0 107611206
1 rs4244126 0 107618274
1 rs12133394 0 107619073
1 rs7517024 0 107625466
1 rs3123376 0 107627389
1 rs11185082 0 107644231
1 rs10494068 0 107646033
1 rs12566028 0 107650135
1 rs12049511 0 107651560
1 rs7411507 0 107667501
1 rs11185090 0 107670247
1 rs7555412 0 107674459
1 rs12066815 0 107684566
1 rs17463719 0 107729455
1 rs6681988 0 107731888
1 rs2218404 0 107754128
1 rs11185112 0 107765797
1 rs583169 0 107768485
1 rs1444038 0 107782839
1 rs11185115 0 107784515
1 rs670053 0 107789741
1 rs640554 0 107791588
1 rs7522375 0 107815903
1 rs3813218 0 107817815
1 rs512719 0 107822376
1 rs597332 0 107826391
1 rs17019224 0 107832991
1 rs12756322 0 107839520
1 rs12089394 0 107846961
1 rs12092544 0 107856635
1 rs11185129 0 107871958
1 rs12739227 0 107878625
1 rs666003 0 107881468
1 rs531284 0 107888321
1 rs10881471 0 107897140
1 rs8676 0 107915388
1 rs7549255 0 107917692
1 rs7554525 0 107937050
1 rs6691069 0 107941159
1 rs3828085 0 107945194
1 rs6680257 0 107971357
1 rs6693140 0 107983470
1 rs17019602 0 107990381
1 rs7543435 0 108004233
1 rs4378232 0 108009805
1 rs4639792 0 108014503
1 rs6680436 0 108015856
1 rs2494057 0 108039616
1 rs12043814 0 108045374
1 rs2494070 0 108048571
1 rs12403629 0 108052846
1 rs17019810 0 108070324
1 rs7519428 0 108083243
1 rs6662917 0 108087714
1 rs11185172 0 108088155
1 rs17019880 0 108089743
1 rs12142335 0 108104445
1 rs4415601 0 108106401
1 rs4462178 0 108116660
1 rs4914959 0 108120602
1 rs17020104 0 108155193
1 rs17485868 0 108157523
1 rs1380445 0 108187927
1 rs6583052 0 108194932
1 rs1999487 0 108210506
1 rs345292 0 108226578
1 rs11185201 0 108232465
1 rs17020294 0 108243165
1 rs10494083 0 108249725
1 rs7548905 0 108260783
1 rs345314 0 108264367
1 rs345306 0 108268909
1 rs345271 0 108299668
1 rs345261 0 108315595
1 rs2035014 0 108323226
1 rs2000259 0 108335764
1 rs1777467 0 108355684
1 rs1781067 0 108369534
1 rs1418992 0 108370143
1 rs4915093 0 108373629
1 rs9803640 0 108377790
1 rs1777458 0 108387516
1 rs1618973 0 108388290
1 rs17020774 0 108396117
1 rs2995706 0 108409094
1 rs7531042 0 108410717
1 rs1343192 0 108415411
1 rs1781064 0 108417047
1 rs12034547 0 108436807
1 rs2336126 0 108442428
1 rs4083872 0 108448080
1 rs12742113 0 108453977
1 rs501273 0 108455851
1 rs614499 0 108457761
1 rs515194 0 108459457
1 rs1660419 0 108463159
1 rs1777450 0 108464818
1 rs17513833 0 108481757
1 rs6703140 0 108498747
1 rs829001 0 108500181
1 rs829004 0 108512791
1 rs597999 0 108527912
1 rs594397 0 108542588
1 rs7538977 0 108555356
1 rs7418288 0 108555622
1 rs6583070 0 108558213
1 rs6670555 0 108662096
1 rs1417300 0 108672768
1 rs11185318 0 108677793
1 rs12408504 0 108824978
1 rs7512643 0 108843794
1 rs6604133 0 108875873
1 rs12039852 0 108876759
1 rs1566254 0 108895314
1 rs2798184 0 108897855
1 rs6683552 0 108914986
1 rs17025159 0 108956190
1 rs10494093 0 108989118
1 rs2358530 0 108989905
1 rs6665861 0 109010518
1 rs2297563 0 109043192
1 rs1333124 0 109059673
1 rs2184083 0 109063494
1 rs2026485 0 109068046
1 rs10494096 0 109071925
1 rs4970810 0 109075133
1 rs1124427 0 109090876
1 rs1149152 0 109154438
1 rs12140541 0 109157739
1 rs1277213 0 109161025
1 rs1333130 0 109164755
1 rs7551421 0 109171438
1 rs6704266 0 109187697
1 rs839860 0 109271649
1 rs839549 0 109285290
1 rs550743 0 109307212
1 rs570812 0 109317258
1 rs11102813 0 109365179
1 rs10466 0 109406901
1 rs28634276 0 109412849
1 rs521734 0 109434779
1 rs616378 0 109435864
1 rs10494103 0 109475804
1 rs587727 0 109486796
1 rs565751 0 109497579
1 rs17014495 0 109515926
1 rs2093933 0 109524711
1 rs587036 0 109525711
1 rs4970827 0 109550070
1 rs604500 0 109553727
1 rs611905 0 109583560
1 rs586254 0 109586304
1 rs17035443 0 109590236
1 rs653635 0 109607836
1 rs6689614 0 109608622
1 rs2281894 0 109612067
1 rs7528419 0 109618715
1 rs660240 0 109619361
1 rs599839 0 109623689
1 rs655246 0 109633806
1 rs407102 0 109647801
1 rs464218 0 109657829
1 rs11102972 0 109682244
1 rs12037569 0 109725200
1 rs10858092 0 109745416
1 rs3738772 0 109849959
1 rs6537803 0 109865063
1 rs529773 0 109867429
1 rs532623 0 109872077
1 rs12023963 0 109886350
1 rs6537837 0 109921255
1 rs17024043 0 109931928
1 rs2301230 0 109937981
1 rs4970768 0 109957735
1 rs12046107 0 109966180
1 rs524998 0 109971480
1 rs568686 0 109975298
1 rs681991 0 109996751
1 rs625456 0 110012194
1 rs655315 0 110016701
1 rs3754446 0 110054764
1 rs11807 0 110062265
1 rs4970774 0 110070351
1 rs1854962 0 110070809
1 rs12059276 0 110075064
1 rs2234696 0 110081125
1 rs4970777 0 110085308
1 rs7537620 0 110100158
1 rs943640 0 110108963
1 rs7524737 0 110134339
1 rs12039964 0 110149563
1 rs480419 0 110161405
1 rs2938616 0 110165798
1 rs523213 0 110173721
1 rs525566 0 110177218
1 rs12566133 0 110193742
1 rs1021880 0 110226052
1 rs453577 0 110228301
1 rs1999713 0 110251700
1 rs333968 0 110262043
1 rs2229165 0 110268078
1 rs756325 0 110279587
1 rs6537885 0 110280326
1 rs7555325 0 110280434
1 rs7417586 0 110282087
1 rs7540934 0 110285296
1 rs17025216 0 110288362
1 rs7365459 0 110294332
1 rs390923 0 110301192
1 rs11579145 0 110303120
1 rs11102043 0 110318919
1 rs12066280 0 110319224
1 rs2360635 0 110406270
1 rs3754443 0 110410811
1 rs10127659 0 110421188
1 rs756134 0 110441758
1 rs17025426 0 110446850
1 rs673792 0 110447806
1 rs4839136 0 110451697
1 rs2168144 0 110459055
1 rs17669930 0 110459472
1 rs924181 0 110481637
1 rs6679244 0 110488460
1 rs7554444 0 110515432
1 rs4839223 0 110529982
1 rs621514 0 110535317
1 rs2784140 0 110539819
1 rs2603594 0 110560978
1 rs615204 0 110561319
1 rs628594 0 110561967
1 rs2603590 0 110582357
1 rs2181695 0 110582992
1 rs814318 0 110590348
1 rs2198612 0 110592500
1 rs2224807 0 110596350
1 rs2209158 0 110596541
1 rs4839287 0 110617675
1 rs3904626 0 110618014
1 rs643841 0 110634350
1 rs4112315 0 110643938
1 rs666493 0 110649407
1 rs2201808 0 110663591
1 rs6537656 0 110664602
1 rs4839011 0 110667262
1 rs1572263 0 110687259
1 rs3768460 0 110688598
1 rs12562051 0 110703015
1 rs722570 0 110714643
1 rs2946571 0 110723663
1 rs3738750 0 110725876
1 rs12126959 0 110737906
1 rs6671673 0 110751243
1 rs7546690 0 110759557
1 rs4839387 0 110769787
1 rs7515826 0 110775771
1 rs4839015 0 110782893
1 rs7534042 0 110790397
1 rs1857512 0 110794872
1 rs4839391 0 110795513
1 rs7514102 0 110800377
1 rs12118420 0 110811382
1 rs11102115 0 110813370
1 rs7537693 0 110818281
1 rs4839417 0 110820121
1 rs17025859 0 110820397
1 rs6677767 0 110823998
1 rs10776712 0 110830111
1 rs4839431 0 110835332
1 rs6537664 0 110836697
1 rs815324 0 110840363
1 rs12031009 0 110841758
1 rs561606 0 110843448
1 rs10857825 0 110845750
1 rs1281182 0 110851681
1 rs3748731 0 110862534
1 rs1281174 0 110862585
1 rs12748140 0 110881991
1 rs6537666 0 110884044
1 rs1769207 0 110895176
1 rs6537668 0 110902085
1 rs6656346 0 110905211
1 rs17632564 0 110906256
1 rs12062889 0 110909191
1 rs7532859 0 110929122
1 rs4839069 0 110939334
1 rs9782928 0 110943205
1 rs3887820 0 110949603
1 rs1032429 0 110953090
1 rs2172514 0 110968483
1 rs2797531 0 110975017
1 rs2640500 0 110982609
1 rs2797537 0 110995118
1 rs1058184 0 111016995
1 rs2821557 0 111020443
1 rs3762379 0 111020867
1 rs12061304 0 111039208
1 rs4839557 0 111064332
1 rs343609 0 111072128
1 rs1953099 0 111092065
1 rs440156 0 111097471
1 rs569542 0 111098175
1 rs343791 0 111103146
1 rs343792 0 111104041
1 rs482620 0 111110863
1 rs574508 0 111113064
1 rs1160413 0 111117217
1 rs556063 0 111119814
1 rs488147 0 111121415
1 rs520056 0 111132054
1 rs4839566 0 111132523
1 rs724032 0 111135914
1 rs343815 0 111138297
1 rs343819 0 111144013
1 rs343769 0 111171895
1 rs6655953 0 111173167
1 rs6672672 0 111198613
1 rs1494324 0 111217364
1 rs10857834 0 111223235
1 rs1494322 0 111224340
1 rs4839580 0 111232281
1 rs4839586 0 111241425
1 rs7521468 0 111251522
1 rs1282023 0 111261370
1 rs1418425 0 111270409
1 rs2885806 0 111271573
1 rs11102184 0 111286730
1 rs2232041 0 111295717
1 rs1418426 0 111299634
1 rs4838884 0 111330093
1 rs7545868 0 111345050
1 rs1149185 0 111348054
1 rs6686512 0 111358728
1 rs1282330 0 111375203
1 rs1578790 0 111377444
1 rs1659659 0 111387576
1 rs11583268 0 111387646
1 rs11102208 0 111412261
1 rs1282129 0 111424262
1 rs1282275 0 111431094
1 rs11102212 0 111443554
1 rs11002 0 111462063
1 rs694180 0 111527736
1 rs626339 0 111530848
1 rs9970286 0 111538921
1 rs2296381 0 111547878
1 rs2477582 0 111549848
1 rs17014713 0 111564676
1 rs2251608 0 111580347
1 rs11102221 0 111586339
1 rs3934923 0 111586990
1 rs7514853 0 111596256
1 rs3122591 0 111611697
1 rs3118208 0 111614232
1 rs6703883 0 111622167
1 rs4838896 0 111623300
1 rs12028469 0 111624171
1 rs4323713 0 111624743
1 rs3806446 0 111633814
1 rs12563158 0 111647939
1 rs7531210 0 111653875
1 rs4839122 0 111655730
1 rs2786151 0 111658610
1 rs2275253 0 111663364
1 rs2275254 0 111663497
1 rs10776724 0 111671010
1 rs1832286 0 111674695
1 rs2820075 0 111676725
1 rs7532160 0 111677229
1 rs11102256 0 111690914
1 rs3820443 0 111694428
1 rs1668 0 111695481
1 rs11102257 0 111698858
1 rs1106189 0 111701452
1 rs11102258 0 111701802
1 rs2050605 0 111704827
1 rs6663292 0 111706017
1 rs5011850 0 111709973
1 rs11102263 0 111718193
1 rs7513936 0 111726430
1 rs4839130 0 111726872
1 rs17027591 0 111732513
1 rs2485319 0 111759216
1 rs12039707 0 111801867
1 rs10489794 0 111809658
1 rs7544118 0 111833728
1 rs3393 0 111843672
1 rs2229155 0 111844155
1 rs1544224 0 111848063
1 rs11102290 0 111856608
1 rs4839142 0 111863002
1 rs10489796 0 111880268
1 rs3849171 0 111883114
1 rs2789535 0 111884087
1 rs2185029 0 111887553
1 rs2800903 0 111904955
1 rs2364815 0 111907770
1 rs10494135 0 111915950
1 rs10857898 0 111922476
1 rs1780555 0 111941998
1 rs2786991 0 111949092
1 rs11102314 0 111955062
1 rs4839154 0 111958488
1 rs508594 0 111966694
1 rs2477429 0 112007952
1 rs558989 0 112043318
1 rs7526355 0 112043475
1 rs12751967 0 112045470
1 rs7536042 0 112047110
1 rs480578 0 112053984
1 rs506991 0 112054735
1 rs197394 0 112087832
1 rs197381 0 112094301
1 rs197392 0 112100105
1 rs538779 0 112103742
1 rs197413 0 112110495
1 rs85276 0 112110854
1 rs3738298 0 112131074
1 rs817977 0 112147632
1 rs4839171 0 112170877
1 rs11102342 0 112177644
1 rs475508 0 112187070
1 rs12044963 0 112193883
1 rs652334 0 112204818
1 rs639622 0 112211956
1 rs1767283 0 112230476
1 rs6697691 0 112237524
1 rs4838925 0 112241580
1 rs2034124 0 112253204
1 rs6682872 0 112264507
1 rs17029069 0 112265899
1 rs2000265 0 112275886
1 rs9429610 0 112279889
1 rs11578917 0 112290343
1 rs9429614 0 112291355
1 rs6703437 0 112300557
1 rs716954 0 112307415
1 rs3008538 0 112308087
1 rs17676657 0 112317798
1 rs1373286 0 112319437
1 rs3008527 0 112324618
1 rs7513088 0 112339762
1 rs6681719 0 112340266
1 rs12562249 0 112356946
1 rs7555530 0 112360673
1 rs183205 0 112375998
1 rs10857922 0 112392532
1 rs269079 0 112399055
1 rs4839203 0 112406145
1 rs10776740 0 112411841
1 rs269130 0 112414344
1 rs269131 0 112414551
1 rs385768 0 112427760
1 rs269101 0 112430383
1 rs269094 0 112440697
1 rs682489 0 112460886
1 rs457071 0 112469980
1 rs2083429 0 112472809
1 rs155672 0 112509389
1 rs10857934 0 112510808
1 rs11102398 0 112513673
1 rs4292960 0 112524554
1 rs2196887 0 112528981
1 rs1856390 0 112532624
1 rs2807945 0 112543282
1 rs2788407 0 112563162
1 rs6537730 0 112575348
1 rs6537731 0 112575471
1 rs12033004 0 112581191
1 rs2998359 0 112582141
1 rs7520740 0 112588919
1 rs7527003 0 112590811
1 rs11102441 0 112594830
1 rs11102446 0 112606082
1 rs2998334 0 112616624
1 rs6662678 0 112618374
1 rs17029953 0 112623983
1 rs3121992 0 112630977
1 rs3128373 0 112659817
1 rs3005774 0 112672844
1 rs2995765 0 112688068
1 rs1936050 0 112700969
1 rs11804546 0 112702726
1 rs6537736 0 112712847
1 rs2492501 0 112732779
1 rs2488762 0 112741273
1 rs2492506 0 112742467
1 rs2492508 0 112742657
1 rs11102472 0 112749842
1 rs2492530 0 112786793
1 rs1759691 0 112793404
1 rs1620668 0 112825503
1 rs351359 0 112841800
1 rs351360 0 112841944
1 rs3790611 0 112869315
1 rs4838959 0 112887244
1 rs7554916 0 112925257
1 rs6671645 0 112930651
1 rs12049572 0 112942106
1 rs2932538 0 113018066
1 rs3748656 0 113038204
1 rs12144044 0 113050314
1 rs4450019 0 113065234
1 rs11102524 0 113069748
1 rs6537754 0 113080174
1 rs12402272 0 113085602
1 rs4534375 0 113088303
1 rs7553091 0 113094972
1 rs6537756 0 113099290
1 rs4378202 0 113132657
1 rs6681499 0 113138428
1 rs10857978 0 113140172
1 rs4838967 0 113146802
1 rs6688787 0 113178050
1 rs7539948 0 113185538
1 rs7527283 0 113192367
1 rs12090523 0 113192552
1 rs6694556 0 113212802
1 rs2996294 0 113217645
1 rs11102559 0 113227831
1 rs1539624 0 113233309
1 rs9429503 0 113241111
1 rs12037621 0 113251150
1 rs9429505 0 113256094
1 rs11811205 0 113256160
1 rs7512840 0 113291444
1 rs4839272 0 113298313
1 rs4839273 0 113304075
1 rs1216766 0 113399087
1 rs2798686 0 113402968
1 rs6688685 0 113437683
1 rs1216793 0 113458615
1 rs10494150 0 113469867
1 rs946218 0 113522920
1 rs1216878 0 113530152
1 rs773564 0 113536339
1 rs7526767 0 113561426
1 rs11102602 0 113571949
1 rs12129538 0 113573130
1 rs6696679 0 113574256
1 rs11102603 0 113585693
1 rs1886503 0 113590659
1 rs773618 0 113592861
1 rs773573 0 113619643
1 rs773554 0 113631608
1 rs699670 0 113635951
1 rs773586 0 113643259
1 rs12740908 0 113645024
1 rs4839306 0 113650993
1 rs4839312 0 113677942
1 rs10494155 0 113691993
1 rs6664279 0 113715546
1 rs10218568 0 113727393
1 rs1342650 0 113735827
1 rs11102627 0 113761409
1 rs1936930 0 113772574
1 rs2153977 0 113881594
1 rs7554019 0 113887246
1 rs1343630 0 113907378
1 rs1235000 0 113935548
1 rs4838994 0 113953129
1 rs6669008 0 113968084
1 rs1777237 0 113988894
1 rs17274634 0 114019050
1 rs1111695 0 114045422
1 rs10858017 0 114089425
1 rs2040041 0 114114146
1 rs3789600 0 114135745
1 rs3195954 0 114156177
1 rs2476601 0 114179091
1 rs2358994 0 114230984
1 rs1539438 0 114231879
1 rs10745340 0 114238493
1 rs1217401 0 114240474
1 rs10858024 0 114259292
1 rs7519860 0 114284043
1 rs4381184 0 114291292
1 rs11102707 0 114295106
1 rs3006988 0 114328943
1 rs1995483 0 114335021
1 rs3006977 0 114341109
1 rs2938337 0 114386600
1 rs2938321 0 114388970
1 rs11102724 0 114398003
1 rs950779 0 114404494
1 rs496267 0 114417751
1 rs6537810 0 114444085
1 rs750906 0 114448286
1 rs745392 0 114450070
1 rs676715 0 114455198
1 rs552581 0 114460850
1 rs588983 0 114460942
1 rs12027243 0 114466107
1 rs6683573 0 114467109
1 rs7546417 0 114469822
1 rs670495 0 114477152
1 rs901137 0 114480591
1 rs17032441 0 114482063
1 rs1119040 0 114485942
1 rs2629824 0 114488839
1 rs6687460 0 114492508
1 rs2629821 0 114504950
1 rs2150203 0 114508293
1 rs497304 0 114510840
1 rs4839004 0 114535158
1 rs430928 0 114542874
1 rs768566 0 114550604
1 rs6537816 0 114552428
1 rs1385665 0 114554606
1 rs12068395 0 114556101
1 rs10776781 0 114568210
1 rs7550248 0 114575504
1 rs6670053 0 114582358
1 rs416908 0 114597408
1 rs11589933 0 114609082
1 rs6689069 0 114659167
1 rs11102782 0 114680306
1 rs1535035 0 114689935
1 rs516610 0 114696328
1 rs556765 0 114702201
1 rs12753188 0 114721620
1 rs12083584 0 114774952
1 rs11585926 0 114775213
1 rs3827735 0 114854231
1 rs11102807 0 114863107
1 rs10858046 0 114875303
1 rs11102824 0 114954337
1 rs12136548 0 114969620
1 rs6667218 0 115040505
1 rs926938 0 115041339
1 rs10489526 0 115095050
1 rs6681671 0 115102208
1 rs2377415 0 115143988
1 rs3126218 0 115149999
1 rs869990 0 115181137
1 rs6661511 0 115239509
1 rs360589 0 115272375
1 rs360675 0 115292441
1 rs1575067 0 115365389
1 rs1575070 0 115369408
1 rs1321109 0 115373439
1 rs11102875 0 115377238
1 rs3738706 0 115394343
1 rs7526323 0 115405764
1 rs4839407 0 115407169
1 rs717275 0 115411614
1 rs1286364 0 115418929
1 rs4839411 0 115420336
1 rs4475751 0 115423806
1 rs2144549 0 115426871
1 rs1406859 0 115427594
1 rs4839413 0 115439567
1 rs6691374 0 115444341
1 rs1750391 0 115444370
1 rs1852989 0 115450279
1 rs6679900 0 115465834
1 rs987267 0 115466453
1 rs4367784 0 115487207
1 rs1627351 0 115489923
1 rs2798476 0 115499103
1 rs1294449 0 115523043
1 rs17540136 0 115524228
1 rs195216 0 115525218
1 rs9429549 0 115535017
1 rs195204 0 115535614
1 rs1040605 0 115561353
1 rs7542599 0 115584277
1 rs11102901 0 115598013
1 rs12033518 0 115599147
1 rs12745217 0 115600822
1 rs6330 0 115630836
1 rs910330 0 115637023
1 rs2239622 0 115639232
1 rs12058927 0 115647744
1 rs10776797 0 115648818
1 rs6537860 0 115657867
1 rs12145726 0 115658774
1 rs10776798 0 115663777
1 rs7530686 0 115665423
1 rs17033692 0 115671373
1 rs10776801 0 115684064
1 rs11102933 0 115695844
1 rs11584234 0 115708532
1 rs7552722 0 115722878
1 rs556723 0 115744600
1 rs17033822 0 115771115
1 rs1327126 0 115775443
1 rs2148691 0 115796310
1 rs34385187 0 115799772
1 rs17556126 0 115800003
1 rs2334915 0 115802203
1 rs553146 0 115802286
1 rs913203 0 115812823
1 rs735882 0 115813424
1 rs28645661 0 115852403
1 rs552279 0 115870562
1 rs538254 0 115874175
1 rs3010406 0 115891316
1 rs17033934 0 115895301
1 rs3010383 0 115898176
1 rs4839038 0 115903979
1 rs6413949 0 115930007
1 rs4403633 0 115930297
1 rs4332360 0 115947995
1 rs10494178 0 115957441
1 rs4483407 0 115966745
1 rs4240548 0 115971950
1 rs4839463 0 115972228
1 rs12137412 0 116016369
1 rs4571967 0 116021974
1 rs12568559 0 116024782
1 rs6699583 0 116024829
1 rs10494179 0 116040891
1 rs6428677 0 116041549
1 rs6673301 0 116042734
1 rs7521023 0 116044903
1 rs3811003 0 116049313
1 rs2997742 0 116062127
1 rs35672929 0 116071757
1 rs9428083 0 116084866
1 rs10801967 0 116088506
1 rs17034482 0 116098557
1 rs4073778 0 116099281
1 rs9428087 0 116103088
1 rs9428225 0 116104446
1 rs4074536 0 116112490
1 rs10923445 0 116122356
1 rs7418954 0 116133329
1 rs9428235 0 116135104
1 rs4453038 0 116149413
1 rs2797172 0 116162549
1 rs2797208 0 116186103
1 rs4548442 0 116199433
1 rs1689121 0 116216312
1 rs814987 0 116222980
1 rs10754390 0 116228462
1 rs12059640 0 116231938
1 rs6656298 0 116234003
1 rs2797188 0 116235459
1 rs1342718 0 116251426
1 rs7512489 0 116268257
1 rs699748 0 116277366
1 rs12568384 0 116280213
1 rs699765 0 116297664
1 rs699767 0 116300994
1 rs2488432 0 116328591
1 rs4046190 0 116336375
1 rs1565694 0 116354730
1 rs2488429 0 116371053
1 rs10923962 0 116383002
1 rs10923969 0 116405145
1 rs3748743 0 116406946
1 rs1281747 0 116409311
1 rs1281745 0 116410426
1 rs3748741 0 116411356
1 rs2479373 0 116451344
1 rs10802159 0 116477558
1 rs6670668 0 116478071
1 rs10802162 0 116492643
1 rs6658845 0 116519142
1 rs752457 0 116527263
1 rs2208365 0 116534741
1 rs1884989 0 116541718
1 rs7548144 0 116566304
1 rs10924002 0 116572592
1 rs6428885 0 116580841
1 rs4839524 0 116601724
1 rs6694434 0 116606250
1 rs9428340 0 116608754
1 rs4839061 0 116609700
1 rs9428197 0 116613768
1 rs12089467 0 116620848
1 rs2335957 0 116622634
1 rs4839532 0 116653455
1 rs4839534 0 116660879
1 rs6428895 0 116687753
1 rs7539947 0 116708882
1 rs10924074 0 116722542
1 rs12070283 0 116724376
1 rs12079419 0 116733151
1 rs17035658 0 116789553
1 rs12128828 0 116793479
1 rs6671978 0 116821137
1 rs1176386 0 116827679
1 rs10924106 0 116855268
1 rs1414275 0 116868430
1 rs570440 0 116929695
1 rs12750589 0 116966114
1 rs606604 0 117001407
1 rs1981183 0 117007859
1 rs699706 0 117022454
1 rs696663 0 117037902
1 rs6428666 0 117056602
1 rs6428667 0 117056793
1 rs624988 0 117065313
1 rs614448 0 117075100
1 rs797999 0 117095286
1 rs3136701 0 117100995
1 rs798037 0 117109761
1 rs798029 0 117139047
1 rs798023 0 117141325
1 rs1182218 0 117162606
1 rs6428670 0 117168713
1 rs10494190 0 117194463
1 rs17036392 0 117205344
1 rs7368186 0 117238649
1 rs2182605 0 117265060
1 rs2478766 0 117275752
1 rs4539125 0 117284288
1 rs4128518 0 117296343
1 rs12024946 0 117309827
1 rs12096164 0 117314028
1 rs12063648 0 117325545
1 rs3829881 0 117333336
1 rs4659051 0 117340896
1 rs10494193 0 117346402
1 rs2806870 0 117349313
1 rs2764850 0 117352146
1 rs3736907 0 117362452
1 rs3767780 0 117375546
1 rs12121509 0 117383896
1 rs2764862 0 117400577
1 rs2477725 0 117401568
1 rs2274253 0 117404679
1 rs998532 0 117419228
1 rs3767767 0 117422804
1 rs1289663 0 117445005
1 rs4659126 0 117477466
1 rs6657810 0 117516549
1 rs6428686 0 117520320
1 rs4659190 0 117539009
1 rs1935780 0 117540160
1 rs6674646 0 117551332
1 rs10923229 0 117554021
1 rs1892409 0 117560848
1 rs10923243 0 117569441
1 rs6692758 0 117574725
1 rs1418451 0 117598455
1 rs7536105 0 117619577
1 rs1146291 0 117621640
1 rs12135026 0 117628222
1 rs1877465 0 117645774
1 rs1707113 0 117674152
1 rs17037149 0 117685357
1 rs1289941 0 117746255
1 rs1290541 0 117831779
1 rs3767802 0 117844280
1 rs10801963 0 117873825
1 rs2767323 0 117888907
1 rs3795657 0 117888972
1 rs12032624 0 117932728
1 rs320348 0 117935162
1 rs12037710 0 117940554
1 rs10923351 0 117943287
1 rs2576570 0 117949198
1 rs3767812 0 117957143
1 rs860395 0 117964980
1 rs826403 0 117968722
1 rs11581122 0 117970349
1 rs2282456 0 117970986
1 rs1808806 0 117975745
1 rs422484 0 117984151
1 rs319501 0 117994476
1 rs7520590 0 118016242
1 rs7544119 0 118016609
1 rs6681882 0 118026301
1 rs6682090 0 118026529
1 rs7529721 0 118031989
1 rs1891556 0 118044387
1 rs12735195 0 118046162
1 rs1812607 0 118054818
1 rs2002747 0 118056581
1 rs1419369 0 118077675
1 rs4659339 0 118083345
1 rs319486 0 118085413
1 rs319464 0 118094616
1 rs12145990 0 118095999
1 rs12731636 0 118098161
1 rs1780041 0 118129110
1 rs11805137 0 118139976
1 rs7524918 0 118153161
1 rs7412527 0 118156935
1 rs720162 0 118171356
1 rs6681593 0 118179311
1 rs12058607 0 118222632
1 rs10923448 0 118282114
1 rs7515738 0 118283104
1 rs1409055 0 118321565
1 rs10923457 0 118331588
1 rs12031260 0 118338597
1 rs1935993 0 118418797
1 rs6428729 0 118424578
1 rs17257729 0 118480476
1 rs2153978 0 118503810
1 rs4411121 0 118558557
1 rs6667043 0 118561694
1 rs9661113 0 118600962
1 rs12092268 0 118636718
1 rs9428109 0 118660572
1 rs17038170 0 118665310
1 rs4375253 0 118666491
1 rs6690477 0 118671456
1 rs2474946 0 118686035
1 rs6428742 0 118691155
1 rs2474937 0 118704501
1 rs2145419 0 118740045
1 rs17038273 0 118754627
1 rs1229137 0 118775265
1 rs1146349 0 118776732
1 rs10489731 0 118787710
1 rs1146336 0 118789411
1 rs1419056 0 118804419
1 rs1146320 0 118817763
1 rs1324727 0 118831481
1 rs12408596 0 118836057
1 rs1213989 0 118849704
1 rs17021936 0 118872944
1 rs6428751 0 118881089
1 rs1324720 0 118882982
1 rs4659102 0 118896796
1 rs1343301 0 118905896
1 rs10802043 0 118918690
1 rs2798445 0 118931337
1 rs1911167 0 118943732
1 rs2884876 0 118955037
1 rs7542082 0 118961789
1 rs1228985 0 118962931
1 rs1701970 0 118969973
1 rs2360627 0 118989852
1 rs10923640 0 118991301
1 rs1213850 0 119003792
1 rs1213852 0 119005312
1 rs7536520 0 119025791
1 rs6681784 0 119030747
1 rs2755140 0 119054949
1 rs6692676 0 119060785
1 rs1961171 0 119079374
1 rs10923662 0 119090595
1 rs17022390 0 119094410
1 rs2764473 0 119102270
1 rs9787392 0 119102464
1 rs1408854 0 119111531
1 rs4659120 0 119121328
1 rs1779415 0 119182036
1 rs1766803 0 119185341
1 rs10923694 0 119232537
1 rs6655966 0 119235041
1 rs1779416 0 119255392
1 rs12033524 0 119255735
1 rs1779429 0 119262004
1 rs1779431 0 119262919
1 rs1419286 0 119270283
1 rs10494217 0 119270711
1 rs1750330 0 119294934
1 rs1155949 0 119298102
1 rs985036 0 119302296
1 rs984225 0 119305807
1 rs6680737 0 119323154
1 rs1409159 0 119339956
1 rs716217 0 119340228
1 rs7551082 0 119342365
1 rs4501872 0 119353807
1 rs2148150 0 119373580
1 rs2645294 0 119376110
1 rs17023164 0 119390866
1 rs17023171 0 119394791
1 rs2885226 0 119425686
1 rs6658479 0 119429379
1 rs2885227 0 119452451
1 rs1341580 0 119458580
1 rs10923754 0 119470163
1 rs4387216 0 119481819
1 rs6428801 0 119490013
1 rs7543720 0 119507489
1 rs6678854 0 119530694
1 rs1891222 0 119552525
1 rs10923775 0 119567796
1 rs7524644 0 119568206
1 rs871665 0 119574186
1 rs17023344 0 119578507
1 rs11579916 0 119589065
1 rs12757996 0 119613652
1 rs1341802 0 119624569
1 rs1539188 0 119630065
1 rs17186115 0 119631749
1 rs838518 0 119661545
1 rs725248 0 119662925
1 rs947425 0 119664879
1 rs838534 0 119695451
1 rs3820032 0 119710286
1 rs6667203 0 119715347
1 rs7514283 0 119717949
1 rs2298028 0 119727459
1 rs879332 0 119742441
1 rs6661603 0 119776091
1 rs12035458 0 119779210
1 rs1417609 0 119779329
1 rs7546652 0 119791550
1 rs1538987 0 119791708
1 rs10923825 0 119792952
1 rs7528420 0 119795618
1 rs10923829 0 119800353
1 rs6672903 0 119800735
1 rs1361529 0 119801544
1 rs10923830 0 119801706
1 rs12406375 0 119810572
1 rs12406851 0 119812604
1 rs7547046 0 119816130
1 rs6661258 0 119849170
1 rs932603 0 119851258
1 rs6671149 0 119851823
1 rs3765945 0 119852969
1 rs7519379 0 119853566
1 rs7553527 0 119879107
1 rs6681580 0 119884863
1 rs10802112 0 119892957
1 rs10923859 0 119900567
1 rs4659204 0 119911698
1 rs10754411 0 119925165
1 rs346683 0 119940454
1 rs12057263 0 119945276
1 rs10923875 0 119952472
1 rs2281493 0 119964310
1 rs10754417 0 119978977
1 rs838989 0 119984429
1 rs620741 0 120031602
1 rs1853048 0 120041637
1 rs2764886 0 120043294
1 rs10802132 0 120044060
1 rs12030925 0 120049305
1 rs942835 0 120064541
1 rs3828090 0 120074249
1 rs543703 0 120087069
1 rs536662 0 120094256
1 rs3790694 0 120110964
1 rs2843016 0 120124484
1 rs2582783 0 120126518
1 rs699778 0 120138399
1 rs3009186 0 120182513
1 rs10923916 0 120211226
1 rs12060624 0 120216887
1 rs10802138 0 120236149
1 rs835575 0 120258086
1 rs1493696 0 120307055
1 rs10923932 0 120325277
1 rs6683357 0 120866130
1 rs4844616 0 120872731
1 rs4844381 0 120886421
1 rs6600667 0 120922857
1 rs6600662 0 120932313
1 rs11249342 0 120941286
1 rs2222371 0 120990641
1 rs10907360 0 143185899
1 rs10797649 0 144106312
1 rs16827043 0 144106797
1 rs10218795 0 144127413
1 rs4970862 0 144132834
1 rs6661602 0 144139653
1 rs4636400 0 144155913
1 rs16827280 0 144167142
1 rs6672807 0 144171357
1 rs833943 0 144190576
1 rs12082225 0 144238134
1 rs1109216 0 144250021
1 rs12401622 0 144260221
1 rs10797652 0 144275875
1 rs11587821 0 144310395
1 rs10752832 0 144369065
1 rs10910843 0 144402469
1 rs10910845 0 144434477
1 rs1298954 0 144441517
1 rs10900384 0 144967972
1 rs1969869 0 144976736
1 rs580852 0 144989669
1 rs647596 0 145002018
1 rs2477569 0 145014433
1 rs4950357 0 145022770
1 rs1867142 0 145023445
1 rs976620 0 145031532
1 rs750467 0 145056382
1 rs6937 0 145093546
1 rs2304893 0 145097540
1 rs1036851 0 145100374
1 rs1348316 0 145110179
1 rs4950382 0 145114848
1 rs720609 0 145119652
1 rs7512450 0 145127019
1 rs894469 0 145139530
1 rs2297753 0 145150755
1 rs2354432 0 145159853
1 rs6703187 0 145165530
1 rs11239951 0 145176408
1 rs11239953 0 145184188
1 rs12736102 0 145195972
1 rs6687544 0 145215691
1 rs13375602 0 145232241
1 rs11239968 0 145234532
1 rs6593757 0 145236455
1 rs11239984 0 145258353
1 rs2883320 0 145280608
1 rs2353975 0 145304327
1 rs12727330 0 145304762
1 rs2883318 0 145315767
1 rs7539416 0 145348210
1 rs4950437 0 145394019
1 rs7525162 0 145396878
1 rs6674761 0 145409508
1 rs596561 0 145447612
1 rs12141187 0 145449387
1 rs4950328 0 145471435
1 rs10900376 0 145479986
1 rs1027424 0 145484985
1 rs594206 0 145487080
1 rs1015235 0 145510166
1 rs2353544 0 145515224
1 rs614502 0 145523848
1 rs1390507 0 145526858
1 rs677977 0 145550368
1 rs1344 0 145585897
1 rs2153463 0 145590934
1 rs3766509 0 145596899
1 rs33965274 0 145597285
1 rs3766506 0 145603992
1 rs3766505 0 145605519
1 rs1001193 0 145633001
1 rs11577892 0 145660629
1 rs6593803 0 145672394
1 rs999095 0 145676851
1 rs4031118 0 145686950
1 rs7513213 0 145688062
1 rs17160597 0 145690876
1 rs4950343 0 145691503
1 rs1043806 0 145695923
1 rs2047280 0 145702857
1 rs1495956 0 145705110
1 rs10793705 0 145706931
1 rs12408247 0 145711065
1 rs952477 0 145716820
1 rs10494257 0 145721193
1 rs1342709 0 145744388
1 rs11240130 0 145750325
1 rs11240132 0 145752369
1 rs1086602 0 145755442
1 rs6664767 0 145776067
1 rs1353428 0 145792846
1 rs10900403 0 145807358
1 rs9438040 0 145824552
1 rs903785 0 145830700
1 rs28386775 0 145837744
1 rs9437981 0 145840071
1 rs7541950 0 145842605
1 rs4950524 0 146248908
1 rs578985 0 146251715
1 rs1763457 0 146262302
1 rs10907371 0 146269629
1 rs2992458 0 146273276
1 rs1805204 0 146281318
1 rs3009468 0 146292078
1 rs515565 0 146292172
1 rs3738319 0 148081947
1 rs7531664 0 148082160
1 rs11205308 0 148221787
1 rs3738320 0 148249250
1 rs12060830 0 148262603
1 rs2027349 0 148306302
1 rs13375906 0 148442511
1 rs7522034 0 148465747
1 rs2274127 0 148519608
1 rs10888578 0 148527617
1 rs1776273 0 148536833
1 rs1694379 0 148559041
1 rs1260407 0 148572749
1 rs2794679 0 148591481
1 rs12046899 0 148603092
1 rs12027008 0 148616392
1 rs11582094 0 148638018
1 rs698915 0 148654942
1 rs13057 0 148715312
1 rs34001546 0 148726339
1 rs12116970 0 148733549
1 rs3754214 0 148745247
1 rs4971010 0 148781645
1 rs6655975 0 148808752
1 rs11204675 0 148837609
1 rs4970966 0 148850727
1 rs12045807 0 148851458
1 rs16839505 0 148918382
1 rs11807450 0 148944343
1 rs11576175 0 148994018
1 rs12125650 0 149026798
1 rs10888395 0 149028795
1 rs4319334 0 149033446
1 rs10305751 0 149050082
1 rs11552229 0 149050609
1 rs10305679 0 149081426
1 rs16827772 0 149118678
1 rs7412746 0 149127095
1 rs10399947 0 149128584
1 rs533928 0 149150895
1 rs2292166 0 149151400
1 rs10157132 0 149202592
1 rs8444 0 149205195
1 rs11204754 0 149227878
1 rs3738480 0 149257449
1 rs3820539 0 149264347
1 rs7540258 0 149275476
1 rs6587552 0 149285485
1 rs6664387 0 149288133
1 rs6676190 0 149345941
1 rs4970998 0 149357805
1 rs2067606 0 149395878
1 rs4971013 0 149439737
1 rs1892196 0 149460521
1 rs4636463 0 149499704
1 rs10888409 0 149538406
1 rs1056847 0 149554796
1 rs2769273 0 149594000
1 rs2769265 0 149610774
1 rs12741361 0 149612957
1 rs2296840 0 149638671
1 rs6587572 0 149653089
1 rs11578888 0 149674317
1 rs11204828 0 149724817
1 rs2878950 0 149731535
1 rs7552458 0 149755406
1 rs6673116 0 149771402
1 rs17640598 0 149790899
1 rs1891592 0 149821127
1 rs1970568 0 149842380
1 rs1196360 0 149846286
1 rs1196350 0 149865891
1 rs1196351 0 149867065
1 rs6702842 0 149874720
1 rs6690942 0 149896582
1 rs1308137 0 149934919
1 rs1048694 0 149936621
1 rs2298294 0 149967969
1 rs2096402 0 149971761
1 rs1781417 0 149974389
1 rs2495396 0 150011552
1 rs11204885 0 150014594
1 rs4845579 0 150036762
1 rs12409493 0 150039791
1 rs939595 0 150050312
1 rs7540530 0 150057482
1 rs949969 0 150059438
1 rs4845606 0 150068575
1 rs6587622 0 150081029
1 rs7536659 0 150083342
1 rs6587625 0 150086948
1 rs2279503 0 150090713
1 rs6684312 0 150111274
1 rs6587627 0 150112683
1 rs11204915 0 150149450
1 rs4845713 0 150161511
1 rs10788819 0 150161717
1 rs6703448 0 150176077
1 rs9943251 0 150183739
1 rs2999508 0 150201071
1 rs7541099 0 150205387
1 rs2999534 0 150242694
1 rs6587641 0 150244663
1 rs12134184 0 150271059
1 rs6680866 0 150289613
1 rs4333848 0 150295185
1 rs17646946 0 150329391
1 rs1131471 0 150346613
1 rs969359 0 150410884
1 rs16833876 0 150418953
1 rs12130219 0 150428730
1 rs1552991 0 150432502
1 rs4845741 0 150450098
1 rs4845423 0 150451574
1 rs10888470 0 150467096
1 rs11204947 0 150484881
1 rs12030667 0 150486303
1 rs12746239 0 150513350
1 rs4641313 0 150521849
1 rs2152862 0 150526366
1 rs12405278 0 150548891
1 rs3134871 0 150565857
1 rs3120669 0 150586539
1 rs2065954 0 150587968
1 rs11204982 0 150588666
1 rs7515448 0 150638659
1 rs6678022 0 150644245
1 rs7521839 0 150651383
1 rs726863 0 150666985
1 rs1923501 0 150677777
1 rs2146118 0 150678820
1 rs6587673 0 150696776
1 rs4845771 0 150697304
1 rs6696556 0 150697466
1 rs12089980 0 150698555
1 rs1923495 0 150707377
1 rs1415432 0 150747278
1 rs12079099 0 150761590
1 rs549044 0 150780956
1 rs7530609 0 150793436
1 rs4240889 0 150801578
1 rs4845313 0 150819085
1 rs6677595 0 150856811
1 rs1325508 0 150879534
1 rs942826 0 150884405
1 rs12096806 0 150909784
1 rs11205066 0 150910785
1 rs11205073 0 150921009
1 rs4845317 0 150936965
1 rs16834343 0 150938973
1 rs6693713 0 150942162
1 rs6700613 0 150963962
1 rs11205094 0 150975243
1 rs11205102 0 151013750
1 rs913998 0 151016515
1 rs1888964 0 151017130
1 rs950337 0 151023398
1 rs1411618 0 151081897
1 rs16834611 0 151082964
1 rs12565568 0 151090004
1 rs10399703 0 151099097
1 rs11205129 0 151122926
1 rs6587709 0 151129090
1 rs16834740 0 151135569
1 rs16834746 0 151145720
1 rs12027303 0 151164547
1 rs756303 0 151174846
1 rs2066004 0 151189520
1 rs7546648 0 151197831
1 rs4845501 0 151204025
1 rs16834786 0 151211123
1 rs1933383 0 151230092
1 rs6671414 0 151240743
1 rs407448 0 151274128
1 rs1048296 0 151278864
1 rs6673356 0 151308527
1 rs310103 0 151309178
1 rs2018193 0 151345696
1 rs381115 0 151365969
1 rs428913 0 151368112
1 rs533437 0 151386593
1 rs1831238 0 151436146
1 rs11205222 0 151449603
1 rs1360100 0 151458838
1 rs12081567 0 151467611
1 rs1410863 0 151473898
1 rs4517302 0 151474040
1 rs9887773 0 151491738
1 rs7518712 0 151492510
1 rs11589914 0 151497578
1 rs943967 0 151498500
1 rs10888547 0 151508712
1 rs4345763 0 151520364
1 rs6587735 0 151532151
1 rs821427 0 151542601
1 rs2987760 0 151550119
1 rs2570440 0 151569451
1 rs1655310 0 151570554
1 rs3006448 0 151580777
1 rs3753460 0 151589198
1 rs2916196 0 151594971
1 rs1560832 0 151602008
1 rs3006475 0 151611260
1 rs11580467 0 151644127
1 rs16835308 0 151671432
1 rs2026604 0 151675455
1 rs3006430 0 151687099
1 rs11205297 0 151700320
1 rs10888567 0 151717129
1 rs6684970 0 151761868
1 rs11488669 0 151784143
1 rs3762268 0 151788974
1 rs9727230 0 151824306
1 rs3818632 0 151871143
1 rs4845563 0 151895650
1 rs7345 0 151900682
1 rs6427671 0 151904028
1 rs6427005 0 151944721
1 rs7550138 0 151956637
1 rs7552428 0 151963289
1 rs6427268 0 151987314
1 rs1127091 0 152046036
1 rs6690242 0 152067722
1 rs11264446 0 152072359
1 rs10494303 0 152159647
1 rs10127983 0 152189900
1 rs2072704 0 152202167
1 rs11264875 0 152261271
1 rs3001365 0 152285806
1 rs4521985 0 152390147
1 rs11265238 0 152416391
1 rs6719 0 152446303
1 rs1212352 0 152505907
1 rs1044013 0 152509739
1 rs1194594 0 152511478
1 rs11265425 0 152511766
1 rs7521837 0 152519484
1 rs1685633 0 152558342
1 rs1194610 0 152562700
1 rs6702754 0 152570600
1 rs11586379 0 152574254
1 rs2988721 0 152575265
1 rs4040747 0 152592903
1 rs6696089 0 152599494
1 rs4406622 0 152613040
1 rs3811451 0 152617213
1 rs11582424 0 152630609
1 rs952146 0 152635552
1 rs17654071 0 152635876
1 rs7553796 0 152671030
1 rs4537545 0 152685503
1 rs4240872 0 152702819
1 rs2229238 0 152704520
1 rs7514452 0 152704708
1 rs4474240 0 152724479
1 rs5018567 0 152746942
1 rs6678164 0 152783195
1 rs3811450 0 152817656
1 rs11264222 0 152820981
1 rs9427097 0 152835307
1 rs3738032 0 152840043
1 rs2335230 0 152856252
1 rs9426830 0 152861314
1 rs884617 0 152867622
1 rs9427114 0 152893329
1 rs1876304 0 152900137
1 rs7534678 0 152902072
1 rs6696760 0 152940379
1 rs6695232 0 152948574
1 rs10128027 0 152958069
1 rs10494301 0 152967842
1 rs10908431 0 152983507
1 rs16836320 0 152984532
1 rs906278 0 152985362
1 rs4845668 0 152992866
1 rs6682291 0 152999400
1 rs7513331 0 153002864
1 rs11808053 0 153015671
1 rs6426929 0 153017613
1 rs11264262 0 153023213
1 rs883319 0 153025046
1 rs12029542 0 153061521
1 rs11264268 0 153063144
1 rs6681392 0 153063336
1 rs1218578 0 153076654
1 rs6666891 0 153081541
1 rs1218565 0 153084311
1 rs11264275 0 153091894
1 rs1061122 0 153098914
1 rs7553195 0 153104420
1 rs1891805 0 153171464
1 rs6699043 0 153179645
1 rs12076073 0 153210780
1 rs11264295 0 153254150
1 rs35902694 0 153309510
1 rs11264306 0 153309949
1 rs7534162 0 153331783
1 rs7365544 0 153335372
1 rs7367207 0 153346101
1 rs12040970 0 153361924
1 rs4971079 0 153397015
1 rs12028043 0 153399460
1 rs3814316 0 153416342
1 rs11264341 0 153418117
1 rs4072037 0 153428691
1 rs2049805 0 153461604
1 rs12034326 0 153481097
1 rs11264352 0 153522461
1 rs11264359 0 153549453
1 rs11264371 0 153678661
1 rs10158433 0 153745310
1 rs6688636 0 153745521
1 rs12746592 0 153772591
1 rs2175391 0 153892226
1 rs601103 0 153894843
1 rs3738590 0 153897376
1 rs617232 0 153909771
1 rs512551 0 153925296
1 rs621181 0 153953856
1 rs10908481 0 153980274
1 rs11803678 0 153992155
1 rs16837037 0 153992914
1 rs822490 0 154089595
1 rs1627630 0 154095535
1 rs822508 0 154117182
1 rs1749405 0 154126715
1 rs1749409 0 154137040
1 rs605025 0 154154396
1 rs2016251 0 154181612
1 rs928596 0 154214499
1 rs915178 0 154245349
1 rs17381047 0 154250272
1 rs10047112 0 154312286
1 rs3738593 0 154312597
1 rs9919256 0 154329156
1 rs693671 0 154359819
1 rs2485676 0 154361496
1 rs553016 0 154373487
1 rs3738581 0 154414182
1 rs2072499 0 154436234
1 rs1060604 0 154450892
1 rs2251847 0 154470671
1 rs933489 0 154501744
1 rs2277872 0 154513352
1 rs2248273 0 154514531
1 rs7522860 0 154541905
1 rs12141236 0 154569199
1 rs2764407 0 154600455
1 rs3795731 0 154605592
1 rs7525133 0 154608118
1 rs4641304 0 154609541
1 rs2245623 0 154613755
1 rs872120 0 154619020
1 rs867921 0 154619598
1 rs6686886 0 154623104
1 rs7551218 0 154631344
1 rs3431 0 154640880
1 rs7551781 0 154645049
1 rs2296373 0 154653411
1 rs750439 0 154697373
1 rs10159180 0 154746948
1 rs6674079 0 154752685
1 rs947661 0 154761540
1 rs1177696 0 154775101
1 rs1778818 0 154786944
1 rs6694580 0 154790845
1 rs9988587 0 154809223
1 rs10908509 0 154816878
1 rs6679425 0 154817592
1 rs4661188 0 154827126
1 rs7536235 0 154848158
1 rs2365714 0 154855373
1 rs12065791 0 154887875
1 rs1056695 0 154888876
1 rs3828043 0 154907127
1 rs11264516 0 154917533
1 rs7532302 0 154926392
1 rs3935541 0 154928996
1 rs12140437 0 154952629
1 rs6427327 0 154954996
1 rs7550297 0 154967469
1 rs11264542 0 155004593
1 rs11264546 0 155009797
1 rs1412310 0 155013232
1 rs3765787 0 155021089
1 rs3765783 0 155032597
1 rs16837672 0 155040645
1 rs2644608 0 155040653
1 rs4661061 0 155069281
1 rs7534418 0 155072427
1 rs943551 0 155122121
1 rs3118644 0 155129667
1 rs2644592 0 155142388
1 rs12143768 0 155158234
1 rs822429 0 155168512
1 rs2275199 0 155176319
1 rs1572416 0 155218678
1 rs7542311 0 155230676
1 rs822577 0 155239091
1 rs967072 0 155239109
1 rs1094561 0 155259377
1 rs822572 0 155281326
1 rs4661083 0 155321672
1 rs1055106 0 155328597
1 rs6689840 0 155344201
1 rs1183449 0 155350441
1 rs946577 0 155352755
1 rs7521824 0 155369563
1 rs6427353 0 155376248
1 rs10494309 0 155385045
1 rs6657097 0 155397343
1 rs6700498 0 155399774
1 rs883328 0 155413733
1 rs6675916 0 155418147
1 rs2275447 0 155423475
1 rs11264631 0 155443405
1 rs10494310 0 155460517
1 rs6656933 0 155464429
1 rs7524426 0 155470956
1 rs1591785 0 155472908
1 rs12120788 0 155503998
1 rs11264659 0 155506138
1 rs12079878 0 155510713
1 rs1338685 0 155518726
1 rs1535982 0 155522667
1 rs12130232 0 155525743
1 rs6682568 0 155529896
1 rs9427247 0 155542901
1 rs4661119 0 155572888
1 rs7535100 0 155585975
1 rs4661028 0 155588934
1 rs873448 0 155597511
1 rs2147445 0 155602515
1 rs12408914 0 155612731
1 rs4661142 0 155615336
1 rs2209354 0 155621503
1 rs12734925 0 155633803
1 rs10908563 0 155635826
1 rs7549840 0 155639620
1 rs12073794 0 155641702
1 rs4246535 0 155650569
1 rs4246536 0 155650799
1 rs16838537 0 155652120
1 rs9427273 0 155652906
1 rs7416817 0 155652955
1 rs7416823 0 155653018
1 rs12748574 0 155654423
1 rs7535020 0 155659647
1 rs7523656 0 155668745
1 rs4246538 0 155672814
1 rs6675938 0 155708275
1 rs11264737 0 155708741
1 rs11264738 0 155708939
1 rs950453 0 155715878
1 rs6680515 0 155729990
1 rs7340113 0 155741361
1 rs3843307 0 155751199
1 rs1972240 0 155775231
1 rs1977588 0 155777563
1 rs16838771 0 155777852
1 rs7531685 0 155783751
1 rs2758684 0 155804154
1 rs849827 0 155811855
1 rs2777963 0 155823156
1 rs2778003 0 155835818
1 rs2208753 0 155850925
1 rs2777971 0 155855054
1 rs2777976 0 155857974
1 rs2758620 0 155872125
1 rs2758688 0 155874001
1 rs10489676 0 155886513
1 rs12082327 0 155901039
1 rs12125366 0 155908113
1 rs10908583 0 155908307
1 rs7549100 0 155924466
1 rs7522061 0 155935014
1 rs7528684 0 155937440
1 rs17676303 0 155946315
1 rs6688945 0 155968641
1 rs3818813 0 155984949
1 rs2873413 0 156004128
1 rs6677622 0 156017980
1 rs12078586 0 156039028
1 rs6689427 0 156047516
1 rs12143912 0 156061398
1 rs2765501 0 156071272
1 rs11537583 0 156072274
1 rs16839299 0 156092400
1 rs11582594 0 156108816
1 rs12074997 0 156109560
1 rs7520880 0 156114786
1 rs7524550 0 156131537
1 rs4450009 0 156145769
1 rs7524095 0 156145918
1 rs7514610 0 156158189
1 rs6704322 0 156174100
1 rs10494321 0 156175068
1 rs1925035 0 156176149
1 rs753345 0 156194579
1 rs1929843 0 156211569
1 rs6696582 0 156213859
1 rs7518837 0 156221754
1 rs6698985 0 156242232
1 rs1972216 0 156267364
1 rs6688137 0 156274680
1 rs6686246 0 156276336
1 rs7527735 0 156290139
1 rs7552600 0 156295645
1 rs1886389 0 156303364
1 rs7547764 0 156306817
1 rs12033891 0 156310069
1 rs11264900 0 156312373
1 rs11264902 0 156316270
1 rs6697006 0 156317251
1 rs6695790 0 156319590
1 rs11802995 0 156319648
1 rs6427419 0 156324733
1 rs12088518 0 156339878
1 rs1324659 0 156352189
1 rs12071018 0 156354465
1 rs12061698 0 156355311
1 rs10797003 0 156367204
1 rs980937 0 156406829
1 rs3087210 0 156412652
1 rs692565 0 156420150
1 rs371380 0 156426017
1 rs691175 0 156445116
1 rs384414 0 156445860
1 rs691314 0 156450566
1 rs432611 0 156481923
1 rs3181029 0 156486589
1 rs411089 0 156491449
1 rs10797006 0 156524462
1 rs1923142 0 156534477
1 rs1321646 0 156561633
1 rs10797007 0 156562253
1 rs12742463 0 156596866
1 rs10908648 0 156599083
1 rs13376124 0 156605058
1 rs11801558 0 156605530
1 rs7547997 0 156607897
1 rs6662382 0 156635470
1 rs17673153 0 156639148
1 rs10489828 0 156644506
1 rs4656284 0 156648439
1 rs10489829 0 156653820
1 rs6699757 0 156682141
1 rs12127971 0 156691895
1 rs1418843 0 156717006
1 rs950488 0 156726599
1 rs1342958 0 156735300
1 rs6699473 0 156761833
1 rs12121983 0 156776897
1 rs10908684 0 156790295
1 rs863363 0 156816135
1 rs2479861 0 156820766
1 rs857707 0 156831007
1 rs16830483 0 156871015
1 rs3738791 0 156873073
1 rs857724 0 156873996
1 rs16840445 0 156892413
1 rs857691 0 156893002
1 rs16840450 0 156893939
1 rs703121 0 156914146
1 rs857940 0 156923597
1 rs451851 0 156951660
1 rs857703 0 156953848
1 rs857705 0 156954520
1 rs1429854 0 156970768
1 rs12076675 0 156971197
1 rs2435282 0 156974314
1 rs375227 0 156987441
1 rs12085542 0 156990697
1 rs6680399 0 156995970
1 rs11810781 0 156996337
1 rs857825 0 157002315
1 rs1864346 0 157003069
1 rs6427448 0 157006315
1 rs1864348 0 157007715
1 rs2518524 0 157012960
1 rs857838 0 157017174
1 rs857847 0 157021437
1 rs919477 0 157039469
1 rs16841134 0 157050641
1 rs857788 0 157051761
1 rs857791 0 157055621
1 rs7513873 0 157070497
1 rs857869 0 157076936
1 rs860781 0 157081458
1 rs2188112 0 157083213
1 rs2188114 0 157100374
1 rs2518510 0 157108644
1 rs2494034 0 157109077
1 rs2852657 0 157114344
1 rs16841260 0 157122178
1 rs12088342 0 157138077
1 rs2518544 0 157143545
1 rs856099 0 157158015
1 rs856119 0 157166371
1 rs16841336 0 157167751
1 rs856090 0 157188911
1 rs1633292 0 157207843
1 rs10908697 0 157208258
1 rs1615480 0 157211208
1 rs1361567 0 157223036
1 rs856142 0 157224327
1 rs856146 0 157226074
1 rs856076 0 157233670
1 rs9887904 0 157245220
1 rs856064 0 157249909
1 rs856046 0 157254565
1 rs1101993 0 157263519
1 rs12094741 0 157265289
1 rs1057027 0 157269001
1 rs1633266 0 157272601
1 rs3754460 0 157273470
1 rs855865 0 157295002
1 rs1894043 0 157335835
1 rs16841691 0 157346867
1 rs2852727 0 157353610
1 rs12130875 0 157360356
1 rs2814779 0 157365337
1 rs863035 0 157383305
1 rs2814774 0 157401977
1 rs2852714 0 157416139
1 rs2852716 0 157420104
1 rs2281300 0 157422909
1 rs3027009 0 157440511
1 rs3027056 0 157452855
1 rs10489849 0 157463389
1 rs12072644 0 157481911
1 rs16841937 0 157484205
1 rs3845624 0 157484890
1 rs10908702 0 157495002
1 rs2325927 0 157503063
1 rs2511212 0 157511517
1 rs2247584 0 157526304
1 rs12119226 0 157539388
1 rs2252226 0 157542777
1 rs7549785 0 157544492
1 rs16842016 0 157547548
1 rs11265165 0 157550370
1 rs4282816 0 157559474
1 rs7552141 0 157578483
1 rs11265177 0 157592458
1 rs6687840 0 157609063
1 rs6691297 0 157675820
1 rs12048482 0 157676481
1 rs11265204 0 157706537
1 rs4233351 0 157712994
1 rs10752629 0 157728501
1 rs4325129 0 157729005
1 rs12047230 0 157745629
1 rs7532282 0 157746405
1 rs4656837 0 157771921
1 rs10494325 0 157784003
1 rs6702567 0 157784484
1 rs6681315 0 157798374
1 rs3753867 0 157823993
1 rs2808661 0 157824882
1 rs1037143 0 157834437
1 rs2121479 0 157848011
1 rs10494331 0 157848727
1 rs2794510 0 157859539
1 rs983789 0 157862306
1 rs984553 0 157866038
1 rs2808658 0 157880422
1 rs2592900 0 157883253
1 rs1446975 0 157895966
1 rs2592887 0 157919563
1 rs726640 0 157922142
1 rs2369146 0 157934819
1 rs2794520 0 157945440
1 rs3093077 0 157946260
1 rs3122012 0 157955947
1 rs12079772 0 157957090
1 rs4285692 0 157980773
1 rs4656849 0 157990145
1 rs12094103 0 157990243
1 rs11265269 0 157994751
1 rs4604689 0 158002763
1 rs7519478 0 158010469
1 rs4630124 0 158031873
1 rs11265281 0 158039375
1 rs6656979 0 158048805
1 rs10158752 0 158067698
1 rs2501312 0 158074910
1 rs2501346 0 158084928
1 rs2501332 0 158102297
1 rs2494515 0 158106595
1 rs11265289 0 158108727
1 rs16842786 0 158118716
1 rs6671929 0 158119763
1 rs12566514 0 158120288
1 rs4656856 0 158126016
1 rs10752631 0 158128777
1 rs2501319 0 158135170
1 rs7543462 0 158165537
1 rs10908750 0 158172780
1 rs2249707 0 158189583
1 rs2840591 0 158206624
1 rs2789428 0 158226129
1 rs2185214 0 158243375
1 rs2211107 0 158244166
1 rs6669066 0 158253145
1 rs11577096 0 158253632
1 rs6659129 0 158262257
1 rs17367150 0 158273433
1 rs1186685 0 158295836
1 rs11265313 0 158296080
1 rs1321650 0 158312482
1 rs11265318 0 158326896
1 rs2369406 0 158331042
1 rs10908753 0 158342061
1 rs2753267 0 158358745
1 rs1023421 0 158361268
1 rs6695366 0 158364290
1 rs12753283 0 158380694
1 rs6427504 0 158391499
1 rs7551983 0 158396119
1 rs7554223 0 158399801
1 rs911228 0 158411922
1 rs881291 0 158412797
1 rs6693877 0 158413414
1 rs3747623 0 158430133
1 rs6683177 0 158480837
1 rs7522166 0 158543333
1 rs7521304 0 158608639
1 rs11265378 0 158609568
1 rs12739519 0 158631571
1 rs6427518 0 158658022
1 rs12085898 0 158659017
1 rs10494343 0 158669163
1 rs11265399 0 158672749
1 rs10908780 0 158674464
1 rs4656258 0 158675187
1 rs11585691 0 158686660
1 rs4656264 0 158694579
1 rs2369611 0 158718842
1 rs12119876 0 158726533
1 rs1503859 0 158779807
1 rs1055880 0 158784316
1 rs7551113 0 158803662
1 rs10908787 0 158814871
1 rs977020 0 158816203
1 rs6692382 0 158818216
1 rs7543788 0 158826173
1 rs1061217 0 158846639
1 rs1394079 0 158847930
1 rs16832283 0 158858621
1 rs6704124 0 158868872
1 rs2295612 0 158883327
1 rs11265461 0 158896767
1 rs1553456 0 158915020
1 rs10489637 0 158919100
1 rs507260 0 158937078
1 rs10489639 0 158946151
1 rs352694 0 158954423
1 rs503832 0 158962928
1 rs983494 0 158970589
1 rs535622 0 158977369
1 rs489286 0 158989174
1 rs528095 0 159004770
1 rs11265485 0 159031383
1 rs4656932 0 159046119
1 rs560681 0 159053294
1 rs3817407 0 159054755
1 rs571841 0 159058035
1 rs6671710 0 159075909
1 rs549565 0 159083566
1 rs12038600 0 159095226
1 rs12036607 0 159099270
1 rs4656947 0 159106922
1 rs1333062 0 159112908
1 rs10908810 0 159143547
1 rs11265519 0 159145537
1 rs4656279 0 159152918
1 rs10908813 0 159162471
1 rs6701920 0 159181541
1 rs1556519 0 159184526
1 rs4656971 0 159187854
1 rs2255852 0 159193669
1 rs1999248 0 159194351
1 rs12403334 0 159204588
1 rs2250174 0 159217590
1 rs2481084 0 159256238
1 rs11265544 0 159272643
1 rs3737787 0 159276147
1 rs2073653 0 159279384
1 rs2516837 0 159281351
1 rs10797092 0 159303666
1 rs4656978 0 159310388
1 rs4233365 0 159341225
1 rs11589567 0 159382646
1 rs4233366 0 159425771
1 rs4589131 0 159434322
1 rs5082 0 159460307
1 rs2307424 0 159469229
1 rs2501873 0 159471162
1 rs2502805 0 159476465
1 rs7530560 0 159477353
1 rs12562860 0 159478302
1 rs12029543 0 159481836
1 rs2501875 0 159506095
1 rs4255401 0 159520281
1 rs4436408 0 159526839
1 rs11265584 0 159527665
1 rs11585941 0 159579280
1 rs4077631 0 159627059
1 rs12744234 0 159628603
1 rs12745664 0 159637609
1 rs13375736 0 159647535
1 rs3922744 0 159661124
1 rs10157070 0 159665101
1 rs6698806 0 159722810
1 rs4657039 0 159729352
1 rs6696854 0 159730438
1 rs1801274 0 159746369
1 rs12129787 0 159759211
1 rs1340976 0 159928113
1 rs4657090 0 159929108
1 rs1538971 0 159943018
1 rs12135523 0 159944878
1 rs12042893 0 159952349
1 rs10494356 0 159953885
1 rs1891019 0 159958057
1 rs12079477 0 159961481
1 rs2840310 0 159967451
1 rs11576107 0 159969416
1 rs1027702 0 159979481
1 rs1063178 0 159988331
1 rs4657101 0 160004862
1 rs905594 0 160007898
1 rs1058405 0 160018365
1 rs2134697 0 160047603
1 rs10800032 0 160060960
1 rs10918029 0 160062520
1 rs17408556 0 160080389
1 rs4657115 0 160098131
1 rs10737517 0 160174962
1 rs2341471 0 160191373
1 rs9482 0 160194951
1 rs2490438 0 160203412
1 rs2340725 0 160210258
1 rs7523243 0 160221829
1 rs10494362 0 160224343
1 rs2490420 0 160231160
1 rs6691548 0 160233911
1 rs6676438 0 160249713
1 rs4657134 0 160257615
1 rs7551221 0 160267022
1 rs7539281 0 160274658
1 rs10158975 0 160277411
1 rs2880058 0 160281256
1 rs10918595 0 160298089
1 rs12143842 0 160300514
1 rs12074902 0 160334071
1 rs10458392 0 160358734
1 rs1572495 0 160365925
1 rs4657154 0 160374743
1 rs16857019 0 160379274
1 rs945708 0 160385526
1 rs10918762 0 160385608
1 rs12029454 0 160399741
1 rs7546353 0 160406316
1 rs4526593 0 160415324
1 rs4657164 0 160427544
1 rs3897374 0 160435582
1 rs6676737 0 160442596
1 rs12116744 0 160447080
1 rs6683968 0 160458036
1 rs10918936 0 160469112
1 rs4657178 0 160477234
1 rs6677052 0 160486363
1 rs12742393 0 160491210
1 rs10157390 0 160513920
1 rs7528328 0 160514403
1 rs6659953 0 160516321
1 rs12027674 0 160519038
1 rs10919096 0 160529894
1 rs6677529 0 160530378
1 rs2819316 0 160545176
1 rs2819322 0 160547652
1 rs9661075 0 160565821
1 rs347300 0 160566447
1 rs10753789 0 160572831
1 rs6700867 0 160572919
1 rs347282 0 160579377
1 rs449908 0 160591069
1 rs12122048 0 160598032
1 rs6681981 0 160598245
1 rs164148 0 160605109
1 rs164158 0 160610012
1 rs2282397 0 160610726
1 rs1047802 0 160623111
1 rs10919317 0 160626632
1 rs164126 0 160632283
1 rs12746024 0 160641477
1 rs351453 0 160642540
1 rs164128 0 160652135
1 rs164410 0 160654328
1 rs905717 0 160656709
1 rs469809 0 160683156
1 rs164160 0 160699636
1 rs164170 0 160706316
1 rs6673387 0 160725036
1 rs1827635 0 160732528
1 rs10919548 0 160733147
1 rs1062174 0 160759633
1 rs6704428 0 160795129
1 rs1510267 0 160829399
1 rs16863833 0 160833849
1 rs12027707 0 160856712
1 rs6702652 0 160864169
1 rs7544972 0 160866743
1 rs7524537 0 160879746
1 rs3795641 0 160891644
1 rs988383 0 160892380
1 rs10917583 0 160897518
1 rs4656376 0 160907273
1 rs4657226 0 160919898
1 rs7553831 0 160927635
1 rs17433710 0 160938635
1 rs6695961 0 160950983
1 rs2665496 0 160979698
1 rs1704740 0 160988840
1 rs2805025 0 160999115
1 rs6676809 0 161005633
1 rs1780003 0 161006951
1 rs1510324 0 161060489
1 rs12026860 0 161066831
1 rs7354897 0 161067050
1 rs6679069 0 161080275
1 rs16845797 0 161086132
1 rs2880639 0 161086691
1 rs1912453 0 161087915
1 rs1355285 0 161094440
1 rs12024415 0 161099030
1 rs2032049 0 161100025
1 rs12047510 0 161108826
1 rs2803881 0 161110230
1 rs2343479 0 161120769
1 rs4540634 0 161137257
1 rs10917636 0 161144647
1 rs10917640 0 161147931
1 rs10799883 0 161149961
1 rs10753596 0 161150882
1 rs2343504 0 161156949
1 rs6657722 0 161159900
1 rs2343508 0 161163321
1 rs6664865 0 161177008
1 rs4492592 0 161177307
1 rs12091621 0 161182369
1 rs10917649 0 161187148
1 rs10917653 0 161194546
1 rs10799891 0 161198774
1 rs6686926 0 161198787
1 rs11585636 0 161199446
1 rs12126781 0 161207317
1 rs16847292 0 161211088
1 rs7339985 0 161212079
1 rs2841979 0 161226460
1 rs1507742 0 161228342
1 rs1507746 0 161261979
1 rs2661339 0 161285558
1 rs2842020 0 161294144
1 rs951437 0 161300135
1 rs7515900 0 161305237
1 rs2063142 0 161319913
1 rs2841959 0 161324818
1 rs2661303 0 161331107
1 rs10799899 0 161340126
1 rs2841989 0 161360006
1 rs1507735 0 161371472
1 rs10494382 0 161373731
1 rs1056515 0 161379884
1 rs2815274 0 161381229
1 rs15049 0 161383502
1 rs2255642 0 161393041
1 rs1876451 0 161399427
1 rs7534573 0 161412320
1 rs10917695 0 161415352
1 rs10917696 0 161415949
1 rs4657252 0 161423750
1 rs7539342 0 161423977
1 rs12138022 0 161429065
1 rs1509019 0 161455100
1 rs2457185 0 161466686
1 rs6664060 0 161485063
1 rs10494390 0 161487421
1 rs7518042 0 161508031
1 rs11582919 0 161540209
1 rs2292276 0 161558986
1 rs12691496 0 161564005
1 rs1022058 0 161577134
1 rs10799912 0 161579886
1 rs1396544 0 161597429
1 rs3010344 0 161618342
1 rs3010348 0 161625641
1 rs3010355 0 161636328
1 rs7546952 0 161658162
1 rs12735706 0 161665707
1 rs4657277 0 161683599
1 rs12036398 0 161688828
1 rs10917756 0 161688944
1 rs4469696 0 161691189
1 rs4657284 0 161707341
1 rs2791150 0 161718640
1 rs2820568 0 161719671
1 rs2211183 0 161723585
1 rs1890798 0 161723972
1 rs12128972 0 161746092
1 rs10799925 0 161746643
1 rs1934523 0 161747175
1 rs12035232 0 161753888
1 rs6681222 0 161758756
1 rs10917787 0 161758869
1 rs10799928 0 161761408
1 rs3001083 0 161768950
1 rs2820871 0 161774968
1 rs6674167 0 161778049
1 rs10917799 0 161792101
1 rs2486834 0 161801907
1 rs12094654 0 161820833
1 rs10917804 0 161825373
1 rs7525601 0 161835978
1 rs10753622 0 161848663
1 rs2345965 0 161870624
1 rs12239576 0 161941356
1 rs1289002 0 161946125
1 rs1339453 0 161965727
1 rs10753623 0 161980842
1 rs10799961 0 162011462
1 rs915395 0 162050210
1 rs7533878 0 162061729
1 rs10917855 0 162068904
1 rs12030349 0 162072536
1 rs796694 0 162095973
1 rs884518 0 162103344
1 rs11582225 0 162108767
1 rs16861503 0 162109585
1 rs12120922 0 162117294
1 rs7553359 0 162118658
1 rs1816756 0 162132647
1 rs12139078 0 162153120
1 rs10436885 0 162161111
1 rs10494403 0 162183293
1 rs1858534 0 162207869
1 rs1122279 0 162219735
1 rs17376111 0 162224262
1 rs7536844 0 162268137
1 rs1289586 0 162273222
1 rs12760871 0 162287676
1 rs10917897 0 162298498
1 rs6672232 0 162326626
1 rs4657327 0 162337786
1 rs7533006 0 162344899
1 rs4657329 0 162348679
1 rs9787119 0 162386330
1 rs6699905 0 162394972
1 rs12037444 0 162410741
1 rs1361065 0 162416057
1 rs7524933 0 162418026
1 rs11800877 0 162426434
1 rs1415434 0 162439748
1 rs6656557 0 162445278
1 rs4258194 0 162447354
1 rs2346884 0 162451621
1 rs12076657 0 162462409
1 rs7542616 0 162465662
1 rs16826820 0 162474347
1 rs2881506 0 162479080
1 rs1556867 0 162480310
1 rs7520925 0 162483420
1 rs7520430 0 162488932
1 rs2881507 0 162492876
1 rs10917967 0 162497007
1 rs10800013 0 162540776
1 rs535988 0 162546902
1 rs531802 0 162551154
1 rs6426865 0 162555292
1 rs2130151 0 162560024
1 rs574944 0 162594457
1 rs2077409 0 162598890
1 rs2077405 0 162599273
1 rs10917994 0 162602708
1 rs7541743 0 162616270
1 rs526421 0 162617092
1 rs1416436 0 162627373
1 rs2494388 0 162638834
1 rs10800018 0 162652314
1 rs2821398 0 162659125
1 rs2788526 0 162670795
1 rs1387353 0 162681365
1 rs1289727 0 162686103
1 rs11806933 0 162688009
1 rs1416261 0 162714453
1 rs10800024 0 162724239
1 rs10918018 0 162740882
1 rs946253 0 162763235
1 rs1340519 0 162769990
1 rs10918034 0 162776330
1 rs10800038 0 162831156
1 rs2792253 0 162835230
1 rs11581789 0 162840488
1 rs6672521 0 162849979
1 rs1620861 0 162867696
1 rs1618566 0 162873970
1 rs6426874 0 162886524
1 rs2800775 0 162903122
1 rs10800043 0 162924681
1 rs2800798 0 162932877
1 rs2171692 0 162933564
1 rs977330 0 162937879
1 rs12089801 0 162939065
1 rs2171691 0 162955952
1 rs2130166 0 162956239
1 rs7518582 0 162968668
1 rs11583670 0 162982792
1 rs10918063 0 162986685
1 rs2789444 0 163001081
1 rs7521521 0 163004173
1 rs10800048 0 163014032
1 rs4657375 0 163031124
1 rs902038 0 163032833
1 rs3767371 0 163039264
1 rs956409 0 163053423
1 rs1107531 0 163074553
1 rs10800055 0 163077204
1 rs1890535 0 163095659
1 rs10918082 0 163103145
1 rs1213293 0 163128799
1 rs10800056 0 163130820
1 rs2488912 0 163131565
1 rs1541243 0 163142588
1 rs1936076 0 163146061
1 rs7538001 0 163150511
1 rs1936090 0 163188706
1 rs1419067 0 163189471
1 rs1891737 0 163195377
1 rs4259623 0 163198657
1 rs4300198 0 163217866
1 rs12726675 0 163217940
1 rs2211479 0 163233071
1 rs1936075 0 163258852
1 rs7542261 0 163266474
1 rs7524769 0 163280159
1 rs1343316 0 163285427
1 rs2881832 0 163314410
1 rs2348108 0 163338000
1 rs10494431 0 163346256
1 rs923937 0 163347657
1 rs6686369 0 163348219
1 rs2172712 0 163354116
1 rs4657404 0 163377866
1 rs10494434 0 163383861
1 rs10737505 0 163387910
1 rs10918129 0 163390802
1 rs2348247 0 163397919
1 rs7532137 0 163398675
1 rs2055596 0 163402561
1 rs1891927 0 163404870
1 rs6426901 0 163425329
1 rs12029375 0 163432626
1 rs1039587 0 163433456
1 rs17402900 0 163438301
1 rs10494438 0 163465647
1 rs1394439 0 163480446
1 rs1394438 0 163480786
1 rs1506946 0 163483980
1 rs10753668 0 163485416
1 rs7519089 0 163510685
1 rs1833030 0 163514806
1 rs16842100 0 163525270
1 rs10800080 0 163530392
1 rs6662349 0 163531480
1 rs10732283 0 163534554
1 rs16842354 0 163543258
1 rs7554002 0 163553627
1 rs11809911 0 163554981
1 rs2221246 0 163564261
1 rs1948857 0 163564327
1 rs1395548 0 163580051
1 rs1974080 0 163584620
1 rs11590177 0 163607508
1 rs12057296 0 163609587
1 rs965743 0 163615711
1 rs3767333 0 163639028
1 rs2134095 0 163644176
1 rs157863 0 163650027
1 rs7533324 0 163654157
1 rs157869 0 163655572
1 rs1128977 0 163655753
1 rs466639 0 163661506
1 rs285481 0 163677092
1 rs285482 0 163677347
1 rs12088020 0 163687944
1 rs878180 0 163689084
1 rs285428 0 163689183
1 rs7519141 0 163692160
1 rs10800102 0 163705536
1 rs285419 0 163706818
1 rs10918196 0 163714781
1 rs285492 0 163728190
1 rs285473 0 163746971
1 rs12750195 0 163791693
1 rs453717 0 163799629
1 rs6679871 0 163830229
1 rs11801981 0 163835892
1 rs1337444 0 163856159
1 rs6690679 0 163863945
1 rs4147592 0 163866770
1 rs4147594 0 163867230
1 rs4147595 0 163867839
1 rs10800120 0 163871934
1 rs9333413 0 163875924
1 rs957644 0 163882781
1 rs11799886 0 163887416
1 rs8133 0 163891423
1 rs4147611 0 163891647
1 rs10800125 0 163895545
1 rs6668102 0 163897747
1 rs12670 0 163898294
1 rs12065621 0 163905888
1 rs1143659 0 163918897
1 rs1538115 0 163925374
1 rs17482717 0 163930422
1 rs12062372 0 163950111
1 rs4656461 0 163953829
1 rs10918271 0 163971356
1 rs10918276 0 163993294
1 rs10800160 0 164065646
1 rs6702462 0 164078744
1 rs4535982 0 164082563
1 rs10494448 0 164097752
1 rs12066877 0 164098709
1 rs6703280 0 164107035
1 rs3762365 0 164127437
1 rs6681761 0 164135511
1 rs4656467 0 164138329
1 rs3790672 0 164140016
1 rs12063037 0 164158602
1 rs7525707 0 164171324
1 rs11577887 0 164173443
1 rs6658459 0 164183656
1 rs4657493 0 164183733
1 rs10800173 0 164194676
1 rs9426841 0 164234585
1 rs11585763 0 164258785
1 rs6692476 0 164258836
1 rs6426960 0 164261510
1 rs10753700 0 164278290
1 rs4657510 0 164293901
1 rs7541280 0 164297410
1 rs4074017 0 164303245
1 rs3856211 0 164304533
1 rs6426964 0 164307793
1 rs7524575 0 164312048
1 rs10918345 0 164331769
1 rs4074897 0 164352795
1 rs12756802 0 164354202
1 rs7551912 0 164385968
1 rs1451599 0 164391223
1 rs9651038 0 164395030
1 rs2116519 0 164396842
1 rs987131 0 164403098
1 rs896404 0 164442560
1 rs4391646 0 164444008
1 rs6659816 0 164451661
1 rs7543144 0 164458301
1 rs10918416 0 164488435
1 rs6658303 0 164493309
1 rs1432120 0 164495010
1 rs2871591 0 164508203
1 rs1545007 0 164517402
1 rs7524473 0 164517683
1 rs4282794 0 164537319
1 rs16856896 0 164539018
1 rs6426991 0 164553110
1 rs9943264 0 164565762
1 rs12063590 0 164570256
1 rs9970244 0 164572458
1 rs7543439 0 164574834
1 rs6426996 0 164598102
1 rs3924947 0 164603284
1 rs12095056 0 164603677
1 rs4542197 0 164630687
1 rs7545852 0 164655015
1 rs1389779 0 164655962
1 rs6427004 0 164666199
1 rs10918467 0 164681883
1 rs11589054 0 164684700
1 rs7549089 0 164697644
1 rs12566754 0 164710635
1 rs10918477 0 164711279
1 rs2172714 0 164718648
1 rs7552777 0 164723328
1 rs7544608 0 164724784
1 rs7514715 0 164735053
1 rs10753736 0 164746522
1 rs16857234 0 164749377
1 rs11579746 0 164753437
1 rs6695015 0 164755767
1 rs12119773 0 164760180
1 rs10918527 0 164799189
1 rs7516525 0 164805625
1 rs10918532 0 164811899
1 rs17431003 0 164812372
1 rs7539202 0 164819347
1 rs528816 0 164832439
1 rs510265 0 164835532
1 rs6427019 0 164840097
1 rs530690 0 164845704
1 rs553928 0 164848330
1 rs17472444 0 164857895
1 rs2065920 0 164869647
1 rs3910715 0 164883410
1 rs3845541 0 164884742
1 rs530303 0 164889804
1 rs558843 0 164900840
1 rs563457 0 164901333
1 rs539482 0 164906903
1 rs4657583 0 164918899
1 rs11807188 0 164923422
1 rs1855834 0 164960169
1 rs487726 0 164973767
1 rs10918573 0 164985508
1 rs1548332 0 164993396
1 rs7549229 0 164995963
1 rs563244 0 164997399
1 rs562445 0 164997436
1 rs858802 0 165034396
1 rs2205647 0 165045378
1 rs2064067 0 165049062
1 rs6675033 0 165093279
1 rs12562794 0 165095581
1 rs4656517 0 165122683
1 rs2223221 0 165127095
1 rs1053407 0 165149361
1 rs11108 0 165152228
1 rs6427047 0 165180882
1 rs2075982 0 165196151
1 rs7545911 0 165214305
1 rs11578336 0 165225334
1 rs6693185 0 165244659
1 rs1952313 0 165247207
1 rs10918610 0 165263645
1 rs17433906 0 165283522
1 rs11736 0 165288886
1 rs6666045 0 165291255
1 rs4657629 0 165301006
1 rs2312489 0 165307412
1 rs12131781 0 165317189
1 rs1041236 0 165321604
1 rs2281962 0 165326384
1 rs2281960 0 165326457
1 rs11588401 0 165335779
1 rs12122365 0 165349493
1 rs1410244 0 165355097
1 rs2281959 0 165364363
1 rs7540969 0 165369647
1 rs10918638 0 165378118
1 rs11591049 0 165390811
1 rs6427069 0 165391458
1 rs869714 0 165392874
1 rs904224 0 165392933
1 rs1027493 0 165399506
1 rs748800 0 165403352
1 rs7548201 0 165417162
1 rs9803659 0 165423124
1 rs7529557 0 165435032
1 rs2173296 0 165477728
1 rs12068411 0 165485009
1 rs10800299 0 165514097
1 rs11584337 0 165515288
1 rs266820 0 165523092
1 rs4656538 0 165526379
1 rs3736846 0 165606256
1 rs870875 0 165666358
1 rs2258497 0 165674697
1 rs864537 0 165678008
1 rs2988276 0 165698027
1 rs1723016 0 165699680
1 rs10918695 0 165704577
1 rs2995093 0 165711625
1 rs2949655 0 165718474
1 rs16859085 0 165719958
1 rs858553 0 165721769
1 rs10918706 0 165732745
1 rs2982484 0 165744561
1 rs858550 0 165746389
1 rs2982479 0 165751512
1 rs2794984 0 165761246
1 rs6664958 0 165762927
1 rs1737498 0 165765782
1 rs7539688 0 165770172
1 rs16859159 0 165774481
1 rs1737487 0 165790011
1 rs1737481 0 165793840
1 rs1737476 0 165797170
1 rs16859247 0 165803368
1 rs16859250 0 165804300
1 rs12032767 0 165812404
1 rs7513712 0 165813084
1 rs767707 0 165827166
1 rs6701488 0 165829440
1 rs7514302 0 165836354
1 rs12039995 0 165838120
1 rs11809621 0 165852508
1 rs1229403 0 165856567
1 rs926521 0 165859156
1 rs1890131 0 165864097
1 rs3738226 0 165878450
1 rs742471 0 165881376
1 rs761078 0 165881992
1 rs6659046 0 165887768
1 rs1229373 0 165898895
1 rs1229355 0 165907916
1 rs7511792 0 165918896
1 rs1890130 0 165939593
1 rs1933075 0 165942988
1 rs12079472 0 165962307
1 rs12566176 0 165963683
1 rs10918751 0 165968879
1 rs12039424 0 165991474
1 rs6671664 0 166016227
1 rs929137 0 166017893
1 rs3088322 0 166025525
1 rs7605 0 166025905
1 rs10753764 0 166027355
1 rs3213588 0 166045467
1 rs1476074 0 166060294
1 rs1476075 0 166061030
1 rs12409150 0 166071362
1 rs204267 0 166076997
1 rs204264 0 166078983
1 rs3738235 0 166090129
1 rs7512378 0 166091758
1 rs203812 0 166103909
1 rs6427113 0 166112411
1 rs203838 0 166114208
1 rs1829684 0 166125505
1 rs437846 0 166130330
1 rs203777 0 166143240
1 rs11578481 0 166146279
1 rs10489202 0 166169703
1 rs11578006 0 166195661
1 rs202248 0 166238647
1 rs17485889 0 166285464
1 rs12069228 0 166293589
1 rs275149 0 166326490
1 rs11582396 0 166344260
1 rs16828104 0 166357523
1 rs11805261 0 166361885
1 rs2902570 0 166384916
1 rs4657741 0 166415766
1 rs2235207 0 166425886
1 rs4534357 0 166433763
1 rs9659234 0 166449067
1 rs12049577 0 166452798
1 rs2280991 0 166477880
1 rs2280990 0 166477906
1 rs10489209 0 166496805
1 rs1003502 0 166521644
1 rs3819818 0 166523955
1 rs6427122 0 166541315
1 rs1883148 0 166544888
1 rs1008680 0 166551669
1 rs2300575 0 166555459
1 rs2179184 0 166566699
1 rs7512951 0 166576012
1 rs2268558 0 166603247
1 rs2268547 0 166619870
1 rs16860487 0 166625667
1 rs2300568 0 166642597
1 rs12406610 0 166644784
1 rs4656587 0 166648624
1 rs1810467 0 166679845
1 rs7535780 0 166684997
1 rs12563551 0 166690467
1 rs858099 0 166692777
1 rs1737168 0 166709802
1 rs10918901 0 166717399
1 rs10918911 0 166727111
1 rs12094807 0 166728327
1 rs6667542 0 166754283
1 rs10918914 0 166755800
1 rs1323530 0 166756471
1 rs7529824 0 166767082
1 rs1933112 0 166788041
1 rs12049040 0 166788239
1 rs1933111 0 166788371
1 rs1933107 0 166791519
1 rs16860907 0 166801976
1 rs2419114 0 166804269
1 rs16860928 0 166808665
1 rs6687507 0 166816344
1 rs6662401 0 166819681
1 rs1933095 0 166823569
1 rs2419115 0 166823765
1 rs6693141 0 166830519
1 rs1933090 0 166835535
1 rs988724 0 166839665
1 rs10800363 0 166841787
1 rs11589732 0 166851913
1 rs10918942 0 166856139
1 rs7355223 0 166856612
1 rs728354 0 166867879
1 rs10800374 0 166873339
1 rs742479 0 166873997
1 rs16861196 0 166878470
1 rs6427139 0 166879549
1 rs2064300 0 166892467
1 rs1015001 0 166893331
1 rs1933115 0 166900514
1 rs7416358 0 166920481
1 rs17502304 0 166922251
1 rs524705 0 166932598
1 rs10489360 0 166934613
1 rs12122756 0 166938421
1 rs530022 0 166942595
1 rs545833 0 166956564
1 rs11590043 0 166959239
1 rs1052591 0 166964797
1 rs610403 0 166974598
1 rs655128 0 166978083
1 rs6427150 0 166992500
1 rs2744666 0 167003771
1 rs2786765 0 167007894
1 rs10800380 0 167008442
1 rs2206300 0 167011760
1 rs17570453 0 167015210
1 rs3738241 0 167024930
1 rs6695006 0 167079865
1 rs2143091 0 167082869
1 rs169266 0 167090735
1 rs1322494 0 167104358
1 rs10919006 0 167122907
1 rs10800393 0 167129195
1 rs1407477 0 167129933
1 rs4142003 0 167137652
1 rs911892 0 167158248
1 rs10737544 0 167158359
1 rs6427160 0 167158805
1 rs882126 0 167173696
1 rs1575330 0 167180106
1 rs2984610 0 167195740
1 rs10489371 0 167199124
1 rs3007381 0 167217132
1 rs10800399 0 167223408
1 rs992325 0 167223700
1 rs1322487 0 167226910
1 rs2984600 0 167243066
1 rs7544086 0 167261137
1 rs4656640 0 167263582
1 rs10919037 0 167269223
1 rs1358713 0 167297502
1 rs10919051 0 167307768
1 rs2051145 0 167336956
1 rs926516 0 167339674
1 rs3766034 0 167354289
1 rs1040502 0 167354756
1 rs12731646 0 167357284
1 rs3753292 0 167358090
1 rs12724494 0 167379128
1 rs10919075 0 167382457
1 rs1320967 0 167388435
1 rs12023291 0 167400651
1 rs4656656 0 167404931
1 rs1080266 0 167443214
1 rs12733626 0 167521644
1 rs1591733 0 167532460
1 rs10919132 0 167546877
1 rs10800431 0 167557829
1 rs7538259 0 167560345
1 rs9783117 0 167634925
1 rs10919164 0 167651061
1 rs3820059 0 167657778
1 rs10800447 0 167697987
1 rs6427193 0 167715001
1 rs2187952 0 167748574
1 rs9332678 0 167748739
1 rs2040444 0 167749060
1 rs6030 0 167765599
1 rs6016 0 167778744
1 rs3766110 0 167781807
1 rs6020 0 167785736
1 rs3766117 0 167794480
1 rs6029 0 167796597
1 rs1894702 0 167797461
1 rs6691048 0 167808759
1 rs6028 0 167818306
1 rs1018828 0 167824358
1 rs6133 0 167831970
1 rs6127 0 167832937
1 rs760694 0 167835322
1 rs3917775 0 167837700
1 rs2205895 0 167839269
1 rs2236866 0 167862937
1 rs1800805 0 167867905
1 rs17589700 0 167881573
1 rs10800463 0 167889728
1 rs1569475 0 167890304
1 rs6663862 0 167915093
1 rs7531806 0 167917668
1 rs4987389 0 167925133
1 rs12938 0 167927405
1 rs2223286 0 167932256
1 rs964555 0 167937712
1 rs4987310 0 167940462
1 rs1051091 0 167944333
1 rs4786 0 167958756
1 rs3917419 0 167966443
1 rs2179172 0 167966779
1 rs10489182 0 167977293
1 rs969310 0 167985962
1 rs12027035 0 168004826
1 rs12035144 0 168015778
1 rs10919242 0 168022612
1 rs10157266 0 168023013
1 rs10489177 0 168029431
1 rs9803860 0 168060983
1 rs7521700 0 168069384
1 rs2272918 0 168085504
1 rs3817859 0 168085689
1 rs1062976 0 168090284
1 rs4508080 0 168100840
1 rs6670818 0 168135968
1 rs16862751 0 168151010
1 rs2485462 0 168152834
1 rs546894 0 168223074
1 rs16862933 0 168252420
1 rs1330369 0 168283691
1 rs12146137 0 168304248
1 rs11588736 0 168315455
1 rs10919299 0 168333920
1 rs12042109 0 168352077
1 rs10800498 0 168370356
1 rs575119 0 168379023
1 rs10919307 0 168385315
1 rs504944 0 168397917
1 rs519459 0 168410050
1 rs486427 0 168411723
1 rs10919319 0 168419551
1 rs7518785 0 168434806
1 rs10919325 0 168437707
1 rs7535510 0 168446962
1 rs6657002 0 168453933
1 rs4437927 0 168462966
1 rs2225588 0 168469187
1 rs983118 0 168473526
1 rs1412788 0 168475049
1 rs12028052 0 168475059
1 rs1412787 0 168475348
1 rs10919336 0 168483429
1 rs10919337 0 168483626
1 rs1556498 0 168498404
1 rs2254605 0 168506709
1 rs2184042 0 168523511
1 rs986032 0 168549668
1 rs1332969 0 168564502
1 rs16863267 0 168566218
1 rs16863314 0 168592689
1 rs1930537 0 168597124
1 rs10919364 0 168603064
1 rs10919369 0 168612788
1 rs864299 0 168613030
1 rs1071521 0 168623541
1 rs1112882 0 168629807
1 rs6427247 0 168647104
1 rs16863343 0 168657665
1 rs1333141 0 168674550
1 rs6427252 0 168676024
1 rs16863354 0 168682750
1 rs12044570 0 168710203
1 rs16863397 0 168767791
1 rs16863425 0 168786508
1 rs913257 0 168788000
1 rs12564005 0 168795171
1 rs6697185 0 168831169
1 rs7540157 0 168849088
1 rs619456 0 168852456
1 rs577676 0 168853964
1 rs2022373 0 168855218
1 rs639652 0 168879497
1 rs12129225 0 168882457
1 rs608930 0 168883930
1 rs501680 0 168892491
1 rs659580 0 168900520
1 rs593479 0 168909523
1 rs520131 0 168920742
1 rs17550940 0 168923959
1 rs513287 0 168930861
1 rs1476040 0 168967382
1 rs2421494 0 168982155
1 rs6702078 0 168986290
1 rs10919470 0 169029304
1 rs6677593 0 169033900
1 rs2143109 0 169039655
1 rs6664881 0 169072251
1 rs10800546 0 169074210
1 rs10489239 0 169123476
1 rs6667186 0 169125941
1 rs979070 0 169163897
1 rs4656815 0 169168069
1 rs6681553 0 169170395
1 rs2143383 0 169174118
1 rs6695615 0 169174798
1 rs4656233 0 169181757
1 rs6695676 0 169195837
1 rs9427206 0 169203912
1 rs2223610 0 169224760
1 rs16863922 0 169225653
1 rs16863955 0 169301421
1 rs2091657 0 169311941
1 rs7474070 0 169317213
1 rs12118296 0 169321174
1 rs12076145 0 169336583
1 rs1080197 0 169342621
1 rs1800822 0 169343559
1 rs2266782 0 169343590
1 rs10797894 0 169344406
1 rs2235192 0 169346173
1 rs1736557 0 169346704
1 rs2075992 0 169347109
1 rs909529 0 169349520
1 rs909530 0 169349798
1 rs2066536 0 169349849
1 rs2266780 0 169349866
1 rs1920144 0 169376931
1 rs7889839 0 169387797
1 rs7886938 0 169387892
1 rs7885012 0 169394020
1 rs11803918 0 169400340
1 rs10912478 0 169402749
1 rs7887295 0 169406447
1 rs7545752 0 169415145
1 rs3754495 0 169420072
1 rs28369797 0 169421042
1 rs2020870 0 169421583
1 rs11806072 0 169423621
1 rs2020860 0 169429207
1 rs2307492 0 169435169
1 rs6661174 0 169444714
1 rs2020869 0 169444776
1 rs28369914 0 169445114
1 rs7512785 0 169445911
1 rs7515157 0 169446101
1 rs10798271 0 169454611
1 rs7551531 0 169481504
1 rs17350523 0 169484069
1 rs4916191 0 169484911
1 rs4073692 0 169488541
1 rs2076320 0 169511383
1 rs28360432 0 169521109
1 rs12954 0 169521418
1 rs28360434 0 169521428
1 rs7877 0 169521514
1 rs10912723 0 169524755
1 rs12747080 0 169542428
1 rs6699241 0 169549383
1 rs12044691 0 169567927
1 rs3737926 0 169570189
1 rs2223477 0 169575456
1 rs2235510 0 169580766
1 rs1963273 0 169589070
1 rs6670432 0 169590641
1 rs1018392 0 169620488
1 rs7515001 0 169623379
1 rs4916375 0 169629465
1 rs2421809 0 169638622
1 rs2207188 0 169645626
1 rs2207189 0 169655540
1 rs7519763 0 169656099
1 rs2143934 0 169659684
1 rs7540116 0 169660411
1 rs6682065 0 169664177
1 rs10912993 0 169671215
1 rs2207190 0 169682480
1 rs10913039 0 169683826
1 rs6670505 0 169693072
1 rs10798416 0 169695897
1 rs10489247 0 169700955
1 rs7544906 0 169702101
1 rs4916388 0 169729924
1 rs12403390 0 169731044
1 rs4384265 0 169745147
1 rs10913157 0 169753536
1 rs2272810 0 169778066
1 rs12025905 0 169793534
1 rs764206 0 169811675
1 rs171005 0 169843196
1 rs235864 0 169855206
1 rs235852 0 169858441
1 rs235853 0 169859176
1 rs235854 0 169859492
1 rs6425356 0 169864619
1 rs235881 0 169870170
1 rs604864 0 169875089
1 rs2236875 0 169881306
1 rs235913 0 169885279
1 rs11799938 0 169907511
1 rs9943293 0 169921591
1 rs236894 0 169936446
1 rs6685742 0 169941397
1 rs1001373 0 169951129
1 rs17649050 0 169980431
1 rs6665581 0 169987769
1 rs10157510 0 169989613
1 rs7545663 0 169998555
1 rs10913625 0 169999001
1 rs2232807 0 170016718
1 rs2294719 0 170017674
1 rs2232816 0 170019662
1 rs2232818 0 170021793
1 rs1801898 0 170032587
1 rs12140193 0 170033203
1 rs6700184 0 170048575
1 rs2206542 0 170055405
1 rs6425438 0 170057834
1 rs2294723 0 170075028
1 rs6701033 0 170076599
1 rs10798722 0 170095787
1 rs2901600 0 170102277
1 rs2206544 0 170109230
1 rs4916239 0 170137219
1 rs6425479 0 170147791
1 rs2901603 0 170152370
1 rs6673009 0 170168428
1 rs12084926 0 170170456
1 rs12028426 0 170194319
1 rs1073940 0 170243907
1 rs9286842 0 170270737
1 rs10910945 0 170270903
1 rs12091015 0 170286341
1 rs16843795 0 170307206
1 rs4075021 0 170330139
1 rs17350579 0 170333215
1 rs733190 0 170361849
1 rs10489299 0 170368289
1 rs10911112 0 170385403
1 rs1475230 0 170395159
1 rs17361886 0 170403642
1 rs672740 0 170403742
1 rs583578 0 170423509
1 rs598562 0 170431122
1 rs633995 0 170453352
1 rs678962 0 170456512
1 rs12082431 0 170501250
1 rs2421992 0 170507874
1 rs2586393 0 170522739
1 rs2757489 0 170530816
1 rs2757493 0 170534042
1 rs2757502 0 170547964
1 rs9425287 0 170563224
1 rs9425291 0 170579392
1 rs1894633 0 170597682
1 rs1023479 0 170621755
1 rs6424894 0 170631953
1 rs1029319 0 170638330
1 rs2422139 0 170657519
1 rs1063412 0 170677590
1 rs2269613 0 170686274
1 rs6691993 0 170693621
1 rs4244193 0 170702074
1 rs9425329 0 170702474
1 rs6695139 0 170714121
1 rs4916263 0 170717312
1 rs985320 0 170722995
1 rs16844612 0 170726301
1 rs6424956 0 170736330
1 rs10489279 0 170764839
1 rs4338394 0 170767623
1 rs10911920 0 170797310
1 rs3738736 0 170825946
1 rs10912080 0 170870034
1 rs730278 0 170870563
1 rs2859228 0 170879864
1 rs2021838 0 170888161
1 rs12085277 0 170905283
1 rs859652 0 170921000
1 rs7553067 0 170941164
1 rs16844937 0 170958743
1 rs859636 0 170977863
1 rs859627 0 170995569
1 rs859715 0 171026745
1 rs11810332 0 171056388
1 rs12066143 0 171081478
1 rs7517810 0 171120083
1 rs9286879 0 171128857
1 rs4916288 0 171151495
1 rs12037606 0 171165025
1 rs16845151 0 171170424
1 rs10489272 0 171208336
1 rs2901695 0 171227834
1 rs6697964 0 171229119
1 rs1883478 0 171251854
1 rs12067458 0 171271937
1 rs16845308 0 171276455
1 rs2422272 0 171315696
1 rs16845401 0 171328672
1 rs17372135 0 171361192
1 rs3861948 0 171369896
1 rs6663669 0 171372134
1 rs1234305 0 171384394
1 rs10912551 0 171386590
1 rs7553711 0 171398531
1 rs16845543 0 171420091
1 rs10912561 0 171431188
1 rs844644 0 171476118
1 rs844648 0 171490486
1 rs704840 0 171492818
1 rs10489265 0 171502688
1 rs1342032 0 171537272
1 rs6685520 0 171544792
1 rs10912583 0 171547622
1 rs7546568 0 171564327
1 rs10798269 0 171576336
1 rs17346550 0 171582248
1 rs6671598 0 171592536
1 rs4916334 0 171600452
1 rs16845817 0 171628693
1 rs16845819 0 171628907
1 rs1418191 0 171629080
1 rs4916219 0 171639806
1 rs7526628 0 171643502
1 rs10753077 0 171648158
1 rs10798280 0 171648263
1 rs6702339 0 171657831
1 rs4539167 0 171677067
1 rs10737302 0 171677559
1 rs6656413 0 171681039
1 rs10798282 0 171703647
1 rs7521536 0 171731888
1 rs1359460 0 171740750
1 rs10912627 0 171741105
1 rs16846052 0 171745500
1 rs1886639 0 171770691
1 rs1925340 0 171775988
1 rs6425247 0 171784163
1 rs12027862 0 171799428
1 rs10912650 0 171805655
1 rs12059068 0 171862896
1 rs7539322 0 171882588
1 rs12075071 0 171883148
1 rs6681766 0 171939422
1 rs10798295 0 171950577
1 rs6413827 0 171952976
1 rs1885679 0 171993756
1 rs10489893 0 172023426
1 rs12096832 0 172056130
1 rs2068871 0 172062792
1 rs4652328 0 172130122
1 rs9425775 0 172159641
1 rs767053 0 172170360
1 rs7413166 0 172196358
1 rs6677446 0 172226705
1 rs16846667 0 172307217
1 rs6695327 0 172328467
1 rs6681627 0 172393365
1 rs7535987 0 172476601
1 rs12072050 0 172505409
1 rs6670617 0 172513335
1 rs6697959 0 172521211
1 rs6684688 0 172592941
1 rs10912773 0 172610328
1 rs17373189 0 172636390
1 rs12565430 0 172667160
1 rs10489259 0 172692250
1 rs12059051 0 172704738
1 rs7547843 0 172774152
1 rs17838246 0 172799369
1 rs6691118 0 172813559
1 rs6664864 0 172858673
1 rs16847271 0 172871793
1 rs3123641 0 172878331
1 rs332790 0 172976302
1 rs1793316 0 173060767
1 rs3018410 0 173085170
1 rs2987878 0 173095919
1 rs6700434 0 173134951
1 rs6684515 0 173170505
1 rs7537508 0 173237128
1 rs6425310 0 173238305
1 rs10912866 0 173246349
1 rs997985 0 173276633
1 rs10489329 0 173289029
1 rs6672099 0 173296555
1 rs10798331 0 173301060
1 rs6703740 0 173308600
1 rs2269647 0 173314005
1 rs6694071 0 173324405
1 rs12083818 0 173350575
1 rs6690229 0 173353084
1 rs7546260 0 173353588
1 rs6656284 0 173354300
1 rs6703913 0 173357037
1 rs7521981 0 173357774
1 rs2072041 0 173359463
1 rs12146041 0 173368784
1 rs12563833 0 173376140
1 rs1018829 0 173376345
1 rs10489328 0 173379741
1 rs6425323 0 173391659
1 rs2269650 0 173396314
1 rs1057239 0 173396827
1 rs2861158 0 173402452
1 rs16847872 0 173404912
1 rs3766696 0 173409085
1 rs1008459 0 173417806
1 rs3753555 0 173429428
1 rs6659761 0 173450562
1 rs10912915 0 173454174
1 rs10798348 0 173461013
1 rs909467 0 173465409
1 rs2012862 0 173468350
1 rs6663906 0 173499860
1 rs12058559 0 173508458
1 rs1546844 0 173524273
1 rs12732088 0 173549742
1 rs10798380 0 173553019
1 rs11802001 0 173557478
1 rs6688599 0 173565175
1 rs10489321 0 173565380
1 rs2027866 0 173579095
1 rs2040425 0 173587626
1 rs10798390 0 173592926
1 rs2236883 0 173605042
1 rs2236881 0 173605644
1 rs859433 0 173618841
1 rs859438 0 173622241
1 rs10912968 0 173629261
1 rs12023965 0 173629827
1 rs6691883 0 173631046
1 rs859401 0 173641013
1 rs6655978 0 173670132
1 rs12565878 0 173678601
1 rs12735331 0 173680509
1 rs4652090 0 173683686
1 rs863519 0 173691706
1 rs10912985 0 173703456
1 rs859413 0 173711556
1 rs2861311 0 173735634
1 rs10912994 0 173755032
1 rs864163 0 173758982
1 rs859363 0 173761848
1 rs7515041 0 173772589
1 rs1003964 0 173787999
1 rs10489312 0 173793149
1 rs6676780 0 173793167
1 rs16848639 0 173799481
1 rs7354864 0 173808880
1 rs10913019 0 173818988
1 rs6688098 0 173828178
1 rs7541077 0 173833841
1 rs10913029 0 173844800
1 rs7515728 0 173847769
1 rs2179158 0 173852126
1 rs10798409 0 173856999
1 rs1323120 0 173866802
1 rs10913043 0 173879547
1 rs4652099 0 173895830
1 rs10913052 0 173896720
1 rs4652101 0 173903319
1 rs7544659 0 173913664
1 rs4233164 0 173918409
1 rs6676099 0 173928442
1 rs1155910 0 173931515
1 rs7539097 0 173936525
1 rs12144778 0 173951206
1 rs6675876 0 173967130
1 rs4565663 0 173975794
1 rs909741 0 173975950
1 rs671000 0 173998469
1 rs6659350 0 174002003
1 rs1325914 0 174010664
1 rs6425361 0 174023329
1 rs16828536 0 174033443
1 rs7537684 0 174035882
1 rs7520699 0 174050519
1 rs571898 0 174091417
1 rs11810084 0 174094306
1 rs16849285 0 174112781
1 rs578140 0 174114711
1 rs4652137 0 174114862
1 rs532799 0 174118832
1 rs12759426 0 174126388
1 rs10753110 0 174136177
1 rs10494494 0 174140762
1 rs7525623 0 174152034
1 rs2030558 0 174156250
1 rs7516327 0 174158245
1 rs6695241 0 174161480
1 rs6425374 0 174268119
1 rs12729524 0 174285387
1 rs2502841 0 174354809
1 rs7517503 0 174359291
1 rs12239888 0 174388793
1 rs352314 0 174500555
1 rs2504473 0 174543675
1 rs2455730 0 174562460
1 rs2455729 0 174565120
1 rs10913158 0 174578220
1 rs1503124 0 174620749
1 rs7552857 0 174695987
1 rs6667264 0 174732592
1 rs7521130 0 174737603
1 rs11584882 0 174741803
1 rs10489473 0 174754323
1 rs992922 0 174774916
1 rs240099 0 174814292
1 rs12094283 0 174815523
1 rs11587239 0 174818249
1 rs10798463 0 174838201
1 rs10913227 0 174877898
1 rs1015901 0 174897440
1 rs7540152 0 174922878
1 rs791031 0 174934433
1 rs7526821 0 174957209
1 rs12117539 0 174970445
1 rs2076336 0 175025959
1 rs10913256 0 175035981
1 rs1040457 0 175068742
1 rs2038114 0 175083033
1 rs6425398 0 175099236
1 rs10913267 0 175109368
1 rs2076339 0 175112009
1 rs10913273 0 175128674
1 rs6670777 0 175157857
1 rs7521505 0 175171213
1 rs2067038 0 175185298
1 rs10798491 0 175206622
1 rs7554930 0 175207501
1 rs227992 0 175212246
1 rs735607 0 175243405
1 rs172917 0 175259176
1 rs16850689 0 175282229
1 rs2861885 0 175288349
1 rs6678480 0 175321394
1 rs227530 0 175324824
1 rs227511 0 175360010
1 rs10798499 0 175364065
1 rs12128612 0 175425254
1 rs12031932 0 175429432
1 rs4652232 0 175439986
1 rs2294254 0 175445331
1 rs932311 0 175460320
1 rs3176441 0 175465621
1 rs1879563 0 175471525
1 rs982875 0 175475603
1 rs16851031 0 175524827
1 rs766021 0 175536097
1 rs16851037 0 175537936
1 rs12569209 0 175546035
1 rs12401643 0 175552623
1 rs1123317 0 175567002
1 rs4453002 0 175567432
1 rs10798510 0 175570251
1 rs6664016 0 175587093
1 rs9425805 0 175588540
1 rs4652247 0 175594919
1 rs2902103 0 175608425
1 rs2142754 0 175647945
1 rs9662701 0 175650659
1 rs9943212 0 175654452
1 rs7543021 0 175670392
1 rs715359 0 175697791
1 rs6425426 0 175702641
1 rs10737324 0 175733152
1 rs12047881 0 175747557
1 rs1098777 0 175774667
1 rs10737325 0 175778883
1 rs2093203 0 175792154
1 rs1415339 0 175827058
1 rs4652252 0 175891824
1 rs1252066 0 175892908
1 rs12035381 0 175915356
1 rs1923630 0 175916472
1 rs2104212 0 175917833
1 rs2181263 0 175937200
1 rs4509537 0 175938101
1 rs7542551 0 175946654
1 rs3131308 0 175966929
1 rs2065140 0 175977218
1 rs3131323 0 175985819
1 rs3131325 0 175989712
1 rs3131333 0 176008630
1 rs2093519 0 176019324
1 rs10913419 0 176022087
1 rs7411090 0 176029563
1 rs4072161 0 176036310
1 rs10913425 0 176037278
1 rs4442331 0 176039438
1 rs10913431 0 176045593
1 rs4081367 0 176056685
1 rs34612022 0 176078122
1 rs12737338 0 176078562
1 rs3131310 0 176081537
1 rs3131313 0 176087989
1 rs10798578 0 176123548
1 rs527065 0 176135505
1 rs10157480 0 176139956
1 rs630372 0 176152385
1 rs480603 0 176153837
1 rs16852100 0 176155432
1 rs543874 0 176156103
1 rs623479 0 176165422
1 rs522367 0 176168336
1 rs3813649 0 176169348
1 rs7413442 0 176196563
1 rs945641 0 176197517
1 rs10798585 0 176197745
1 rs954503 0 176202066
1 rs6682862 0 176205060
1 rs10158522 0 176205335
1 rs869286 0 176210435
1 rs10913485 0 176231846
1 rs12409286 0 176237770
1 rs7340104 0 176238489
1 rs4147158 0 176247855
1 rs16852358 0 176257878
1 rs946817 0 176264332
1 rs12410468 0 176266390
1 rs7540551 0 176285240
1 rs11803039 0 176287747
1 rs17360740 0 176296567
1 rs11583320 0 176308768
1 rs2862303 0 176312011
1 rs389563 0 176429767
1 rs178397 0 176448177
1 rs1412784 0 176473287
1 rs623225 0 176477945
1 rs7531227 0 176499092
1 rs10913534 0 176562949
1 rs977034 0 176620155
1 rs10913550 0 176675418
1 rs2017349 0 176686040
1 rs16852854 0 176695794
1 rs6693257 0 176716927
1 rs4304537 0 176743177
1 rs7514214 0 176747618
1 rs3813636 0 176756601
1 rs4075631 0 176773217
1 rs12568310 0 176781245
1 rs4233175 0 176784214
1 rs4650999 0 176798811
1 rs2492279 0 176820103
1 rs2493856 0 176830610
1 rs2811301 0 176860819
1 rs10913584 0 176872124
1 rs7552657 0 176883982
1 rs2761476 0 176892122
1 rs4652309 0 176908568
1 rs10913603 0 176912183
1 rs2773091 0 176924239
1 rs3922812 0 176926556
1 rs6425496 0 176928252
1 rs12045804 0 176934964
1 rs867556 0 176942736
1 rs1018669 0 176954082
1 rs4652319 0 176976589
1 rs6425500 0 176984879
1 rs6693283 0 177007050
1 rs16853350 0 177031771
1 rs3766642 0 177080154
1 rs16853405 0 177084346
1 rs10913634 0 177092905
1 rs3766637 0 177114846
1 rs871631 0 177170260
1 rs6425507 0 177189074
1 rs7522133 0 177194050
1 rs10913665 0 177212590
1 rs4652341 0 177223176
1 rs1012066 0 177231227
1 rs6697180 0 177233852
1 rs997419 0 177234619
1 rs12725164 0 177250709
1 rs3813638 0 177261267
1 rs6425513 0 177273085
1 rs3766636 0 177283021
1 rs16853619 0 177310562
1 rs16853647 0 177329120
1 rs1128952 0 177331748
1 rs3829794 0 177339351
1 rs9728480 0 177356114
1 rs2636287 0 177370324
1 rs6668200 0 177387903
1 rs6672395 0 177396982
1 rs2636293 0 177420320
1 rs2636266 0 177466275
1 rs451088 0 177489463
1 rs2783387 0 177503437
1 rs2493117 0 177522580
1 rs2265932 0 177534406
1 rs10913713 0 177541882
1 rs12022539 0 177542202
1 rs7531307 0 177568626
1 rs4651024 0 177578725
1 rs10913728 0 177578858
1 rs13306729 0 177583310
1 rs10913736 0 177601989
1 rs12749461 0 177623001
1 rs4297245 0 177627801
1 rs4651025 0 177638596
1 rs4652380 0 177663067
1 rs7555722 0 177665876
1 rs6659294 0 177670636
1 rs4130266 0 177682155
1 rs12740455 0 177693013
1 rs10494519 0 177719004
1 rs962429 0 177719318
1 rs2225213 0 177725444
1 rs10913801 0 177738373
1 rs1329276 0 177740136
1 rs1928004 0 177740676
1 rs10913805 0 177745635
1 rs7551440 0 177758708
1 rs2296960 0 177781400
1 rs10913815 0 177783361
1 rs2274622 0 177786673
1 rs2274623 0 177786731
1 rs1410592 0 177787129
1 rs3930537 0 177820347
1 rs6691184 0 177826777
1 rs4610966 0 177864802
1 rs11806102 0 177877644
1 rs12035247 0 177899663
1 rs4651045 0 177905461
1 rs10913870 0 177954269
1 rs2504033 0 177969642
1 rs1052447 0 177978272
1 rs2245195 0 177983130
1 rs2487742 0 177994375
1 rs2454199 0 177996177
1 rs7514717 0 178012294
1 rs6680679 0 178019770
1 rs10913888 0 178024159
1 rs2647225 0 178036879
1 rs2777920 0 178043464
1 rs12118565 0 178054956
1 rs1281411 0 178081080
1 rs7411457 0 178108376
1 rs1281378 0 178118697
1 rs7530362 0 178127665
1 rs609521 0 178143611
1 rs539181 0 178166822
1 rs561233 0 178173523
1 rs12124175 0 178196011
1 rs2501615 0 178231502
1 rs7521948 0 178262598
1 rs6692394 0 178304610
1 rs12121845 0 178334611
1 rs6425607 0 178342011
1 rs6425609 0 178361971
1 rs7551181 0 178366086
1 rs6691435 0 178374482
1 rs6685965 0 178376715
1 rs3845391 0 178386167
1 rs3767196 0 178391495
1 rs6703180 0 178405423
1 rs3767184 0 178407990
1 rs2298206 0 178411711
1 rs3842890 0 178421399
1 rs3767169 0 178424216
1 rs3738115 0 178432322
1 rs11126 0 178435953
1 rs6704314 0 178437877
1 rs7521602 0 178443889
1 rs6697992 0 178453336
1 rs6425616 0 178467807
1 rs7525475 0 178473437
1 rs4652490 0 178483873
1 rs7539244 0 178486523
1 rs2764461 0 178523312
1 rs16855749 0 178549888
1 rs6684596 0 178580295
1 rs17372362 0 178590312
1 rs6425625 0 178598668
1 rs4642852 0 178622648
1 rs6425635 0 178660137
1 rs16856007 0 178660780
1 rs10914007 0 178715169
1 rs3806301 0 178738921
1 rs16856086 0 178760567
1 rs4651067 0 178760685
1 rs6425646 0 178776795
1 rs7513944 0 178790400
1 rs12562357 0 178801030
1 rs2331545 0 178802595
1 rs10733006 0 178807519
1 rs4652519 0 178815787
1 rs7519155 0 178827315
1 rs10737348 0 178828267
1 rs3843276 0 178837031
1 rs9970363 0 178841791
1 rs16856306 0 178854367
1 rs12079057 0 178899854
1 rs12043745 0 178922682
1 rs7556184 0 178924588
1 rs10914077 0 178952544
1 rs12408176 0 178959438
1 rs10914083 0 178966756
1 rs6700926 0 178988976
1 rs1339768 0 179008931
1 rs12075235 0 179066970
1 rs7536258 0 179087417
1 rs12088182 0 179119678
1 rs12118635 0 179142353
1 rs7515553 0 179156796
1 rs12735084 0 179159758
1 rs2331901 0 179160927
1 rs3795504 0 179172071
1 rs3737062 0 179198131
1 rs4651080 0 179200786
1 rs2002041 0 179204740
1 rs3747957 0 179220476
1 rs7556005 0 179222818
1 rs10494536 0 179242488
1 rs10159067 0 179265974
1 rs3806284 0 179269102
1 rs3747956 0 179291027
1 rs12144382 0 179305662
1 rs3856067 0 179312066
1 rs4651082 0 179317336
1 rs6658698 0 179327414
1 rs7541438 0 179353310
1 rs12025764 0 179362402
1 rs6692991 0 179365418
1 rs10910875 0 179374652
1 rs12238995 0 179380064
1 rs11582767 0 179393126
1 rs10910888 0 179413668
1 rs946646 0 179421458
1 rs7550430 0 179427776
1 rs6679388 0 179441582
1 rs4652591 0 179444477
1 rs10797688 0 179448618
1 rs6425678 0 179452484
1 rs10797698 0 179466358
1 rs10797699 0 179470817
1 rs3911582 0 179477369
1 rs11582429 0 179480847
1 rs4652630 0 179494605
1 rs12027236 0 179506729
1 rs2501540 0 179510519
1 rs7548701 0 179526419
1 rs2804682 0 179529882
1 rs2332203 0 179533043
1 rs2609500 0 179536855
1 rs7523745 0 179541038
1 rs7548242 0 179563032
1 rs12139587 0 179567070
1 rs9803794 0 179576023
1 rs12756919 0 179577145
1 rs2609475 0 179603012
1 rs6658713 0 179603151
1 rs617322 0 179625030
1 rs667586 0 179639247
1 rs6696547 0 179659861
1 rs601354 0 179663757
1 rs681590 0 179675548
1 rs3845431 0 179679110
1 rs588789 0 179686301
1 rs6424813 0 179700091
1 rs553042 0 179723323
1 rs4652661 0 179743053
1 rs681271 0 179750409
1 rs683927 0 179756425
1 rs12402123 0 179756641
1 rs625226 0 179766947
1 rs6424814 0 179772640
1 rs10910955 0 179786144
1 rs2332429 0 179792378
1 rs1953690 0 179801058
1 rs10797730 0 179807782
1 rs7511748 0 179811660
1 rs12135959 0 179811747
1 rs199950 0 179857481
1 rs6691980 0 179862846
1 rs3845439 0 179876190
1 rs6675785 0 179880766
1 rs3820260 0 179905134
1 rs10910979 0 179919734
1 rs7513540 0 179939305
1 rs7418539 0 179971411
1 rs3767000 0 179978913
1 rs3767001 0 179978999
1 rs3767003 0 179983281
1 rs697259 0 180002812
1 rs199930 0 180007924
1 rs473200 0 180021426
1 rs704326 0 180026280
1 rs3681 0 180040571
1 rs509391 0 180048640
1 rs511136 0 180071413
1 rs659234 0 180075233
1 rs12071191 0 180080172
1 rs486003 0 180080392
1 rs695072 0 180083132
1 rs12410953 0 180110206
1 rs6701187 0 180117403
1 rs498212 0 180136840
1 rs4651117 0 180155398
1 rs2262513 0 180180910
1 rs12039940 0 180219334
1 rs10911006 0 180221341
1 rs3904616 0 180239502
1 rs6700658 0 180272345
1 rs11802562 0 180291138
1 rs10797752 0 180319837
1 rs7540941 0 180320765
1 rs3856106 0 180321600
1 rs3856109 0 180336615
1 rs10911021 0 180348583
1 rs1281331 0 180361221
1 rs16858559 0 180364719
1 rs1281322 0 180368200
1 rs3908797 0 180369480
1 rs3795489 0 180373691
1 rs1689804 0 180388221
1 rs16858588 0 180397327
1 rs10911029 0 180397917
1 rs1689791 0 180418532
1 rs10911031 0 180440334
1 rs1779819 0 180445105
1 rs10911032 0 180451983
1 rs10494545 0 180467282
1 rs2251093 0 180493587
1 rs7524031 0 180511409
1 rs6659875 0 180526449
1 rs4600010 0 180529386
1 rs2494466 0 180531282
1 rs3118146 0 180533882
1 rs6703548 0 180558058
1 rs4075837 0 180568131
1 rs10797768 0 180579099
1 rs2246119 0 180582157
1 rs10911063 0 180585406
1 rs11587233 0 180586157
1 rs2256956 0 180586558
1 rs2494461 0 180594465
1 rs2252633 0 180598459
1 rs2252483 0 180599754
1 rs12136955 0 180625567
1 rs2148026 0 180639075
1 rs6692352 0 180664388
1 rs6659412 0 180664824
1 rs497915 0 180673277
1 rs267866 0 180687071
1 rs2477875 0 180700610
1 rs4271175 0 180712811
1 rs12024567 0 180723652
1 rs266511 0 180763644
1 rs4119585 0 180778021
1 rs10494533 0 180793208
1 rs501085 0 180793462
1 rs10911098 0 180803121
1 rs11072 0 180809954
1 rs3738579 0 180822659
1 rs682585 0 180826133
1 rs516567 0 180845658
1 rs1287816 0 180856614
1 rs672684 0 180863351
1 rs4652738 0 180880289
1 rs1758779 0 180882759
1 rs4652741 0 180893361
1 rs587306 0 180899078
1 rs6672020 0 180930881
1 rs508607 0 180945974
1 rs621071 0 180949434
1 rs2482806 0 180950710
1 rs490285 0 180971624
1 rs6660584 0 180997631
1 rs7554927 0 181033121
1 rs2275171 0 181050645
1 rs12080837 0 181053576
1 rs6681606 0 181144781
1 rs3814325 0 181189598
1 rs10797795 0 181197828
1 rs13375863 0 181198569
1 rs6697240 0 181202197
1 rs9943111 0 181204024
1 rs6664353 0 181204725
1 rs10737235 0 181238439
1 rs10752897 0 181337647
1 rs2296292 0 181353380
1 rs3768622 0 181356634
1 rs1547715 0 181380575
1 rs6690340 0 181383309
1 rs10911269 0 181401342
1 rs16860429 0 181414851
1 rs547905 0 181424547
1 rs1005716 0 181426000
1 rs661451 0 181436313
1 rs10494560 0 181439171
1 rs2274980 0 181451239
1 rs1047980 0 181458927
1 rs549191 0 181487560
1 rs2480767 0 181523841
1 rs2301877 0 181525748
1 rs10752907 0 181529979
1 rs4652795 0 181532805
1 rs2276879 0 181540374
1 rs602182 0 181545652
1 rs616545 0 181564773
1 rs10797875 0 181565125
1 rs675220 0 181568734
1 rs664422 0 181592345
1 rs2811558 0 181597036
1 rs2078087 0 181625028
1 rs1819628 0 181625063
1 rs12144629 0 181664522
1 rs2788056 0 181667513
1 rs4047801 0 181681941
1 rs4652802 0 181693381
1 rs2275675 0 181706106
1 rs2226099 0 181715980
1 rs12144253 0 181764250
1 rs2274064 0 181809010
1 rs12753665 0 181812684
1 rs10911362 0 181815615
1 rs11755 0 181862759
1 rs10911382 0 181864160
1 rs1174656 0 181883310
1 rs10911389 0 181883428
1 rs6661715 0 181888937
1 rs10911417 0 181933998
1 rs17559937 0 181951192
1 rs1952234 0 182021329
1 rs2500097 0 182031682
1 rs16861532 0 182035908
1 rs10082229 0 182039041
1 rs10911443 0 182058911
1 rs4652825 0 182059946
1 rs6424913 0 182065500
1 rs2500116 0 182068543
1 rs2500103 0 182078400
1 rs2500102 0 182078554
1 rs3010055 0 182083912
1 rs3002652 0 182097092
1 rs9425322 0 182100684
1 rs4651156 0 182103655
1 rs10911457 0 182109727
1 rs12563514 0 182110990
1 rs11585126 0 182117524
1 rs12031722 0 182133472
1 rs10797921 0 182152639
1 rs6658545 0 182154225
1 rs7522001 0 182165413
1 rs3814332 0 182173914
1 rs2296713 0 182176340
1 rs2986550 0 182189058
1 rs4651158 0 182204927
1 rs2296714 0 182209573
1 rs2182626 0 182212070
1 rs3930248 0 182220626
1 rs7519097 0 182232789
1 rs7529873 0 182246589
1 rs10911492 0 182251826
1 rs10494573 0 182264052
1 rs10911498 0 182268122
1 rs10494574 0 182277350
1 rs16822379 0 182294299
1 rs10911506 0 182320392
1 rs16822450 0 182335838
1 rs10911518 0 182377988
1 rs6424925 0 182394887
1 rs12119930 0 182412265
1 rs4650656 0 182415268
1 rs6424930 0 182425419
1 rs2025808 0 182428380
1 rs10911524 0 182436115
1 rs12136030 0 182441489
1 rs6696916 0 182459088
1 rs1854085 0 182459461
1 rs2840274 0 182477428
1 rs12754974 0 182481677
1 rs1930285 0 182484602
1 rs10911551 0 182508022
1 rs16822764 0 182527731
1 rs12128914 0 182554198
1 rs2151171 0 182564787
1 rs12119892 0 182570696
1 rs4568789 0 182581034
1 rs12407200 0 182585916
1 rs4288563 0 182591109
1 rs6683308 0 182602954
1 rs6683726 0 182603371
1 rs10911592 0 182618911
1 rs2207524 0 182636336
1 rs732959 0 182641533
1 rs6666696 0 182652694
1 rs10158710 0 182664969
1 rs6695258 0 182675101
1 rs2207526 0 182699503
1 rs10489726 0 182707243
1 rs12043012 0 182710452
1 rs7513091 0 182755586
1 rs1416751 0 182765403
1 rs1339563 0 182770426
1 rs749214 0 182802794
1 rs6695173 0 182843940
1 rs4651223 0 182846873
1 rs1572766 0 182868859
1 rs7540093 0 182869721
1 rs10797982 0 182888759
1 rs9286853 0 182906509
1 rs6677073 0 182923424
1 rs1061508 0 182928804
1 rs3736757 0 182944087
1 rs861575 0 182991722
1 rs35779894 0 182993723
1 rs3895196 0 182995497
1 rs861588 0 183005117
1 rs861620 0 183023822
1 rs570441 0 183026624
1 rs35543943 0 183030974
1 rs338564 0 183043702
1 rs567498 0 183060027
1 rs520605 0 183062402
1 rs626576 0 183075976
1 rs491291 0 183077518
1 rs2840217 0 183091978
1 rs234660 0 183119037
1 rs234670 0 183144930
1 rs234683 0 183157379
1 rs10911659 0 183171884
1 rs7512071 0 183188204
1 rs4651243 0 183189486
1 rs234123 0 183194788
1 rs234098 0 183204008
1 rs170885 0 183208372
1 rs10911661 0 183229372
1 rs10797997 0 183275713
1 rs12038919 0 183308253
1 rs10911676 0 183338454
1 rs6684586 0 183381460
1 rs10737256 0 183390253
1 rs10489579 0 183410344
1 rs10798000 0 183423754
1 rs7543962 0 183443018
1 rs6666742 0 183494509
1 rs10174 0 183533737
1 rs726567 0 183562377
1 rs11803823 0 183564808
1 rs2224027 0 183595281
1 rs10489486 0 183605173
1 rs10911713 0 183614111
1 rs2144291 0 183638563
1 rs10798014 0 183661457
1 rs10911725 0 183661805
1 rs4651260 0 183682880
1 rs7519702 0 183688969
1 rs7416136 0 183705881
1 rs232298 0 183722413
1 rs12063048 0 183750932
1 rs6670762 0 183756375
1 rs1407277 0 183766707
1 rs1321999 0 183791541
1 rs11605 0 183794361
1 rs556035 0 183800408
1 rs333724 0 183811753
1 rs567021 0 183821527
1 rs971224 0 183838556
1 rs1073470 0 183855107
1 rs12089482 0 183864117
1 rs1321991 0 183892594
1 rs10489711 0 183911286
1 rs1961519 0 183912909
1 rs4651286 0 183942215
1 rs900775 0 183955762
1 rs4651287 0 183983587
1 rs10489713 0 183991239
1 rs6696804 0 184009590
1 rs1407428 0 184022232
1 rs6676629 0 184041404
1 rs4651288 0 184060938
1 rs7556537 0 184100188
1 rs6698721 0 184115987
1 rs12078444 0 184121912
1 rs16824658 0 184131135
1 rs10911798 0 184253775
1 rs4141459 0 184262239
1 rs10798035 0 184317040
1 rs6673390 0 184364531
1 rs10911825 0 184368162
1 rs6693069 0 184380350
1 rs1322376 0 184386762
1 rs7545010 0 184392722
1 rs2208692 0 184399913
1 rs2383457 0 184403195
1 rs10911836 0 184415858
1 rs857753 0 184434904
1 rs6666859 0 184448779
1 rs6676055 0 184456786
1 rs585738 0 184466264
1 rs639524 0 184491880
1 rs1285115 0 184504133
1 rs1795022 0 184514547
1 rs1293970 0 184524852
1 rs2273779 0 184540617
1 rs7756 0 184548319
1 rs10494586 0 184597266
1 rs2297226 0 184610382
1 rs7547924 0 184647065
1 rs12407957 0 184685223
1 rs11801527 0 184685421
1 rs12062743 0 184714214
1 rs3901950 0 184733897
1 rs12072014 0 184741512
1 rs3863719 0 184750219
1 rs7550953 0 184776413
1 rs6658482 0 184865149
1 rs7514491 0 184865641
1 rs2383513 0 184866147
1 rs10489398 0 184866165
1 rs10911898 0 184879216
1 rs689470 0 184907681
1 rs5275 0 184909681
1 rs12064238 0 184925748
1 rs964570 0 184951600
1 rs4650701 0 184971178
1 rs16825875 0 185012545
1 rs10489402 0 185013179
1 rs7554410 0 185034615
1 rs6685652 0 185098351
1 rs2223307 0 185111549
1 rs2049963 0 185117839
1 rs16826060 0 185122178
1 rs10911952 0 185135363
1 rs10798069 0 185142082
1 rs6686848 0 185153730
1 rs12726519 0 185164688
1 rs6697145 0 185177214
1 rs10489409 0 185186737
1 rs12353944 0 185208520
1 rs761517 0 185228010
1 rs10798078 0 185234325
1 rs10752993 0 185247962
1 rs1884022 0 185269042
1 rs7540422 0 185271933
1 rs1160832 0 185280538
1 rs12569046 0 185298760
1 rs1297671 0 185300262
1 rs1297676 0 185307634
1 rs7511950 0 185322184
1 rs10911997 0 185324259
1 rs230629 0 185340573
1 rs2383574 0 185347822
1 rs230619 0 185348953
1 rs1924736 0 185359105
1 rs12047450 0 185362582
1 rs12065268 0 185381376
1 rs7545246 0 185397841
1 rs4650720 0 185400163
1 rs12133085 0 185402235
1 rs1924724 0 185421093
1 rs10494592 0 185425227
1 rs2209363 0 185430474
1 rs2025513 0 185439838
1 rs330708 0 185449758
1 rs330725 0 185474637
1 rs330723 0 185489760
1 rs7547443 0 185495662
1 rs170708 0 185506428
1 rs16826609 0 185512110
1 rs2453727 0 185513773
1 rs6658044 0 185524976
1 rs4144116 0 185534034
1 rs1874414 0 185545947
1 rs10798106 0 185576227
1 rs2800913 0 185593337
1 rs2802475 0 185594019
1 rs1285513 0 185600070
1 rs12033946 0 185615061
1 rs10912059 0 185621510
1 rs10798107 0 185629408
1 rs4651374 0 185630244
1 rs4650729 0 185645949
1 rs4651378 0 185651100
1 rs12121531 0 185663626
1 rs6696686 0 185663900
1 rs1938515 0 185669477
1 rs2490407 0 185673155
1 rs2490327 0 185683159
1 rs4651384 0 185685027
1 rs1938512 0 185689495
1 rs12137534 0 185694854
1 rs2249521 0 185701755
1 rs10753005 0 185710374
1 rs4593773 0 185749829
1 rs7535036 0 185759166
1 rs1361298 0 185765161
1 rs1416476 0 185766961
1 rs2891285 0 185789297
1 rs1572725 0 185803831
1 rs7539308 0 185818831
1 rs12127474 0 185823719
1 rs1578097 0 185831962
1 rs11809135 0 185851070
1 rs1106962 0 185862537
1 rs10798126 0 185867809
1 rs6686651 0 185873846
1 rs955835 0 185876473
1 rs2066081 0 185881764
1 rs10912115 0 185890565
1 rs12749748 0 185890594
1 rs10494603 0 185896809
1 rs10912140 0 185914374
1 rs2891292 0 185918919
1 rs2050741 0 185935715
1 rs1538478 0 185942663
1 rs6685655 0 185943785
1 rs11800915 0 185951050
1 rs10912148 0 185954467
1 rs4233131 0 185960354
1 rs4622024 0 185970440
1 rs10912155 0 185970976
1 rs10912160 0 185978340
1 rs4418543 0 185981817
1 rs7546941 0 185991940
1 rs2495445 0 185999224
1 rs1158512 0 186011246
1 rs967778 0 186015022
1 rs967776 0 186015382
1 rs10912174 0 186016070
1 rs6664686 0 186023650
1 rs2430096 0 186030483
1 rs10798148 0 186046132
1 rs2495474 0 186080561
1 rs2495469 0 186083870
1 rs2430144 0 186090160
1 rs10489379 0 186098969
1 rs2430132 0 186101098
1 rs2430130 0 186107124
1 rs10798153 0 186119445
1 rs800805 0 186126448
1 rs800801 0 186129279
1 rs2311063 0 186137075
1 rs11591211 0 186139374
1 rs776798 0 186155499
1 rs776797 0 186155537
1 rs655167 0 186169604
1 rs1572508 0 186179386
1 rs4650748 0 186186860
1 rs12733186 0 186201492
1 rs10912216 0 186213171
1 rs12564137 0 186217041
1 rs7543364 0 186233784
1 rs10912219 0 186243461
1 rs613118 0 186254700
1 rs11801907 0 186259616
1 rs1432427 0 186290138
1 rs10489764 0 186352456
1 rs12042467 0 186369968
1 rs12048287 0 186381154
1 rs354246 0 186390850
1 rs1032215 0 186391069
1 rs7542386 0 186391289
1 rs12140392 0 186420880
1 rs1487492 0 186428653
1 rs1906255 0 186438670
1 rs12044617 0 186439380
1 rs1825798 0 186457391
1 rs1994423 0 186481730
1 rs3010654 0 186515272
1 rs1386560 0 186516685
1 rs1487489 0 186517433
1 rs12030453 0 186533767
1 rs2067988 0 186539837
1 rs4463623 0 186567491
1 rs1489256 0 186591139
1 rs1387343 0 186595273
1 rs12036328 0 186605379
1 rs12125250 0 186646051
1 rs10798210 0 186651087
1 rs10912385 0 186679782
1 rs9988491 0 186690005
1 rs12091277 0 186706974
1 rs10912414 0 186722032
1 rs1489267 0 186723053
1 rs6656158 0 186725611
1 rs284077 0 186732566
1 rs2220034 0 186733896
1 rs12038869 0 186735729
1 rs284113 0 186744372
1 rs284131 0 186750910
1 rs1489241 0 186753058
1 rs10494614 0 186799253
1 rs1609772 0 186820222
1 rs2312286 0 186827772
1 rs10798231 0 186828647
1 rs12033740 0 186891236
1 rs2312283 0 186896380
1 rs7539920 0 186916783
1 rs1902895 0 186930716
1 rs7546736 0 186932285
1 rs6665576 0 186961114
1 rs12758150 0 186966692
1 rs12134565 0 186971702
1 rs10754227 0 187001959
1 rs4439360 0 187018003
1 rs4417067 0 187027982
1 rs7519600 0 187060095
1 rs1445660 0 187092193
1 rs1031191 0 187102096
1 rs16829456 0 187102823
1 rs6660722 0 187129585
1 rs16829527 0 187137106
1 rs6428035 0 187151194
1 rs7355001 0 187153800
1 rs10920995 0 187213302
1 rs7550535 0 187250249
1 rs1912920 0 187279522
1 rs4388707 0 187300857
1 rs1912915 0 187311702
1 rs7518946 0 187336160
1 rs10921341 0 187378807
1 rs1912933 0 187389817
1 rs1891457 0 187425884
1 rs7527682 0 187439307
1 rs10458404 0 187455161
1 rs6694860 0 187455905
1 rs10921627 0 187505288
1 rs12135892 0 187543585
1 rs1361011 0 187549425
1 rs6678596 0 187552736
1 rs16830499 0 187617323
1 rs1148606 0 187656039
1 rs7537185 0 187763290
1 rs269743 0 187770476
1 rs12071479 0 187779507
1 rs1393495 0 187789758
1 rs367510 0 187794520
1 rs269747 0 187809352
1 rs421604 0 187815034
1 rs445857 0 187819202
1 rs7532675 0 187853657
1 rs6672054 0 187869540
1 rs473773 0 187893806
1 rs479137 0 187919867
1 rs2902583 0 187944854
1 rs11586173 0 188022397
1 rs4845149 0 188038628
1 rs10919787 0 188042128
1 rs9427700 0 188048192
1 rs2039776 0 188052112
1 rs10737568 0 188056731
1 rs2176360 0 188083580
1 rs12062955 0 188103312
1 rs6693137 0 188112762
1 rs12402777 0 188122473
1 rs6413913 0 188145217
1 rs1852906 0 188150260
1 rs11810898 0 188156625
1 rs2699385 0 188182902
1 rs815742 0 188185608
1 rs16829304 0 188225406
1 rs1730734 0 188225497
1 rs845629 0 188229125
1 rs1529315 0 188240480
1 rs10737578 0 188250343
1 rs6427944 0 188276723
1 rs17374565 0 188276868
1 rs10920424 0 188302763
1 rs10920441 0 188309329
1 rs4585977 0 188316999
1 rs7536465 0 188323329
1 rs1418811 0 188330788
1 rs6427982 0 188340005
1 rs10920547 0 188347356
1 rs2226167 0 188352802
1 rs2211430 0 188366433
1 rs10753936 0 188368654
1 rs1418808 0 188370850
1 rs1557188 0 188383897
1 rs10920654 0 188398373
1 rs2253618 0 188416660
1 rs815343 0 188422256
1 rs4399162 0 188468347
1 rs10920679 0 188506542
1 rs1093040 0 188529837
1 rs655598 0 188554336
1 rs652953 0 188554920
1 rs1148612 0 188603821
1 rs1031076 0 188629558
1 rs12091129 0 188672954
1 rs12058205 0 188691589
1 rs12034237 0 188722167
1 rs814941 0 188733445
1 rs10920731 0 188739350
1 rs12405769 0 188743454
1 rs814914 0 188758903
1 rs814913 0 188759166
1 rs17378706 0 188761159
1 rs6428021 0 188763963
1 rs7541423 0 188768365
1 rs814968 0 188773226
1 rs12036325 0 188799825
1 rs1327872 0 188800323
1 rs11582878 0 188813554
1 rs49314 0 188824729
1 rs749390 0 188826644
1 rs694168 0 188832637
1 rs2149028 0 188837471
1 rs7531899 0 188847995
1 rs694698 0 188849776
1 rs604813 0 188862718
1 rs12079787 0 188870960
1 rs10800956 0 188899417
1 rs16832590 0 188900754
1 rs1325222 0 188912176
1 rs10753952 0 188918156
1 rs1325227 0 188939703
1 rs1537387 0 188944044
1 rs12024738 0 188961436
1 rs472345 0 188997214
1 rs16832764 0 189017114
1 rs16832771 0 189027411
1 rs12029687 0 189052441
1 rs12564225 0 189053450
1 rs2489676 0 189071253
1 rs10494649 0 189079912
1 rs12143564 0 189084815
1 rs10800988 0 189116022
1 rs2419932 0 189139268
1 rs12411096 0 189142267
1 rs1936980 0 189142764
1 rs1936988 0 189152022
1 rs4372256 0 189161015
1 rs11811680 0 189162214
1 rs12071814 0 189163482
1 rs12567544 0 189180101
1 rs1431142 0 189201006
1 rs7546929 0 189206749
1 rs2025509 0 189220094
1 rs12145021 0 189232557
1 rs10801004 0 189256769
1 rs1886414 0 189282724
1 rs12047686 0 189292522
1 rs6685319 0 189307484
1 rs7521746 0 189329011
1 rs1080901 0 189343109
1 rs6428044 0 189372806
1 rs1580087 0 189411990
1 rs10920908 0 189417332
1 rs11801275 0 189417682
1 rs12143616 0 189420715
1 rs16833288 0 189427907
1 rs7554791 0 189434247
1 rs7418163 0 189462423
1 rs7515438 0 189465656
1 rs12120479 0 189490357
1 rs1629378 0 189497743
1 rs1246726 0 189616237
1 rs1923812 0 189624722
1 rs10920932 0 189628673
1 rs10920936 0 189644287
1 rs9651063 0 189658286
1 rs650957 0 189695850
1 rs623950 0 189713212
1 rs669885 0 189716606
1 rs12071696 0 189719882
1 rs10920959 0 189733906
1 rs591536 0 189758114
1 rs1892294 0 189768722
1 rs661322 0 189778133
1 rs10801047 0 189825979
1 rs12403168 0 189837910
1 rs7547370 0 189856985
1 rs1856294 0 189866268
1 rs2814580 0 189877383
1 rs945672 0 189882278
1 rs12047092 0 189884752
1 rs7551667 0 189885788
1 rs10753990 0 189886173
1 rs1338034 0 189893905
1 rs12080045 0 189924773
1 rs1509703 0 189940167
1 rs4575057 0 189944474
1 rs10494658 0 189955998
1 rs833976 0 189970219
1 rs2785761 0 189986050
1 rs2814584 0 189995828
1 rs833986 0 190022535
1 rs10494663 0 190042701
1 rs7528316 0 190058839
1 rs12023209 0 190065587
1 rs6696942 0 190070888
1 rs9427802 0 190122363
1 rs1340202 0 190134739
1 rs2369527 0 190138957
1 rs9427811 0 190142375
1 rs10921043 0 190154358
1 rs10801082 0 190180158
1 rs7530235 0 190189699
1 rs946962 0 190200767
1 rs9427554 0 190208292
1 rs12134799 0 190249671
1 rs7553698 0 190278610
1 rs3012194 0 190313886
1 rs12569272 0 190351921
1 rs12119436 0 190355261
1 rs11581394 0 190375101
1 rs4454527 0 190394806
1 rs1856492 0 190437025
1 rs2801415 0 190449182
1 rs946421 0 190478465
1 rs7517414 0 190492602
1 rs1175154 0 190496712
1 rs1175119 0 190515739
1 rs6663865 0 190562661
1 rs7514892 0 190581304
1 rs1936671 0 190590376
1 rs1936712 0 190619399
1 rs1936709 0 190623612
1 rs7545533 0 190639297
1 rs12079013 0 190654050
1 rs10754006 0 190657256
1 rs6676076 0 190672284
1 rs2887558 0 190684039
1 rs12568724 0 190684117
1 rs16834300 0 190684303
1 rs7552778 0 190709879
1 rs7515864 0 190728079
1 rs6681144 0 190736230
1 rs4657830 0 190747908
1 rs10754013 0 190769406
1 rs1323299 0 190776653
1 rs10921191 0 190780652
1 rs2760530 0 190805119
1 rs7535818 0 190811722
1 rs2760535 0 190816535
1 rs6701700 0 190822932
1 rs10489873 0 190826269
1 rs2760511 0 190828095
1 rs10921206 0 190834297
1 rs10489877 0 190836773
1 rs7553821 0 190865258
1 rs6658382 0 190871948
1 rs12044559 0 190875891
1 rs4658062 0 190882818
1 rs9287126 0 190892153
1 rs1933705 0 190927024
1 rs16834698 0 190963205
1 rs10921257 0 191005664
1 rs17646713 0 191022617
1 rs6703040 0 191024055
1 rs10801153 0 191030571
1 rs7531013 0 191032566
1 rs2153084 0 191069004
1 rs1231728 0 191084641
1 rs4140450 0 191112430
1 rs7527185 0 191150034
1 rs10801161 0 191153437
1 rs842796 0 191169038
1 rs710140 0 191178731
1 rs7512241 0 191213455
1 rs9427831 0 191224768
1 rs2275444 0 191318308
1 rs10921308 0 191318828
1 rs10921309 0 191320777
1 rs10921312 0 191343924
1 rs12410213 0 191460220
1 rs1578242 0 191503279
1 rs560900 0 191549506
1 rs1769999 0 191557836
1 rs16835319 0 191600932
1 rs6667545 0 191650187
1 rs16829482 0 191657921
1 rs7528241 0 191687983
1 rs2038750 0 191690787
1 rs7518647 0 191708998
1 rs7549962 0 191709262
1 rs752276 0 191709780
1 rs10494682 0 191716632
1 rs10921353 0 191717996
1 rs12406893 0 191724134
1 rs12729450 0 191727905
1 rs7538476 0 191735970
1 rs6660273 0 191749117
1 rs7517985 0 191755401
1 rs6692705 0 191769232
1 rs16835504 0 191770307
1 rs9660530 0 191787958
1 rs4657871 0 191790259
1 rs7544296 0 191803572
1 rs16835564 0 191814532
1 rs731361 0 191825853
1 rs979497 0 191836371
1 rs6428182 0 191859017
1 rs10921400 0 191891901
1 rs7550917 0 191901274
1 rs10921412 0 191928249
1 rs7551855 0 191934158
1 rs12075525 0 191950794
1 rs2031832 0 191961700
1 rs10921423 0 191976356
1 rs4344313 0 191977795
1 rs1887628 0 191986944
1 rs6697603 0 191989165
1 rs6661798 0 192007013
1 rs1328177 0 192007830
1 rs990812 0 192029915
1 rs1410394 0 192039027
1 rs10921443 0 192049940
1 rs6693857 0 192055108
1 rs1575938 0 192059107
1 rs10801260 0 192074793
1 rs17692475 0 192074942
1 rs10737633 0 192075287
1 rs12036144 0 192091331
1 rs600023 0 192102709
1 rs517206 0 192116279
1 rs670747 0 192125648
1 rs12057376 0 192131202
1 rs544511 0 192138101
1 rs4326606 0 192145481
1 rs7541852 0 192156983
1 rs4330903 0 192161956
1 rs574986 0 192168129
1 rs4657892 0 192168278
1 rs6680840 0 192184036
1 rs1570442 0 192190317
1 rs642668 0 192196600
1 rs669015 0 192223350
1 rs654447 0 192224301
1 rs1590324 0 192227376
1 rs16836062 0 192235833
1 rs10737634 0 192260647
1 rs12731751 0 192278458
1 rs12073039 0 192280551
1 rs2584257 0 192300328
1 rs16836197 0 192318191
1 rs520472 0 192332518
1 rs719813 0 192347450
1 rs490363 0 192350649
1 rs2584256 0 192350920
1 rs6428206 0 192355988
1 rs693833 0 192356440
1 rs2506068 0 192377583
1 rs2485041 0 192385078
1 rs6678341 0 192424626
1 rs12066981 0 192479138
1 rs2506048 0 192525439
1 rs1325426 0 192545568
1 rs4390154 0 192588790
1 rs7548680 0 192614796
1 rs4460614 0 192643779
1 rs12401747 0 192669684
1 rs6428233 0 192672234
1 rs4291483 0 192673706
1 rs4381164 0 192683433
1 rs16836978 0 192690514
1 rs3001167 0 192797537
1 rs3009382 0 192803708
1 rs3001223 0 192835708
1 rs6691362 0 192838908
1 rs3009322 0 192847292
1 rs13376197 0 192858376
1 rs3009358 0 192884156
1 rs10801343 0 192905953
1 rs10157433 0 192906037
1 rs7555373 0 192926850
1 rs12140285 0 192950614
1 rs12138052 0 192969492
1 rs10801345 0 192970153
1 rs995805 0 192974214
1 rs2131384 0 193003212
1 rs6669812 0 193015698
1 rs6702232 0 193027104
1 rs10754115 0 193039080
1 rs6656153 0 193041961
1 rs6686114 0 193077212
1 rs1410470 0 193078595
1 rs339620 0 193105912
1 rs339567 0 193109357
1 rs4657944 0 193135181
1 rs339653 0 193155559
1 rs560517 0 193168901
1 rs4292939 0 193175995
1 rs339601 0 193185872
1 rs10921706 0 193196229
1 rs339571 0 193207836
1 rs572607 0 193211898
1 rs2210331 0 193247131
1 rs10754124 0 193260134
1 rs1934206 0 193299484
1 rs16837755 0 193310874
1 rs4657796 0 193319560
1 rs822456 0 193361802
1 rs12067771 0 193380051
1 rs10921803 0 193383103
1 rs598224 0 193399216
1 rs643532 0 193400963
1 rs603495 0 193405988
1 rs613938 0 193431099
1 rs2183227 0 193486607
1 rs16838214 0 193507729
1 rs17609129 0 193508304
1 rs6428282 0 193533695
1 rs1324707 0 193544359
1 rs11587011 0 193554910
1 rs12022395 0 193569469
1 rs12731553 0 193583592
1 rs6702266 0 193643595
1 rs6692973 0 193650877
1 rs7538519 0 193653520
1 rs16838352 0 193657269
1 rs12128390 0 193686693
1 rs7515652 0 193690765
1 rs11586254 0 193715574
1 rs7541185 0 193733929
1 rs10754143 0 193744174
1 rs12038043 0 193772740
1 rs1890645 0 193798046
1 rs2790075 0 193815261
1 rs10921881 0 193873364
1 rs1556455 0 193895706
1 rs2183858 0 193899200
1 rs10921887 0 193913532
1 rs7526474 0 193925601
1 rs17672688 0 193953224
1 rs12035852 0 193953824
1 rs2895786 0 193969443
1 rs12048401 0 193974113
1 rs9943101 0 193990929
1 rs10494730 0 194002693
1 rs2400664 0 194012453
1 rs2989965 0 194012591
1 rs9803735 0 194027062
1 rs3010167 0 194040064
1 rs4604678 0 194064472
1 rs10754156 0 194070767
1 rs16838961 0 194090617
1 rs7530086 0 194091927
1 rs6679891 0 194093361
1 rs7542834 0 194099620
1 rs7546529 0 194115651
1 rs2923889 0 194119842
1 rs12121336 0 194125645
1 rs10494737 0 194129482
1 rs1869042 0 194130970
1 rs1376803 0 194133073
1 rs3008576 0 194135746
1 rs3008552 0 194148082
1 rs10921984 0 194157750
1 rs16839132 0 194176323
1 rs7517337 0 194180896
1 rs984557 0 194183123
1 rs4295871 0 194183510
1 rs10921993 0 194194234
1 rs4658011 0 194198706
1 rs10801499 0 194200773
1 rs2923907 0 194205482
1 rs4657818 0 194208441
1 rs1597732 0 194221436
1 rs10922008 0 194244263
1 rs12029379 0 194252239
1 rs3008588 0 194254531
1 rs6428320 0 194255974
1 rs12136731 0 194274597
1 rs10922013 0 194294495
1 rs12740444 0 194296891
1 rs2923901 0 194296979
1 rs12145838 0 194323936
1 rs7519081 0 194324511
1 rs11579497 0 194328334
1 rs6671997 0 194328749
1 rs12405380 0 194347611
1 rs4498784 0 194348238
1 rs12036795 0 194356441
1 rs6676015 0 194366549
1 rs7543048 0 194370582
1 rs16839556 0 194387236
1 rs12122832 0 194391631
1 rs10801520 0 194411466
1 rs10754182 0 194437062
1 rs10801528 0 194453373
1 rs1998712 0 194454288
1 rs12409953 0 194501555
1 rs2181948 0 194548425
1 rs946750 0 194626288
1 rs12729649 0 194654255
1 rs1538686 0 194664442
1 rs10922071 0 194700493
1 rs10754192 0 194785646
1 rs10922084 0 194791937
1 rs542830 0 194861022
1 rs10489457 0 194869137
1 rs6695338 0 194870540
1 rs34388368 0 194902093
1 rs800292 0 194908856
1 rs572515 0 194912884
1 rs10754199 0 194937462
1 rs6677604 0 194953541
1 rs1410996 0 194963556
1 rs395544 0 194964895
1 rs7540032 0 194967907
1 rs2284664 0 194969148
1 rs1065489 0 194976397
1 rs534399 0 194977690
1 rs6428363 0 195110334
1 rs9427934 0 195189483
1 rs7531555 0 195195933
1 rs9427938 0 195199868
1 rs9427661 0 195213169
1 rs1750311 0 195220848
1 rs1360558 0 195260596
1 rs13375369 0 195273852
1 rs5998 0 195276421
1 rs10754210 0 195278734
1 rs1759007 0 195294229
1 rs6003 0 195297644
1 rs10922162 0 195337399
1 rs10429911 0 195412767
1 rs10494751 0 195435248
1 rs10922187 0 195454228
1 rs517222 0 195493656
1 rs1009188 0 195523713
1 rs10801601 0 195533158
1 rs11809356 0 195560086
1 rs2786111 0 195572722
1 rs949571 0 195579812
1 rs2786119 0 195596158
1 rs2476020 0 195634904
1 rs11802794 0 195638873
1 rs7514167 0 195692429
1 rs2160967 0 195722918
1 rs10494754 0 195730559
1 rs2287537 0 195748888
1 rs6702421 0 195825947
1 rs2111930 0 195852855
1 rs4282851 0 195856813
1 rs10442656 0 195873331
1 rs2488401 0 195969024
1 rs2488394 0 196002120
1 rs11803984 0 196051195
1 rs6667560 0 196061322
1 rs6678151 0 196077905
1 rs10922298 0 196078189
1 rs12026183 0 196079655
1 rs10922306 0 196089983
1 rs10922313 0 196102970
1 rs10801629 0 196110990
1 rs12138550 0 196132980
1 rs12568860 0 196163955
1 rs17644383 0 196179012
1 rs6671069 0 196179724
1 rs1909507 0 196186316
1 rs1475145 0 196226559
1 rs17304978 0 196227512
1 rs1543511 0 196234642
1 rs1125953 0 196235009
1 rs12561995 0 196243067
1 rs2065150 0 196244577
1 rs1114740 0 196249177
1 rs7551861 0 196262584
1 rs6667378 0 196266876
1 rs2093531 0 196278020
1 rs12063190 0 196279726
1 rs2146334 0 196293298
1 rs1233833 0 196302757
1 rs7529161 0 196317784
1 rs1233817 0 196322116
1 rs1233811 0 196335390
1 rs12136149 0 196343648
1 rs10158950 0 196350063
1 rs12735014 0 196353644
1 rs16842431 0 196371095
1 rs6690826 0 196372451
1 rs3762382 0 196395482
1 rs6671879 0 196407561
1 rs6670073 0 196422481
1 rs6428437 0 196432002
1 rs12060034 0 196490875
1 rs1927252 0 196500530
1 rs6668469 0 196515818
1 rs16842754 0 196543758
1 rs1061258 0 196553892
1 rs11588882 0 196558330
1 rs6428452 0 196567378
1 rs1556017 0 196582557
1 rs4515818 0 196592342
1 rs6702048 0 196593791
1 rs1008987 0 196599686
1 rs12091692 0 196625281
1 rs7545645 0 196656581
1 rs12078566 0 196660438
1 rs4357560 0 196660611
1 rs12039987 0 196677329
1 rs10922421 0 196683775
1 rs2640175 0 196687890
1 rs6675274 0 196709371
1 rs4915287 0 196720543
1 rs4915149 0 196720903
1 rs2249320 0 196751050
1 rs16843226 0 196751407
1 rs3736929 0 196772169
1 rs16843286 0 196780449
1 rs4915303 0 196806651
1 rs16843430 0 196841525
1 rs6673408 0 196875928
1 rs6686725 0 196885330
1 rs1326271 0 196886382
1 rs3767742 0 196901620
1 rs9803750 0 196910747
1 rs2359952 0 196923030
1 rs16843742 0 196938922
1 rs12120762 0 196966416
1 rs7540378 0 196970917
1 rs11589894 0 196971704
1 rs7538393 0 197012489
1 rs2784115 0 197018024
1 rs2784103 0 197027177
1 rs10919581 0 197036522
1 rs2784110 0 197047009
1 rs1575394 0 197052117
1 rs1359020 0 197056743
1 rs4141743 0 197073882
1 rs6701884 0 197103774
1 rs1007939 0 197110938
1 rs10800596 0 197112407
1 rs1322916 0 197142881
1 rs7540461 0 197143481
1 rs10919605 0 197165050
1 rs6703089 0 197186659
1 rs7550308 0 197201224
1 rs2186188 0 197257716
1 rs12125200 0 197258666
1 rs12756679 0 197262220
1 rs322931 0 197286478
1 rs16844162 0 197321289
1 rs322904 0 197352632
1 rs322875 0 197369233
1 rs10753846 0 197381609
1 rs3861923 0 197383232
1 rs1471646 0 197400862
1 rs12068990 0 197401610
1 rs975222 0 197403391
1 rs6667273 0 197412180
1 rs6684332 0 197417076
1 rs12088621 0 197440729
1 rs6427760 0 197448528
1 rs12727107 0 197451920
1 rs10800619 0 197460512
1 rs1482658 0 197471502
1 rs1325187 0 197483930
1 rs7538098 0 197498359
1 rs10919655 0 197515284
1 rs6697569 0 197521576
1 rs12075138 0 197531893
1 rs11579522 0 197533497
1 rs723692 0 197537566
1 rs7546413 0 197541090
1 rs1013937 0 197548632
1 rs1561144 0 197565306
1 rs645943 0 197583084
1 rs6669877 0 197594624
1 rs576141 0 197595897
1 rs670197 0 197612654
1 rs1898240 0 197613703
1 rs12065723 0 197615465
1 rs1819293 0 197624135
1 rs611739 0 197627459
1 rs571609 0 197628839
1 rs585476 0 197643623
1 rs528227 0 197653503
1 rs16844836 0 197685627
1 rs2184965 0 197691146
1 rs10800628 0 197693763
1 rs6658450 0 197694872
1 rs1590636 0 197699914
1 rs6427769 0 197704383
1 rs12144397 0 197704836
1 rs10494793 0 197708935
1 rs6683501 0 197753037
1 rs10494797 0 197762985
1 rs2786723 0 197787994
1 rs6691743 0 197797648
1 rs1415661 0 197805686
1 rs2812261 0 197811182
1 rs16845170 0 197823929
1 rs7521829 0 197837813
1 rs4612653 0 197855081
1 rs4290087 0 197865406
1 rs4301659 0 197874909
1 rs4369252 0 197876860
1 rs4431873 0 197877682
1 rs4623735 0 197896061
1 rs16845384 0 197901025
1 rs16845393 0 197903567
1 rs14061 0 197929438
1 rs2435240 0 197957325
1 rs16845432 0 197958037
1 rs2435242 0 197958081
1 rs17655162 0 197973885
1 rs35976751 0 198010765
1 rs265450 0 198046402
1 rs12027362 0 198059467
1 rs7528943 0 198064238
1 rs6700960 0 198067996
1 rs12096427 0 198089597
1 rs1425791 0 198098646
1 rs10919757 0 198110680
1 rs6656594 0 198130783
1 rs12759783 0 198148338
1 rs6677214 0 198156294
1 rs1991245 0 198191929
1 rs4915398 0 198192807
1 rs4465241 0 198230245
1 rs4147452 0 198230967
1 rs4244145 0 198237884
1 rs2816939 0 198252323
1 rs9427440 0 198262041
1 rs2816949 0 198264401
1 rs3790854 0 198266748
1 rs2821372 0 198287884
1 rs2737641 0 198289290
1 rs2816913 0 198297730
1 rs10919806 0 198304350
1 rs3828112 0 198308654
1 rs2737654 0 198313067
1 rs2737665 0 198329012
1 rs2816999 0 198333375
1 rs2249150 0 198350277
1 rs3762398 0 198356743
1 rs2816959 0 198368104
1 rs2737619 0 198374201
1 rs16846145 0 198393395
1 rs3790791 0 198395881
1 rs10494809 0 198398707
1 rs10494810 0 198403205
1 rs2246923 0 198405973
1 rs1524163 0 198406415
1 rs2246209 0 198412156
1 rs4915195 0 198417361
1 rs10919830 0 198421097
1 rs12088130 0 198427771
1 rs12562944 0 198429293
1 rs6694617 0 198434281
1 rs10919843 0 198442691
1 rs10919845 0 198445587
1 rs7547703 0 198458647
1 rs7526221 0 198459461
1 rs3861927 0 198466037
1 rs10919858 0 198470987
1 rs12047019 0 198489400
1 rs10919870 0 198501004
1 rs6427814 0 198522411
1 rs34959467 0 198526561
1 rs2153279 0 198530320
1 rs2790125 0 198552503
1 rs10494812 0 198566063
1 rs7553682 0 198575004
1 rs2790129 0 198591367
1 rs12074726 0 198614112
1 rs12141206 0 198632714
1 rs2790108 0 198636319
1 rs7544904 0 198670966
1 rs12095036 0 198690464
1 rs12058730 0 198704129
1 rs7546093 0 198716820
1 rs4506486 0 198719943
1 rs7549548 0 198748178
1 rs4418638 0 198748557
1 rs12567052 0 198761039
1 rs7516247 0 198778089
1 rs10919976 0 198795882
1 rs7543730 0 198800871
1 rs4504918 0 198824390
1 rs16846948 0 198828079
1 rs10494824 0 198830594
1 rs2794410 0 198842417
1 rs2808248 0 198858898
1 rs12744809 0 198859948
1 rs16847099 0 198898508
1 rs3806358 0 198906306
1 rs4437908 0 198915062
1 rs6665979 0 198916686
1 rs4378238 0 198919223
1 rs4915451 0 198926477
1 rs7542210 0 198928838
1 rs7535122 0 198939322
1 rs7519896 0 198959288
1 rs6660197 0 198970164
1 rs10494819 0 198971377
1 rs10920017 0 198973713
1 rs7529518 0 198985045
1 rs7520287 0 199017199
1 rs6427859 0 199046776
1 rs7514015 0 199096615
1 rs10800745 0 199116299
1 rs12564878 0 199119443
1 rs7554511 0 199144185
1 rs296522 0 199148563
1 rs296543 0 199156456
1 rs296547 0 199158760
1 rs13374187 0 199171672
1 rs396029 0 199188008
1 rs4915471 0 199201055
1 rs10494829 0 199204652
1 rs10800750 0 199231201
1 rs10920090 0 199239077
1 rs10920091 0 199241687
1 rs12081096 0 199264981
1 rs10920099 0 199270229
1 rs3767498 0 199287350
1 rs3767503 0 199292305
1 rs9427712 0 199307821
1 rs2296386 0 199309606
1 rs3767508 0 199310720
1 rs942705 0 199316669
1 rs3767511 0 199318822
1 rs6699862 0 199334921
1 rs3738262 0 199349966
1 rs12079819 0 199352043
1 rs10753889 0 199359173
1 rs6693143 0 199372111
1 rs7545363 0 199378827
1 rs3752978 0 199382445
1 rs3767514 0 199383756
1 rs7542768 0 199391949
1 rs831748 0 199400578
1 rs6699983 0 199404150
1 rs1122396 0 199405051
1 rs2066284 0 199410397
1 rs16847947 0 199416719
1 rs10920139 0 199422277
1 rs831750 0 199426084
1 rs17508253 0 199431387
1 rs7533096 0 199432904
1 rs7551098 0 199443901
1 rs3738270 0 199461742
1 rs3738274 0 199464299
1 rs1917348 0 199469113
1 rs6427893 0 199484965
1 rs2078570 0 199500374
1 rs4244148 0 199501670
1 rs4915501 0 199506274
1 rs16848196 0 199511052
1 rs832170 0 199523639
1 rs832174 0 199525142
1 rs2300293 0 199531525
1 rs713292 0 199532393
1 rs1772847 0 199545485
1 rs832151 0 199547579
1 rs7514146 0 199552335
1 rs1772833 0 199558174
1 rs1543805 0 199559417
1 rs1105331 0 199566475
1 rs12126907 0 199578656
1 rs7540834 0 199592085
1 rs2275864 0 199594718
1 rs3729547 0 199601005
1 rs6427901 0 199607436
1 rs2996494 0 199610261
1 rs947485 0 199611975
1 rs12564445 0 199612110
1 rs2799677 0 199622566
1 rs2799680 0 199641300
1 rs10800777 0 199666711
1 rs6697016 0 199674405
1 rs10494830 0 199682215
1 rs7525711 0 199685998
1 rs10920205 0 199688824
1 rs12090950 0 199696004
1 rs654072 0 199706096
1 rs495886 0 199728432
1 rs2210733 0 199741023
1 rs2038972 0 199742350
1 rs12728629 0 199753187
1 rs4915537 0 199767448
1 rs11577209 0 199783972
1 rs2205595 0 199807132
1 rs11583215 0 199812622
1 rs544127 0 199817238
1 rs608356 0 199826786
1 rs545372 0 199828243
1 rs609391 0 199831532
1 rs621662 0 199838550
1 rs1555936 0 199852752
1 rs679352 0 199869704
1 rs10920222 0 199872339
1 rs631225 0 199873895
1 rs7364578 0 199883250
1 rs1736450 0 199883458
1 rs967392 0 199889838
1 rs664896 0 199895613
1 rs12045814 0 199903347
1 rs525492 0 199905481
1 rs10800790 0 199911375
1 rs3000763 0 199918107
1 rs602668 0 199924332
1 rs1317704 0 199928328
1 rs606114 0 199930724
1 rs675141 0 199947074
1 rs10920236 0 199950844
1 rs239967 0 199959494
1 rs4950838 0 199972273
1 rs12026046 0 199975045
1 rs4950846 0 199978327
1 rs650720 0 200015779
1 rs481530 0 200030535
1 rs2678209 0 200037552
1 rs4379719 0 200042369
1 rs1022361 0 200056893
1 rs10920260 0 200067205
1 rs12562614 0 200081617
1 rs950114 0 200106833
1 rs8028 0 200132386
1 rs2047264 0 200153025
1 rs1390398 0 200157877
1 rs16849442 0 200158880
1 rs2820327 0 200171212
1 rs2820304 0 200185150
1 rs2819376 0 200197842
1 rs12090635 0 200202947
1 rs6689324 0 200221320
1 rs6689634 0 200221610
1 rs16849483 0 200226078
1 rs12734984 0 200226113
1 rs4131469 0 200237371
1 rs12756809 0 200253041
1 rs10920308 0 200262838
1 rs12731187 0 200280380
1 rs10920315 0 200293793
1 rs9427477 0 200298858
1 rs9427727 0 200305568
1 rs9427478 0 200312608
1 rs7535074 0 200319039
1 rs4576706 0 200333187
1 rs4950826 0 200344550
1 rs4245703 0 200344698
1 rs12745308 0 200345825
1 rs4436441 0 200354559
1 rs6701064 0 200360358
1 rs4950769 0 200361216
1 rs4376792 0 200362213
1 rs16849710 0 200373420
1 rs4950830 0 200374250
1 rs10920337 0 200388266
1 rs3934648 0 200397377
1 rs6660999 0 200397731
1 rs3935008 0 200404862
1 rs10800821 0 200412637
1 rs10920357 0 200418189
1 rs10920358 0 200418752
1 rs2993446 0 200428267
1 rs10920364 0 200452801
1 rs10920365 0 200456334
1 rs2993433 0 200457365
1 rs2993437 0 200460604
1 rs10920369 0 200469960
1 rs3010077 0 200494665
1 rs2993444 0 200506394
1 rs788827 0 200533170
1 rs788826 0 200533230
1 rs705766 0 200546332
1 rs705731 0 200565517
1 rs4079028 0 200565708
1 rs2741853 0 200672294
1 rs2741855 0 200678361
1 rs705742 0 200728605
1 rs12033827 0 200830663
1 rs4520471 0 200830844
1 rs585658 0 200839802
1 rs12354333 0 200871009
1 rs867316 0 200884825
1 rs10737582 0 200890078
1 rs4950866 0 200909630
1 rs6698441 0 200919562
1 rs4362037 0 200928979
1 rs4364933 0 200942166
1 rs7529811 0 200954700
1 rs4950740 0 200961788
1 rs3196669 0 200999861
1 rs4351714 0 201027281
1 rs6427967 0 201031902
1 rs2275895 0 201047153
1 rs2246083 0 201047787
1 rs10753921 0 201062454
1 rs4950949 0 201077185
1 rs2298261 0 201093161
1 rs6663182 0 201093814
1 rs11590469 0 201109750
1 rs6703138 0 201114342
1 rs1131906 0 201116346
1 rs4950887 0 201136953
1 rs9919219 0 201144020
1 rs10800880 0 201159540
1 rs16850799 0 201186474
1 rs10494839 0 201188817
1 rs10920532 0 201191879
1 rs7514221 0 201193136
1 rs2232851 0 201198777
1 rs2363769 0 201207433
1 rs12123211 0 201211262
1 rs16850840 0 201215130
1 rs782810 0 201223974
1 rs10800895 0 201235955
1 rs1361734 0 201241104
1 rs11582753 0 201249917
1 rs1774847 0 201260891
1 rs782791 0 201265442
1 rs782802 0 201272444
1 rs754894 0 201283710
1 rs4950876 0 201288430
1 rs12097602 0 201292051
1 rs3737883 0 201301529
1 rs6670637 0 201302174
1 rs6701725 0 201369351
1 rs3766563 0 201378318
1 rs6686206 0 201382455
1 rs6677137 0 201389881
1 rs10920576 0 201395802
1 rs17465037 0 201397294
1 rs3766554 0 201399613
1 rs16851030 0 201402075
1 rs903358 0 201413762
1 rs7542294 0 201417799
1 rs880633 0 201419424
1 rs10399931 0 201422703
1 rs946261 0 201424496
1 rs12141375 0 201447985
1 rs2486069 0 201460359
1 rs7547716 0 201476104
1 rs2494295 0 201484799
1 rs2486948 0 201488731
1 rs7530789 0 201499394
1 rs2486928 0 201505191
1 rs7551146 0 201510736
1 rs2494302 0 201511837
1 rs1934657 0 201517483
1 rs871850 0 201519849
1 rs4971226 0 201523423
1 rs12136280 0 201538553
1 rs12757745 0 201575591
1 rs7543148 0 201583785
1 rs10494841 0 201595363
1 rs7540920 0 201618510
1 rs10920623 0 201618684
1 rs10800925 0 201631855
1 rs7521975 0 201636816
1 rs1539144 0 201638809
1 rs1539143 0 201639108
1 rs16851527 0 201641374
1 rs1891181 0 201645377
1 rs4971222 0 201646319
1 rs12127756 0 201655144
1 rs10920650 0 201660189
1 rs4971229 0 201669339
1 rs12757606 0 201670604
1 rs6681328 0 201671258
1 rs999051 0 201678482
1 rs2802791 0 201697620
1 rs880878 0 201702341
1 rs2802796 0 201707356
1 rs1166 0 201722844
1 rs16851710 0 201726341
1 rs947367 0 201728401
1 rs4971243 0 201741240
1 rs4971240 0 201755574
1 rs6670438 0 201774797
1 rs2802774 0 201794435
1 rs2821218 0 201805093
1 rs2798625 0 201821471
1 rs4951272 0 201842290
1 rs3900967 0 201850328
1 rs12120868 0 201854161
1 rs4245719 0 201861769
1 rs10793746 0 201872313
1 rs16852017 0 201903102
1 rs11580986 0 201911172
1 rs4951357 0 201911251
1 rs10900588 0 201923437
1 rs4951073 0 201925109
1 rs3766752 0 201936802
1 rs16852191 0 201941728
1 rs2236552 0 201947043
1 rs6655965 0 201947115
1 rs11808688 0 201955937
1 rs10494845 0 201958802
1 rs4951130 0 201962459
1 rs955865 0 201975657
1 rs568 0 201979756
1 rs2185080 0 202014375
1 rs9787160 0 202015893
1 rs6593945 0 202028929
1 rs3737972 0 202033587
1 rs7540041 0 202036155
1 rs12145049 0 202044364
1 rs12562014 0 202046528
1 rs4951022 0 202051616
1 rs4951031 0 202096179
1 rs6702219 0 202116713
1 rs7545327 0 202173758
1 rs1935588 0 202176843
1 rs11240629 0 202182581
1 rs9438454 0 202184808
1 rs6593984 0 202189407
1 rs11588335 0 202230301
1 rs6674546 0 202233714
1 rs12120627 0 202238798
1 rs2810618 0 202262937
1 rs2366009 0 202277936
1 rs6660981 0 202294800
1 rs3911890 0 202297344
1 rs12023823 0 202312571
1 rs4951302 0 202315977
1 rs7550796 0 202320946
1 rs6593993 0 202329615
1 rs16852826 0 202334733
1 rs3795579 0 202336461
1 rs7549807 0 202345891
1 rs2293335 0 202370241
1 rs10900553 0 202374786
1 rs6693954 0 202399261
1 rs6676670 0 202399439
1 rs6681776 0 202403251
1 rs6702587 0 202409630
1 rs11240695 0 202424755
1 rs4951316 0 202428113
1 rs4373805 0 202442202
1 rs3795571 0 202464832
1 rs4951329 0 202483033
1 rs4951338 0 202496675
1 rs4951056 0 202499595
1 rs10900571 0 202504039
1 rs12145347 0 202511096
1 rs4245726 0 202520911
1 rs7525113 0 202530487
1 rs6594001 0 202533603
1 rs6660437 0 202540879
1 rs17333794 0 202549559
1 rs10900579 0 202555674
1 rs17333933 0 202556403
1 rs4951365 0 202583778
1 rs10494854 0 202590497
1 rs10736846 0 202619673
1 rs2942133 0 202636498
1 rs4951373 0 202658880
1 rs17406271 0 202663351
1 rs3827534 0 202683124
1 rs3106366 0 202684595
1 rs3014638 0 202687252
1 rs1008833 0 202692918
1 rs2271415 0 202699716
1 rs12402641 0 202719402
1 rs7556371 0 202723959
1 rs2290853 0 202778327
1 rs2290854 0 202782648
1 rs4245739 0 202785465
1 rs16854023 0 202818453
1 rs6682208 0 202832806
1 rs10900601 0 202838673
1 rs11588857 0 202853670
1 rs4951087 0 202875817
1 rs4951090 0 202885156
1 rs4951092 0 202885196
1 rs6667578 0 202893172
1 rs10900421 0 202912918
1 rs2782524 0 202923426
1 rs10751426 0 202934903
1 rs868506 0 202949034
1 rs11240252 0 202957948
1 rs6689270 0 202966123
1 rs6680376 0 202967149
1 rs12239515 0 202970103
1 rs2093537 0 202996381
1 rs16854367 0 203006138
1 rs12047135 0 203043892
1 rs2025236 0 203049828
1 rs7413575 0 203055395
1 rs4951136 0 203082352
1 rs1548272 0 203095857
1 rs16854617 0 203119961
1 rs12405378 0 203127994
1 rs12025272 0 203136182
1 rs17336419 0 203143589
1 rs2369423 0 203144293
1 rs11240309 0 203145327
1 rs2625221 0 203171458
1 rs2595955 0 203172543
1 rs2802814 0 203173545
1 rs2595961 0 203180275
1 rs2275696 0 203193759
1 rs12064077 0 203207584
1 rs2595948 0 203209551
1 rs6663324 0 203213387
1 rs3892248 0 203214325
1 rs2278795 0 203221616
1 rs11240325 0 203221952
1 rs2802809 0 203236209
1 rs6697344 0 203238108
1 rs16854930 0 203241131
1 rs2802841 0 203242358
1 rs2595968 0 203244422
1 rs2794866 0 203255158
1 rs10900438 0 203286111
1 rs9787334 0 203289939
1 rs2275697 0 203294360
1 rs10793725 0 203295538
1 rs16855040 0 203311380
1 rs1572993 0 203311710
1 rs16855045 0 203313517
1 rs4951168 0 203319842
1 rs7520752 0 203320737
1 rs2369526 0 203321029
1 rs11240368 0 203377552
1 rs3795556 0 203379534
1 rs10900461 0 203419831
1 rs7513642 0 203462454
1 rs10900473 0 203480506
1 rs17417252 0 203482733
1 rs1172149 0 203491381
1 rs1172147 0 203492080
1 rs1172127 0 203524070
1 rs12074332 0 203550705
1 rs11240414 0 203559043
1 rs10900479 0 203571671
1 rs4951199 0 203580270
1 rs10751435 0 203584944
1 rs913722 0 203585606
1 rs7516786 0 203588714
1 rs2864859 0 203589432
1 rs2864860 0 203589557
1 rs2183230 0 203591348
1 rs6676552 0 203603498
1 rs6661074 0 203605742
1 rs6664679 0 203606892
1 rs11581020 0 203620696
1 rs11240466 0 203625245
1 rs17346510 0 203625364
1 rs6421773 0 203643692
1 rs7533222 0 203644588
1 rs17346622 0 203651404
1 rs10900490 0 203671501
1 rs1999131 0 203684757
1 rs1109953 0 203708817
1 rs4951226 0 203718282
1 rs6681714 0 203734912
1 rs1538365 0 203738807
1 rs12035825 0 203766118
1 rs14028 0 203768144
1 rs12751472 0 203776865
1 rs10900509 0 203782544
1 rs1891506 0 203810485
1 rs7523059 0 203817521
1 rs7531623 0 203821768
1 rs6593954 0 203823049
1 rs6677703 0 203825599
1 rs7529077 0 203827995
1 rs3795550 0 203829785
1 rs2282449 0 203834836
1 rs3789461 0 203855260
1 rs6593958 0 203869176
1 rs11579421 0 203873850
1 rs12039255 0 203875633
1 rs6661827 0 203877397
1 rs1775147 0 203915330
1 rs1172198 0 203929341
1 rs6676110 0 203929600
1 rs16856186 0 203944749
1 rs10900522 0 203950690
1 rs1772145 0 203962318
1 rs823128 0 203980001
1 rs823136 0 204004874
1 rs10900524 0 204014932
1 rs12565968 0 204021669
1 rs823154 0 204029029
1 rs823066 0 204037796
1 rs708730 0 204044403
1 rs823088 0 204060798
1 rs7517009 0 204082615
1 rs1539394 0 204084197
1 rs7364618 0 204124277
1 rs7365031 0 204133636
1 rs7555185 0 204166331
1 rs7555534 0 204175490
1 rs7415921 0 204177506
1 rs4077469 0 204181508
1 rs12095392 0 204182640
1 rs28706615 0 204380865
1 rs33985287 0 204397882
1 rs33933482 0 204397887
1 rs28735054 0 204422982
1 rs28619955 0 204482556
1 rs28410805 0 204493121
1 rs2244510 0 204661692
1 rs12060726 0 204662059
1 rs2297539 0 204670158
1 rs2336938 0 204685422
1 rs2483060 0 204690575
1 rs12130290 0 204693800
1 rs3813982 0 204696297
1 rs1930438 0 204709729
1 rs2297545 0 204717730
1 rs10863389 0 204722915
1 rs12059562 0 204731675
1 rs4844539 0 204734862
1 rs3860295 0 204742954
1 rs874718 0 204751600
1 rs7523985 0 204776158
1 rs9661909 0 204781441
1 rs11119009 0 204786848
1 rs12569261 0 204793883
1 rs6669685 0 204800667
1 rs4844540 0 204803196
1 rs10779478 0 204810814
1 rs7512541 0 204815047
1 rs4240840 0 204826245
1 rs7531197 0 204826487
1 rs11584983 0 204835670
1 rs4845116 0 204839376
1 rs6658181 0 204842720
1 rs6681092 0 204855179
1 rs4497204 0 204856699
1 rs6659397 0 204862788
1 rs4845119 0 204862802
1 rs6540512 0 204880360
1 rs10863766 0 204892228
1 rs7512726 0 204899584
1 rs12140926 0 204902608
1 rs17014035 0 204908480
1 rs4844550 0 204924030
1 rs4845130 0 204939110
1 rs12060808 0 204943960
1 rs4256810 0 204957072
1 rs6692511 0 204994139
1 rs1800871 0 205013257
1 rs1800896 0 205013520
1 rs885334 0 205029039
1 rs6683473 0 205033775
1 rs11583394 0 205035516
1 rs12042283 0 205041402
1 rs7540516 0 205053168
1 rs11119670 0 205071944
1 rs2243158 0 205074264
1 rs2243170 0 205076533
1 rs2243191 0 205082580
1 rs574773 0 205099374
1 rs3762344 0 205135295
1 rs12121499 0 205147188
1 rs2275531 0 205175739
1 rs6697345 0 205196940
1 rs11576146 0 205205669
1 rs17018470 0 205208499
1 rs2353550 0 205213460
1 rs2842716 0 205219095
1 rs2791708 0 205229056
1 rs764317 0 205254029
1 rs10864026 0 205254120
1 rs6693011 0 205262358
1 rs2842738 0 205276266
1 rs11120092 0 205277784
1 rs2629639 0 205303147
1 rs1565 0 205317193
1 rs6690037 0 205330452
1 rs11120211 0 205343002
1 rs4259650 0 205360119
1 rs4571969 0 205372211
1 rs7524207 0 205378104
1 rs12091603 0 205380979
1 rs6666604 0 205412442
1 rs6672985 0 205426690
1 rs10864144 0 205469476
1 rs7543834 0 205470463
1 rs17258843 0 205481355
1 rs6540896 0 205507474
1 rs11584921 0 205508598
1 rs12134133 0 205524468
1 rs1652333 0 205537083
1 rs4844591 0 205566916
1 rs7544288 0 205575645
1 rs11117564 0 205603594
1 rs12116783 0 205623393
1 rs2940252 0 205640010
1 rs2661361 0 205644817
1 rs2135924 0 205661566
1 rs6656123 0 205662445
1 rs1032980 0 205706968
1 rs12021671 0 205724768
1 rs2182911 0 205726694
1 rs1571344 0 205737551
1 rs7533408 0 205740254
1 rs11117956 0 205750982
1 rs17047660 0 205849479
1 rs3818361 0 205851591
1 rs12034383 0 205870218
1 rs10779339 0 205881074
1 rs12080578 0 205887235
1 rs1323721 0 205889863
1 rs10863461 0 205907399
1 rs12567945 0 205908557
1 rs10494884 0 205914499
1 rs7527798 0 205938913
1 rs4844614 0 205941798
1 rs12073783 0 205942054
1 rs1998538 0 205953110
1 rs2761424 0 205960405
1 rs11118475 0 205961039
1 rs2761429 0 205976681
1 rs2724384 0 205996826
1 rs2724387 0 205999240
1 rs2466571 0 206006669
1 rs2796278 0 206022446
1 rs7541230 0 206024178
1 rs2796241 0 206094082
1 rs7550821 0 206096570
1 rs2952 0 206115700
1 rs2745948 0 206117682
1 rs694748 0 206122289
1 rs7572 0 206126632
1 rs2259397 0 206135202
1 rs2796254 0 206135760
1 rs2488250 0 206136500
1 rs1932819 0 206144861
1 rs2473653 0 206168279
1 rs614732 0 206178748
1 rs1074327 0 206194113
1 rs11579848 0 206195478
1 rs652727 0 206230992
1 rs586683 0 206235236
1 rs6666839 0 206244148
1 rs481764 0 206251579
1 rs2745945 0 206254819
1 rs841862 0 206269904
1 rs3811386 0 206271022
1 rs3736963 0 206274462
1 rs6540451 0 206291980
1 rs841865 0 206292532
1 rs4844634 0 206301011
1 rs10863692 0 206310483
1 rs2478816 0 206311476
1 rs7540179 0 206320506
1 rs10863694 0 206329409
1 rs2478806 0 206332235
1 rs2148699 0 206334201
1 rs3818517 0 206336867
1 rs11118988 0 206362706
1 rs6540454 0 206364862
1 rs895241 0 206369256
1 rs859499 0 206375863
1 rs1875431 0 206387741
1 rs600031 0 206391867
1 rs6697350 0 206393662
1 rs2590688 0 206394847
1 rs895237 0 206408123
1 rs12033110 0 206415882
1 rs6673048 0 206420478
1 rs1609841 0 206434237
1 rs17012158 0 206436448
1 rs10863703 0 206442361
1 rs1537693 0 206471446
1 rs2782934 0 206475126
1 rs1335045 0 206480656
1 rs1620298 0 206485911
1 rs1781030 0 206490828
1 rs12058868 0 206491528
1 rs1445355 0 206499387
1 rs11119027 0 206500506
1 rs6703732 0 206509793
1 rs1617731 0 206514147
1 rs11119032 0 206519897
1 rs6704329 0 206527966
1 rs3121647 0 206530741
1 rs1762463 0 206544046
1 rs2897064 0 206557518
1 rs17012371 0 206560742
1 rs12402159 0 206574480
1 rs1499577 0 206577974
1 rs7543864 0 206581970
1 rs7519519 0 206595654
1 rs696981 0 206616469
1 rs12138270 0 206618991
1 rs701641 0 206620808
1 rs1499588 0 206623746
1 rs696979 0 206625170
1 rs2163039 0 206627976
1 rs710417 0 206644823
1 rs696944 0 206650153
1 rs710420 0 206660426
1 rs12037447 0 206672216
1 rs6662504 0 206672732
1 rs701618 0 206677746
1 rs12089705 0 206689492
1 rs701615 0 206724906
1 rs2000161 0 206740974
1 rs7551719 0 206743006
1 rs12036920 0 206743628
1 rs1417953 0 206768530
1 rs10863714 0 206777216
1 rs17012827 0 206799244
1 rs17012886 0 206807874
1 rs6540478 0 206822228
1 rs17187582 0 206822427
1 rs17259791 0 206828216
1 rs12029495 0 206833233
1 rs10779489 0 206839581
1 rs6694783 0 206844229
1 rs869521 0 206844518
1 rs17259861 0 206848109
1 rs1417077 0 206848130
1 rs1340113 0 206854363
1 rs12122043 0 206856572
1 rs4391668 0 206871548
1 rs2404678 0 206871910
1 rs1166868 0 206879742
1 rs1340117 0 206897234
1 rs12565141 0 206902861
1 rs6664062 0 206922018
1 rs10863723 0 206926916
1 rs11119111 0 206930881
1 rs1166879 0 206964039
1 rs12063248 0 206964598
1 rs12404464 0 206996355
1 rs17013220 0 207002597
1 rs17259916 0 207004026
1 rs6690048 0 207008018
1 rs12076644 0 207015990
1 rs17013392 0 207035032
1 rs10863726 0 207053216
1 rs12408989 0 207074401
1 rs12569218 0 207101384
1 rs7515208 0 207118956
1 rs12130305 0 207140530
1 rs4844732 0 207150232
1 rs7368359 0 207155137
1 rs12738015 0 207180082
1 rs10735503 0 207184123
1 rs6697933 0 207188477
1 rs1924250 0 207196375
1 rs10863734 0 207208009
1 rs6685924 0 207215772
1 rs7549301 0 207229035
1 rs10863739 0 207229551
1 rs1078550 0 207248384
1 rs4554722 0 207248843
1 rs2807403 0 207249274
1 rs4844743 0 207258762
1 rs11119208 0 207278591
1 rs17013958 0 207281013
1 rs6685963 0 207289122
1 rs10735505 0 207300106
1 rs6540503 0 207306434
1 rs10494916 0 207312482
1 rs6692331 0 207322804
1 rs11119220 0 207350083
1 rs6694118 0 207358261
1 rs11119229 0 207382644
1 rs6672714 0 207398412
1 rs11119231 0 207402869
1 rs2970558 0 207447104
1 rs10863764 0 207466741
1 rs6419460 0 207479190
1 rs2788154 0 207486721
1 rs2843170 0 207523326
1 rs1553623 0 207526969
1 rs2495295 0 207556311
1 rs10494924 0 207594329
1 rs17014370 0 207606714
1 rs12142846 0 207626659
1 rs7548177 0 207642014
1 rs1988163 0 207648106
1 rs742678 0 207655132
1 rs6690362 0 207674643
1 rs6679530 0 207686180
1 rs2179655 0 207688399
1 rs11577136 0 207694779
1 rs7526722 0 207698827
1 rs10863774 0 207710039
1 rs17014581 0 207726757
1 rs4844840 0 207728150
1 rs17014586 0 207729001
1 rs17014649 0 207748785
1 rs4844477 0 207751681
1 rs1883356 0 207761295
1 rs2356932 0 207773308
1 rs10746420 0 207795213
1 rs11119309 0 207809405
1 rs6695896 0 207812018
1 rs17014820 0 207823042
1 rs926386 0 207825381
1 rs6690557 0 207835602
1 rs9430004 0 207842423
1 rs12402938 0 207845978
1 rs760833 0 207847748
1 rs6658827 0 207848744
1 rs2272880 0 207852701
1 rs2206107 0 207853506
1 rs2566 0 207855137
1 rs2076222 0 207858552
1 rs2076351 0 207868142
1 rs12410975 0 207874405
1 rs2072941 0 207878218
1 rs2236896 0 207884604
1 rs2298928 0 207889482
1 rs2076358 0 207890559
1 rs11580294 0 207905997
1 rs4844486 0 207911140
1 rs846908 0 207925076
1 rs10863782 0 207939213
1 rs13306421 0 207944909
1 rs12059226 0 207973298
1 rs4844891 0 207981032
1 rs7532324 0 207984713
1 rs2272866 0 207996076
1 rs10489341 0 207998744
1 rs654984 0 208004005
1 rs649275 0 208017304
1 rs651141 0 208022471
1 rs1044516 0 208026237
1 rs2235371 0 208030703
1 rs2013162 0 208035307
1 rs17015259 0 208049546
1 rs11584081 0 208064071
1 rs656566 0 208073226
1 rs583814 0 208087594
1 rs17015379 0 208090388
1 rs7548533 0 208107295
1 rs7537070 0 208110188
1 rs12063989 0 208116516
1 rs932347 0 208122253
1 rs6674507 0 208132768
1 rs12140373 0 208153162
1 rs7528647 0 208188945
1 rs1040425 0 208201171
1 rs12034991 0 208211921
1 rs7525980 0 208223393
1 rs4844936 0 208243492
1 rs2046850 0 208370942
1 rs1002382 0 208379383
1 rs10494925 0 208398000
1 rs4537554 0 208398208
1 rs11119426 0 208407592
1 rs2485893 0 208414778
1 rs12567108 0 208421065
1 rs12094311 0 208435759
1 rs11812030 0 208437323
1 rs2485901 0 208437384
1 rs2485902 0 208437474
1 rs2485888 0 208440960
1 rs591594 0 208460893
1 rs663987 0 208465862
1 rs677520 0 208466275
1 rs2273047 0 208472729
1 rs654523 0 208480362
1 rs634601 0 208488217
1 rs685532 0 208510097
1 rs6666540 0 208510169
1 rs633352 0 208533670
1 rs12117063 0 208553369
1 rs6666552 0 208561596
1 rs6697682 0 208567217
1 rs589027 0 208572349
1 rs1999890 0 208577517
1 rs6696657 0 208584705
1 rs1338289 0 208586281
1 rs4845004 0 208595530
1 rs4845006 0 208596205
1 rs17016036 0 208603871
1 rs3765874 0 208609869
1 rs3765871 0 208613836
1 rs3819987 0 208616657
1 rs3765865 0 208626004
1 rs3765863 0 208628336
1 rs1076708 0 208634053
1 rs6540592 0 208639072
1 rs10863825 0 208643757
1 rs3765857 0 208649161
1 rs926579 0 208656776
1 rs4845021 0 208665460
1 rs926578 0 208674614
1 rs12121798 0 208681687
1 rs12025108 0 208687115
1 rs742563 0 208689150
1 rs3819985 0 208689413
1 rs12025490 0 208697912
1 rs981754 0 208708061
1 rs7530369 0 208713919
1 rs12031180 0 208719308
1 rs2473621 0 208726818
1 rs6675248 0 208731582
1 rs7546331 0 208732206
1 rs6672183 0 208746235
1 rs10863837 0 208750355
1 rs10746425 0 208754019
1 rs11119524 0 208761554
1 rs6691759 0 208766012
1 rs4845045 0 208773688
1 rs1316508 0 208777370
1 rs2069151 0 208783770
1 rs12130516 0 208788497
1 rs12040304 0 208796520
1 rs2501910 0 208803131
1 rs17016475 0 208804477
1 rs12217125 0 208816686
1 rs6682840 0 208830114
1 rs11119547 0 208838923
1 rs6540610 0 208848373
1 rs4951675 0 208867170
1 rs3935665 0 208874060
1 rs6683572 0 208884970
1 rs6540617 0 208890257
1 rs1890843 0 208903470
1 rs10746432 0 208904314
1 rs1970425 0 208907378
1 rs4366378 0 208914363
1 rs6540619 0 208929279
1 rs6686046 0 208940722
1 rs6681860 0 208960258
1 rs1538755 0 208960498
1 rs1953951 0 208968082
1 rs1890844 0 208973862
1 rs10494929 0 208994241
1 rs9430048 0 208997058
1 rs1777264 0 209006554
1 rs1777255 0 209021823
1 rs6694502 0 209034231
1 rs7553708 0 209045108
1 rs1573159 0 209048707
1 rs7532949 0 209051188
1 rs6658580 0 209052083
1 rs4282878 0 209057336
1 rs1418973 0 209060962
1 rs4098807 0 209066643
1 rs6695591 0 209068855
1 rs7556358 0 209072749
1 rs17016986 0 209080650
1 rs9701252 0 209108213
1 rs12122965 0 209114400
1 rs11119624 0 209114469
1 rs1125262 0 209123809
1 rs924569 0 209146241
1 rs1777250 0 209148908
1 rs1160575 0 209152306
1 rs4951487 0 209155023
1 rs1875435 0 209155779
1 rs1501555 0 209163748
1 rs1354112 0 209164973
1 rs7529770 0 209175356
1 rs12566456 0 209202236
1 rs7526579 0 209252540
1 rs924568 0 209254286
1 rs10494931 0 209254353
1 rs12760791 0 209255560
1 rs11582507 0 209258517
1 rs12134819 0 209269328
1 rs6540647 0 209275024
1 rs12124026 0 209285439
1 rs4620600 0 209322559
1 rs946143 0 209324784
1 rs9970961 0 209329876
1 rs12735839 0 209333791
1 rs6660415 0 209349304
1 rs4512717 0 209354720
1 rs3811395 0 209374739
1 rs2185069 0 209377838
1 rs6540664 0 209398516
1 rs9430058 0 209406207
1 rs1572650 0 209418217
1 rs1538286 0 209438686
1 rs1361193 0 209449752
1 rs3125829 0 209472046
1 rs11811405 0 209492281
1 rs6679980 0 209500295
1 rs11580084 0 209514248
1 rs17017360 0 209543112
1 rs6540679 0 209557775
1 rs17017394 0 209557907
1 rs2292483 0 209599650
1 rs17017451 0 209624531
1 rs11580728 0 209680903
1 rs1663517 0 209687793
1 rs1361031 0 209711705
1 rs11119751 0 209729844
1 rs10863899 0 209732841
1 rs11587632 0 209735060
1 rs1578838 0 209737741
1 rs12403299 0 209743001
1 rs11119754 0 209745570
1 rs753646 0 209752744
1 rs10863911 0 209753483
1 rs4951761 0 209760635
1 rs11119758 0 209760821
1 rs7525277 0 209771940
1 rs6679498 0 209779313
1 rs7530862 0 209803093
1 rs6702177 0 209840973
1 rs9430074 0 209842728
1 rs7546959 0 209851662
1 rs6660850 0 209873407
1 rs1373293 0 209881910
1 rs7516189 0 209894757
1 rs2028706 0 209898003
1 rs894852 0 209902409
1 rs697004 0 209909431
1 rs11119790 0 209912482
1 rs10494940 0 209923224
1 rs6661565 0 209926548
1 rs12096414 0 209944104
1 rs12569332 0 209952869
1 rs7533652 0 209954541
1 rs7512315 0 209960278
1 rs701911 0 209972207
1 rs3862952 0 209981210
1 rs10494942 0 209982765
1 rs12566620 0 209987050
1 rs12038038 0 210061294
1 rs2970582 0 210147454
1 rs17018191 0 210157351
1 rs2788124 0 210159541
1 rs2788140 0 210171477
1 rs3010004 0 210218796
1 rs2993531 0 210256739
1 rs17018414 0 210306468
1 rs1387815 0 210343730
1 rs7545292 0 210345681
1 rs6690208 0 210362194
1 rs11809969 0 210368266
1 rs4951438 0 210391111
1 rs7540143 0 210391158
1 rs11119860 0 210398917
1 rs12139237 0 210399749
1 rs903124 0 210414995
1 rs10863949 0 210417025
1 rs6703980 0 210417598
1 rs4325202 0 210417804
1 rs12039815 0 210422594
1 rs11119874 0 210423640
1 rs11119880 0 210445108
1 rs11119884 0 210466769
1 rs4951583 0 210482701
1 rs10863957 0 210484667
1 rs351405 0 210498021
1 rs7531219 0 210501438
1 rs351413 0 210524037
1 rs1342151 0 210556927
1 rs12736502 0 210583498
1 rs792442 0 210592911
1 rs14123 0 210601071
1 rs3767861 0 210604176
1 rs1086892 0 210629360
1 rs6676208 0 210629598
1 rs10863965 0 210667722
1 rs10863966 0 210670242
1 rs583058 0 210677378
1 rs12567517 0 210684046
1 rs12746015 0 210703447
1 rs734976 0 210707605
1 rs11119947 0 210723094
1 rs7544479 0 210727304
1 rs6540742 0 210737488
1 rs626178 0 210743942
1 rs653006 0 210745350
1 rs878947 0 210750188
1 rs562683 0 210750511
1 rs10863978 0 210760046
1 rs1021378 0 210767241
1 rs650229 0 210777635
1 rs1512847 0 210779343
1 rs11802726 0 210780276
1 rs599028 0 210781078
1 rs616408 0 210782656
1 rs11119967 0 210783202
1 rs7522039 0 210793885
1 rs2884515 0 210796957
1 rs11119972 0 210800548
1 rs2137424 0 210813740
1 rs3125289 0 210814770
1 rs6674072 0 210826116
1 rs11119982 0 210831467
1 rs6682064 0 210834463
1 rs4406706 0 210847094
1 rs10475 0 210860236
1 rs3122713 0 210866493
1 rs3123537 0 210878570
1 rs2492788 0 210910810
1 rs2492789 0 210911657
1 rs17019556 0 210912788
1 rs2501847 0 210912961
1 rs2246053 0 210929675
1 rs2221593 0 210940054
1 rs7555918 0 210952428
1 rs6681171 0 210958736
1 rs15702 0 210978459
1 rs1032965 0 210994780
1 rs4951638 0 210997838
1 rs11808846 0 211010204
1 rs10863997 0 211014143
1 rs2940085 0 211039953
1 rs1047881 0 211097781
1 rs963327 0 211104247
1 rs2792561 0 211104998
1 rs1890932 0 211112859
1 rs2644546 0 211119279
1 rs6682947 0 211136406
1 rs1284852 0 211139636
1 rs1284851 0 211139989
1 rs4951651 0 211147224
1 rs12042181 0 211155117
1 rs12140722 0 211158196
1 rs11120067 0 211161180
1 rs970081 0 211168467
1 rs3124665 0 211175719
1 rs3104212 0 211178582
1 rs2935214 0 211193164
1 rs11586518 0 211211474
1 rs7511930 0 211213567
1 rs6692011 0 211241557
1 rs6689016 0 211307691
1 rs6697921 0 211315381
1 rs6540777 0 211340392
1 rs10465663 0 211368113
1 rs6657234 0 211378050
1 rs12026921 0 211531068
1 rs10864040 0 211535531
1 rs1655996 0 211558022
1 rs1187767 0 211591183
1 rs1656015 0 211602850
1 rs1656014 0 211603111
1 rs753369 0 211609183
1 rs17020562 0 211609329
1 rs320464 0 211655982
1 rs748795 0 211660741
1 rs12049265 0 211679402
1 rs320451 0 211684361
1 rs4655282 0 211692999
1 rs12036568 0 211703424
1 rs320480 0 211708566
1 rs10494958 0 211723984
1 rs10864046 0 211724256
1 rs320471 0 211724486
1 rs11120139 0 211728067
1 rs320374 0 211733560
1 rs320379 0 211743714
1 rs6666874 0 211745710
1 rs320424 0 211769846
1 rs10864051 0 211773776
1 rs7555498 0 211776347
1 rs17020954 0 211786266
1 rs320395 0 211786944
1 rs6540792 0 211821393
1 rs12062324 0 211827468
1 rs4561011 0 211843302
1 rs4147209 0 211859863
1 rs11805334 0 211863453
1 rs4655454 0 211872125
1 rs12144639 0 211883934
1 rs11120179 0 211891646
1 rs17021216 0 211916080
1 rs12035846 0 211920774
1 rs11120195 0 211934922
1 rs1588374 0 211940123
1 rs11120203 0 211955484
1 rs1509869 0 211957027
1 rs1771901 0 211972370
1 rs4655466 0 211979624
1 rs2793276 0 211982333
1 rs701903 0 211989856
1 rs5011573 0 211992067
1 rs10864069 0 212013892
1 rs4233314 0 212014587
1 rs2282386 0 212034300
1 rs11120217 0 212044982
1 rs17021481 0 212052341
1 rs6693625 0 212068883
1 rs6540803 0 212075642
1 rs701899 0 212118120
1 rs853757 0 212118262
1 rs10864079 0 212144267
1 rs1891062 0 212150089
1 rs1073569 0 212162491
1 rs7550337 0 212166339
1 rs11120231 0 212176775
1 rs6540809 0 212184966
1 rs6700065 0 212202283
1 rs12567631 0 212207616
1 rs7529073 0 212214512
1 rs340839 0 212228443
1 rs1660383 0 212355520
1 rs6697593 0 212358750
1 rs10864086 0 212385371
1 rs1795059 0 212391500
1 rs1223761 0 212399610
1 rs11589520 0 212417244
1 rs17022092 0 212418241
1 rs11120266 0 212425802
1 rs12026597 0 212429787
1 rs10494969 0 212447928
1 rs9787247 0 212458863
1 rs12134227 0 212460163
1 rs1223777 0 212462484
1 rs7539006 0 212464681
1 rs4655320 0 212470332
1 rs1795065 0 212471817
1 rs6682783 0 212484762
1 rs4655323 0 212486681
1 rs4265402 0 212496844
1 rs9308433 0 212523632
1 rs6660726 0 212527977
1 rs11120288 0 212529611
1 rs4655330 0 212532691
1 rs6701764 0 212536131
1 rs10779613 0 212543184
1 rs6687629 0 212561762
1 rs1048791 0 212578142
1 rs1472441 0 212593875
1 rs1135352 0 212609442
1 rs3738425 0 212609721
1 rs7532953 0 212614561
1 rs6676318 0 212621589
1 rs3013445 0 212625281
1 rs10779614 0 212656537
1 rs4540625 0 212660478
1 rs4253890 0 212676445
1 rs6698662 0 212678346
1 rs12757404 0 212696239
1 rs10864104 0 212711394
1 rs4655351 0 212711930
1 rs10494979 0 212724834
1 rs11120342 0 212731179
1 rs6680964 0 212743649
1 rs6693492 0 212752601
1 rs11120350 0 212794006
1 rs7516017 0 212822418
1 rs12563432 0 212823033
1 rs2807650 0 212828626
1 rs2807653 0 212830609
1 rs2807663 0 212853258
1 rs2666834 0 212855998
1 rs17023277 0 212860436
1 rs3748697 0 212886722
1 rs438034 0 212897240
1 rs417774 0 212900048
1 rs1511047 0 212929760
1 rs2597661 0 212930359
1 rs335555 0 212956482
1 rs11804720 0 212977247
1 rs6659655 0 212987506
1 rs6699978 0 212987830
1 rs4655371 0 213005819
1 rs992228 0 213029923
1 rs12407130 0 213058233
1 rs1856050 0 213072244
1 rs6699503 0 213096664
1 rs1415181 0 213097774
1 rs1268910 0 213125037
1 rs11807086 0 213131011
1 rs10864137 0 213134688
1 rs7524233 0 213147513
1 rs12025511 0 213160017
1 rs554343 0 213160824
1 rs1963938 0 213177621
1 rs497870 0 213178768
1 rs476557 0 213206874
1 rs2077982 0 213216940
1 rs10864142 0 213232184
1 rs6659170 0 213233126
1 rs12031300 0 213238168
1 rs7538655 0 213245447
1 rs12131478 0 213253595
1 rs2123331 0 213286968
1 rs2841615 0 213288738
1 rs1157492 0 213305527
1 rs2363561 0 213321930
1 rs12133857 0 213331109
1 rs10864152 0 213336033
1 rs10465699 0 213368147
1 rs11120504 0 213374400
1 rs4509553 0 213384274
1 rs10779645 0 213389429
1 rs10779651 0 213412561
1 rs12753507 0 213446975
1 rs12080135 0 213463166
1 rs7549184 0 213479529
1 rs946488 0 213482110
1 rs9662592 0 213510412
1 rs4442346 0 213523708
1 rs10494997 0 213526670
1 rs1588095 0 213580404
1 rs6686570 0 213584987
1 rs17024744 0 213618289
1 rs2089427 0 213637204
1 rs973197 0 213658874
1 rs1557174 0 213761054
1 rs2797387 0 213779261
1 rs11120592 0 213787747
1 rs11803705 0 213819978
1 rs2797386 0 213872436
1 rs2677111 0 213883311
1 rs2066405 0 213912607
1 rs10864182 0 213916212
1 rs2797236 0 213918087
1 rs11578710 0 213919739
1 rs2797239 0 213924499
1 rs2820691 0 213928034
1 rs4628479 0 213935575
1 rs7546433 0 213946800
1 rs6692669 0 213951919
1 rs4465171 0 213953598
1 rs17620843 0 213957797
1 rs4655426 0 213959686
1 rs2820710 0 213963722
1 rs2820716 0 213966240
1 rs4233312 0 213978943
1 rs2364865 0 213986471
1 rs12141500 0 213988579
1 rs12146110 0 214003523
1 rs6665799 0 214022560
1 rs6540911 0 214040880
1 rs4405115 0 214046009
1 rs6540912 0 214056596
1 rs970464 0 214101772
1 rs1028796 0 214103005
1 rs9804120 0 214108833
1 rs11120682 0 214114142
1 rs11120686 0 214117408
1 rs7544464 0 214120709
1 rs7516705 0 214121909
1 rs17025561 0 214131521
1 rs1981227 0 214133060
1 rs6540916 0 214136154
1 rs12046356 0 214142790
1 rs7519354 0 214163358
1 rs927744 0 214163386
1 rs492474 0 214178831
1 rs531780 0 214184463
1 rs479826 0 214209893
1 rs2813727 0 214220906
1 rs10864219 0 214239003
1 rs4350180 0 214245281
1 rs7519838 0 214255223
1 rs10779662 0 214255321
1 rs2317936 0 214261571
1 rs12121718 0 214271733
1 rs6419476 0 214302934
1 rs1544299 0 214331011
1 rs17026081 0 214335799
1 rs12093003 0 214337735
1 rs12123638 0 214343950
1 rs11120735 0 214348296
1 rs10864233 0 214361811
1 rs448588 0 214379831
1 rs439940 0 214414179
1 rs696720 0 214484394
1 rs12134474 0 214513276
1 rs1159143 0 214521106
1 rs1512581 0 214521730
1 rs1398382 0 214541872
1 rs1805050 0 214563570
1 rs10779261 0 214661929
1 rs12723493 0 214671694
1 rs11117581 0 214680384
1 rs10495024 0 214699571
1 rs12142867 0 214704872
1 rs6691953 0 214721745
1 rs7554439 0 214722322
1 rs12031665 0 214732078
1 rs6666194 0 214739428
1 rs9803970 0 214755462
1 rs6604627 0 214757928
1 rs10779265 0 214758625
1 rs6683007 0 214769587
1 rs6696225 0 214772588
1 rs6604631 0 214774142
1 rs2377098 0 214782137
1 rs1846224 0 214790838
1 rs10442688 0 214792956
1 rs7520795 0 214799341
1 rs11117625 0 214809887
1 rs6701062 0 214822376
1 rs2201838 0 214837339
1 rs1833039 0 214838272
1 rs7544758 0 214844310
1 rs1826977 0 214850151
1 rs10863259 0 214853792
1 rs11572727 0 214854425
1 rs1414530 0 214865453
1 rs4846617 0 214889238
1 rs946468 0 214903199
1 rs946465 0 214906994
1 rs2133123 0 214911440
1 rs12121367 0 214915394
1 rs11580756 0 214920771
1 rs4085154 0 214924636
1 rs2211118 0 214930841
1 rs11117663 0 214938824
1 rs2820883 0 214939084
1 rs2066108 0 214944115
1 rs11572672 0 214947285
1 rs2820878 0 214967434
1 rs2813703 0 214979884
1 rs2820875 0 214986909
1 rs11572654 0 214989180
1 rs6693633 0 215005164
1 rs946470 0 215011723
1 rs11572621 0 215017519
1 rs10218498 0 215032457
1 rs2789726 0 215039819
1 rs2813663 0 215041509
1 rs12760372 0 215049657
1 rs2576234 0 215053628
1 rs2032028 0 215061035
1 rs1436897 0 215071825
1 rs1561186 0 215073971
1 rs7537081 0 215075472
1 rs7548403 0 215075753
1 rs2576258 0 215083293
1 rs1156007 0 215086918
1 rs12086903 0 215087615
1 rs1370150 0 215126263
1 rs1436879 0 215149008
1 rs4147268 0 215150915
1 rs2818747 0 215155207
1 rs6682369 0 215170281
1 rs7551571 0 215175574
1 rs7417600 0 215179494
1 rs11117734 0 215189072
1 rs10492958 0 215190638
1 rs2576225 0 215198596
1 rs17044788 0 215229066
1 rs3000609 0 215229502
1 rs5017053 0 215234321
1 rs10863285 0 215240791
1 rs2789567 0 215244148
1 rs1339222 0 215246883
1 rs946438 0 215251266
1 rs1890554 0 215257438
1 rs11572427 0 215266236
1 rs7527281 0 215269714
1 rs11807917 0 215283636
1 rs7513573 0 215288856
1 rs7532636 0 215294739
1 rs6680670 0 215296638
1 rs6684903 0 215302165
1 rs2225967 0 215303675
1 rs4537652 0 215304809
1 rs4846809 0 215307207
1 rs4846400 0 215311901
1 rs7539648 0 215322403
1 rs946436 0 215332488
1 rs1502357 0 215333119
1 rs7514298 0 215338793
1 rs12040162 0 215360540
1 rs10495041 0 215364745
1 rs830321 0 215369006
1 rs830322 0 215369366
1 rs11117781 0 215401462
1 rs1502352 0 215404358
1 rs1354220 0 215408921
1 rs11117784 0 215418029
1 rs1892259 0 215418691
1 rs11117794 0 215426142
1 rs12143637 0 215428920
1 rs6669865 0 215432210
1 rs1000796 0 215468953
1 rs11117815 0 215469799
1 rs4332417 0 215473481
1 rs4846824 0 215481545
1 rs3923328 0 215491433
1 rs10495049 0 215495758
1 rs4146799 0 215502259
1 rs7541546 0 215505184
1 rs11589117 0 215511877
1 rs7518401 0 215516916
1 rs7535028 0 215523070
1 rs2030018 0 215530913
1 rs12758898 0 215538618
1 rs2646811 0 215542905
1 rs7520619 0 215544081
1 rs11117853 0 215554563
1 rs2815217 0 215567443
1 rs2646852 0 215573881
1 rs964347 0 215578553
1 rs2815231 0 215604788
1 rs2646828 0 215608984
1 rs2810777 0 215626242
1 rs11801512 0 215637110
1 rs6660072 0 215641863
1 rs561609 0 215656517
1 rs629840 0 215658633
1 rs12127692 0 215661970
1 rs1048126 0 215670470
1 rs166449 0 215670747
1 rs265125 0 215687053
1 rs4846415 0 215746658
1 rs4846419 0 215782187
1 rs10495060 0 215793840
1 rs12097653 0 215820321
1 rs4846244 0 215823586
1 rs11583496 0 215829243
1 rs11117895 0 215839162
1 rs11117896 0 215847095
1 rs12749938 0 215850433
1 rs12124165 0 215862922
1 rs10863333 0 215896801
1 rs10863335 0 215909510
1 rs17725494 0 215955969
1 rs10863340 0 215989595
1 rs6604561 0 216014361
1 rs17726462 0 216017779
1 rs4846440 0 216021001
1 rs12040010 0 216073473
1 rs6674883 0 216075411
1 rs1567449 0 216085579
1 rs10863350 0 216097207
1 rs12405333 0 216110675
1 rs4846248 0 216114259
1 rs17046947 0 216114942
1 rs11117962 0 216116886
1 rs872171 0 216125569
1 rs7538903 0 216135516
1 rs12744967 0 216150710
1 rs871379 0 216151614
1 rs6604568 0 216160774
1 rs1397178 0 216166200
1 rs966209 0 216174711
1 rs966208 0 216174787
1 rs12404476 0 216178179
1 rs4846249 0 216194417
1 rs12031059 0 216196484
1 rs1832544 0 216200160
1 rs4428953 0 216205629
1 rs4846453 0 216215300
1 rs7520319 0 216216449
1 rs1889607 0 216222274
1 rs12401951 0 216228998
1 rs7537966 0 216229076
1 rs4282881 0 216255474
1 rs7512034 0 216265291
1 rs12142065 0 216267648
1 rs6604578 0 216268217
1 rs11118016 0 216271318
1 rs6661310 0 216275095
1 rs17693785 0 216281547
1 rs992010 0 216290902
1 rs6697579 0 216305396
1 rs17047306 0 216310320
1 rs10863373 0 216318315
1 rs7539193 0 216326611
1 rs877850 0 216328255
1 rs4639829 0 216345273
1 rs7547685 0 216349552
1 rs1873326 0 216350679
1 rs7527372 0 216353958
1 rs580733 0 216359338
1 rs12125587 0 216365899
1 rs17047450 0 216398501
1 rs683968 0 216400224
1 rs511223 0 216400364
1 rs621070 0 216403822
1 rs6694166 0 216419834
1 rs7528076 0 216428407
1 rs1556836 0 216458304
1 rs1416156 0 216464203
1 rs11118065 0 216484143
1 rs10863384 0 216494724
1 rs1338445 0 216506551
1 rs3753592 0 216524681
1 rs2788193 0 216524850
1 rs11118073 0 216542064
1 rs1418555 0 216590273
1 rs1417488 0 216590353
1 rs17047707 0 216594710
1 rs6662137 0 216608682
1 rs2027566 0 216624950
1 rs1539399 0 216631947
1 rs2799083 0 216648240
1 rs2000220 0 216654259
1 rs6657275 0 216663084
1 rs11118109 0 216699548
1 rs7547759 0 216706212
1 rs725033 0 216710563
1 rs6604616 0 216713577
1 rs3009935 0 216729812
1 rs11118115 0 216750325
1 rs3009947 0 216755778
1 rs6665024 0 216757200
1 rs2047163 0 216775226
1 rs604045 0 216780831
1 rs12038116 0 216786023
1 rs11118129 0 216807886
1 rs1481347 0 216832681
1 rs17048282 0 216844321
1 rs2965012 0 216853172
1 rs3009943 0 216853195
1 rs729283 0 216861293
1 rs17048343 0 216878447
1 rs11485142 0 216899837
1 rs11583395 0 216907786
1 rs11487802 0 216917334
1 rs993925 0 216926691
1 rs1481354 0 216932990
1 rs17048445 0 216958187
1 rs1031961 0 216970551
1 rs4372320 0 216973076
1 rs1481356 0 216975291
1 rs1351472 0 216978989
1 rs1552122 0 216979044
1 rs2378003 0 216987361
1 rs7542694 0 216998599
1 rs6692647 0 216999417
1 rs6665999 0 216999430
1 rs6698925 0 217006848
1 rs6655980 0 217026933
1 rs7415744 0 217049545
1 rs17514738 0 217055377
1 rs11118161 0 217066128
1 rs6541234 0 217068286
1 rs617385 0 217102953
1 rs637991 0 217107228
1 rs650681 0 217119915
1 rs636764 0 217120677
1 rs3897852 0 217129149
1 rs1338458 0 217139038
1 rs878394 0 217140581
1 rs11118174 0 217152092
1 rs7540766 0 217154788
1 rs10495112 0 217155402
1 rs7525547 0 217162046
1 rs11118178 0 217170849
1 rs11118180 0 217184486
1 rs662150 0 217205023
1 rs601175 0 217208583
1 rs629222 0 217210221
1 rs6703753 0 217229983
1 rs7540160 0 217243231
1 rs17048992 0 217255929
1 rs1256590 0 217258327
1 rs1700853 0 217287181
1 rs6690339 0 217288403
1 rs17041707 0 217289571
1 rs871107 0 217289940
1 rs1256603 0 217307593
1 rs12141207 0 217340504
1 rs7545152 0 217365162
1 rs9308387 0 217403917
1 rs7536671 0 217416932
1 rs6692892 0 217449815
1 rs7544093 0 217465081
1 rs11118250 0 217512876
1 rs10863444 0 217530767
1 rs12086585 0 217545861
1 rs10158029 0 217549558
1 rs4846547 0 217551039
1 rs11118272 0 217556924
1 rs11118275 0 217563719
1 rs13376087 0 217587518
1 rs7553882 0 217605689
1 rs6670103 0 217613673
1 rs6671991 0 217624434
1 rs1340101 0 217632168
1 rs10863457 0 217636726
1 rs11118293 0 217644400
1 rs2820461 0 217645037
1 rs12032159 0 217653038
1 rs2820455 0 217662693
1 rs17005517 0 217671076
1 rs2085261 0 217671573
1 rs6669442 0 217689219
1 rs2820437 0 217703574
1 rs2605096 0 217708523
1 rs2605097 0 217708732
1 rs11804949 0 217714742
1 rs12022722 0 217717756
1 rs1563355 0 217719724
1 rs2820426 0 217727158
1 rs2820466 0 217741639
1 rs12031785 0 217753063
1 rs11802602 0 217757560
1 rs6696581 0 217764442
1 rs6704014 0 217766957
1 rs10746385 0 217773051
1 rs2820449 0 217781622
1 rs3001032 0 217794402
1 rs11118343 0 217806530
1 rs1415289 0 217809391
1 rs17006168 0 217826001
1 rs2494196 0 217829204
1 rs10779363 0 217853513
1 rs17006225 0 217889076
1 rs2378282 0 217892389
1 rs945717 0 217904727
1 rs11118383 0 217910815
1 rs1415998 0 217915251
1 rs1538027 0 217925781
1 rs17006346 0 217933817
1 rs12059053 0 217934409
1 rs4532841 0 217957126
1 rs10157552 0 217978366
1 rs2797548 0 217990612
1 rs12035718 0 217992758
1 rs17006538 0 217993340
1 rs4846586 0 217998071
1 rs17006599 0 218003388
1 rs1776059 0 218003923
1 rs1766406 0 218003974
1 rs12022944 0 218012309
1 rs4846603 0 218034633
1 rs13375416 0 218034929
1 rs12083182 0 218049715
1 rs11118423 0 218051618
1 rs6541105 0 218072708
1 rs2008602 0 218098941
1 rs10399645 0 218120480
1 rs6694002 0 218142818
1 rs884127 0 218148773
1 rs2275707 0 218154670
1 rs4846607 0 218159811
1 rs6700061 0 218164952
1 rs1694585 0 218169415
1 rs950455 0 218175541
1 rs1061160 0 218221391
1 rs2647459 0 218227983
1 rs10495143 0 218233994
1 rs2647447 0 218242400
1 rs12022181 0 218280835
1 rs10863529 0 218295281
1 rs2577152 0 218307620
1 rs2289190 0 218340187
1 rs11095 0 218387646
1 rs11805285 0 218418346
1 rs12040095 0 218460037
1 rs6541127 0 218467632
1 rs10779401 0 218502622
1 rs1511695 0 218514953
1 rs4272630 0 218552972
1 rs6541128 0 218556167
1 rs6541137 0 218562855
1 rs1983248 0 218564436
1 rs12058934 0 218565937
1 rs11118528 0 218573494
1 rs17641611 0 218574203
1 rs12754802 0 218606156
1 rs11118542 0 218626023
1 rs12732389 0 218630183
1 rs7531705 0 218631954
1 rs1578049 0 218657060
1 rs1338766 0 218672899
1 rs12408337 0 218689097
1 rs6694188 0 218690649
1 rs7555789 0 218692615
1 rs1109534 0 218708910
1 rs3842967 0 218725512
1 rs13376101 0 218733777
1 rs12753927 0 218750319
1 rs10863557 0 218751009
1 rs6694126 0 218759624
1 rs2589586 0 218791755
1 rs10495150 0 218868597
1 rs2994525 0 218915953
1 rs12410279 0 218918143
1 rs364360 0 218931599
1 rs9431295 0 218934526
1 rs426020 0 218940724
1 rs365798 0 218945875
1 rs796486 0 218952235
1 rs337170 0 218967019
1 rs337182 0 218973247
1 rs337161 0 218981543
1 rs189231 0 218985576
1 rs393585 0 218991999
1 rs453079 0 218996024
1 rs2275575 0 219001704
1 rs10779415 0 219002431
1 rs337147 0 219007034
1 rs17008595 0 219007457
1 rs868494 0 219026140
1 rs6682431 0 219031160
1 rs2642439 0 219037122
1 rs2642441 0 219040049
1 rs2642421 0 219044238
1 rs1874113 0 219046617
1 rs11118607 0 219050987
1 rs2807840 0 219053778
1 rs4143772 0 219054969
1 rs7530493 0 219056323
1 rs2131887 0 219074478
1 rs12073837 0 219076828
1 rs2807848 0 219077136
1 rs1603046 0 219089539
1 rs2807854 0 219096464
1 rs11118622 0 219108798
1 rs2807880 0 219109626
1 rs2807857 0 219119263
1 rs2247213 0 219122086
1 rs3738182 0 219124285
1 rs2784252 0 219129307
1 rs6541166 0 219135993
1 rs1537806 0 219150845
1 rs11587049 0 219166509
1 rs1335915 0 219170367
1 rs12567705 0 219173869
1 rs7542375 0 219178403
1 rs2484696 0 219237933
1 rs10489960 0 219254745
1 rs4142350 0 219261416
1 rs7542237 0 219275807
1 rs11118642 0 219310995
1 rs10218738 0 219346717
1 rs10218741 0 219346858
1 rs4595370 0 219364745
1 rs4484929 0 219380300
1 rs7515181 0 219394969
1 rs6541181 0 219432472
1 rs4846689 0 219444058
1 rs10863595 0 219460498
1 rs17009664 0 219464373
1 rs6687985 0 219466159
1 rs9431087 0 219480046
1 rs11802047 0 219496965
1 rs4846704 0 219514945
1 rs3924520 0 219522841
1 rs6660101 0 219550647
1 rs10863602 0 219553182
1 rs17521587 0 219561957
1 rs2996005 0 219563224
1 rs4313406 0 219578338
1 rs4517352 0 219590296
1 rs12044275 0 219593075
1 rs3131533 0 219646251
1 rs1459223 0 219648651
1 rs3131537 0 219650182
1 rs10159368 0 219659788
1 rs9726422 0 219671603
1 rs1031675 0 219671927
1 rs11118717 0 219691440
1 rs1459229 0 219699121
1 rs6699367 0 219717663
1 rs1903138 0 219719126
1 rs11118731 0 219724257
1 rs9725646 0 219751983
1 rs1858566 0 219757130
1 rs9308395 0 219757478
1 rs9730262 0 219761250
1 rs9725124 0 219800860
1 rs12564947 0 219809670
1 rs9659823 0 219820268
1 rs11118771 0 219840617
1 rs3860324 0 219876175
1 rs6697462 0 219877678
1 rs6701049 0 219904323
1 rs13376168 0 219915593
1 rs1815577 0 219931333
1 rs6604665 0 219936057
1 rs908857 0 219941307
1 rs982292 0 219957975
1 rs17010629 0 219962016
1 rs4589119 0 219982590
1 rs10863652 0 219989665
1 rs6690778 0 219995800
1 rs7546398 0 220002073
1 rs11118852 0 220006894
1 rs4433402 0 220012795
1 rs3010852 0 220012830
1 rs11118858 0 220019581
1 rs11118860 0 220020181
1 rs4240927 0 220024812
1 rs10495177 0 220025621
1 rs6604673 0 220057735
1 rs12042853 0 220058051
1 rs3003892 0 220060666
1 rs10863663 0 220061148
1 rs4418610 0 220074649
1 rs6673674 0 220085977
1 rs10495181 0 220087702
1 rs12144971 0 220099108
1 rs4240931 0 220105678
1 rs11811613 0 220122026
1 rs11118883 0 220127645
1 rs7547751 0 220132332
1 rs11579212 0 220139442
1 rs6604689 0 220144663
1 rs4457591 0 220145223
1 rs7520693 0 220150758
1 rs10863667 0 220154029
1 rs3828088 0 220154456
1 rs7554115 0 220169205
1 rs2800853 0 220177629
1 rs12122784 0 220187390
1 rs2800846 0 220189213
1 rs6687758 0 220231571
1 rs11118924 0 220234733
1 rs7546586 0 220235087
1 rs2800860 0 220249849
1 rs2584315 0 220273510
1 rs17011257 0 220282428
1 rs7538392 0 220289474
1 rs7548749 0 220308311
1 rs12138480 0 220318644
1 rs10863685 0 220322546
1 rs7517086 0 220337948
1 rs753961 0 220339872
1 rs17011388 0 220355671
1 rs17444339 0 220356221
1 rs7513668 0 220362211
1 rs2378522 0 220367940
1 rs11118953 0 220369591
1 rs7518250 0 220384264
1 rs12750381 0 220429463
1 rs158735 0 220433231
1 rs1028861 0 220493290
1 rs158731 0 220510201
1 rs35869320 0 220523315
1 rs11487844 0 220532785
1 rs35082873 0 220564149
1 rs4511115 0 220579803
1 rs4364889 0 220585626
1 rs34559460 0 220605179
1 rs4459116 0 220613918
1 rs17507835 0 220620525
1 rs1108870 0 220644894
1 rs17461806 0 220651128
1 rs34595518 0 220673184
1 rs17163128 0 220686525
1 rs17163136 0 220692268
1 rs4846376 0 220774015
1 rs35746652 0 220779831
1 rs3811466 0 220783755
1 rs4481859 0 220799279
1 rs3002124 0 220814708
1 rs2936033 0 220817657
1 rs3002142 0 220854685
1 rs2291832 0 220893104
1 rs2088514 0 220897995
1 rs2270707 0 220904217
1 rs1053316 0 220906461
1 rs17163431 0 220925021
1 rs3811465 0 220952742
1 rs17011714 0 220988791
1 rs2068814 0 220989624
1 rs3922772 0 221018595
1 rs17162912 0 221041549
1 rs34419230 0 221054066
1 rs34229647 0 221059363
1 rs11487861 0 221070672
1 rs34194482 0 221089554
1 rs34764163 0 221101110
1 rs34892353 0 221109563
1 rs17163542 0 221135103
1 rs34715037 0 221145425
1 rs2068483 0 221148929
1 rs35947998 0 221151954
1 rs2609398 0 221163201
1 rs2254329 0 221175589
1 rs10495205 0 221189971
1 rs2789931 0 221196942
1 rs36017274 0 221213720
1 rs34684409 0 221215350
1 rs2789954 0 221226003
1 rs17478205 0 221229369
1 rs2789948 0 221251082
1 rs34558820 0 221254739
1 rs2609348 0 221260656
1 rs17538400 0 221261319
1 rs946511 0 221280590
1 rs755352 0 221281423
1 rs851178 0 221373054
1 rs2096142 0 221378468
1 rs851165 0 221441571
1 rs851215 0 221480884
1 rs851206 0 221491268
1 rs712857 0 221501256
1 rs3820596 0 221508295
1 rs17517806 0 221515859
1 rs17163774 0 221533939
1 rs1518044 0 221546436
1 rs34468460 0 221549264
1 rs17487717 0 221553044
1 rs1518040 0 221563773
1 rs1400960 0 221569434
1 rs17163825 0 221590477
1 rs1772283 0 221619812
1 rs2487521 0 221628425
1 rs10907376 0 221634426
1 rs1772290 0 221645952
1 rs825130 0 221651342
1 rs825116 0 221654138
1 rs2678370 0 221660677
1 rs1417749 0 221677656
1 rs11261280 0 221698668
1 rs6689716 0 221704788
1 rs6685346 0 221708063
1 rs6604717 0 221714530
1 rs6691566 0 221715470
1 rs4512640 0 221719985
1 rs6690293 0 221730128
1 rs3922892 0 221738906
1 rs4421579 0 221756700
1 rs35164209 0 221872780
1 rs17483822 0 221895246
1 rs9804135 0 221898900
1 rs2105405 0 221908459
1 rs6668723 0 221912498
1 rs6692983 0 221921307
1 rs11587370 0 221936223
1 rs6662068 0 221940836
1 rs17556570 0 221945323
1 rs7555491 0 221961512
1 rs2186006 0 221968168
1 rs3738383 0 221972155
1 rs12080565 0 221972456
1 rs6685475 0 221976278
1 rs1419305 0 221979371
1 rs10916646 0 221984530
1 rs1153952 0 222025170
1 rs1153947 0 222027159
1 rs16842257 0 222055645
1 rs1153933 0 222056589
1 rs6604725 0 222068952
1 rs2045733 0 222088082
1 rs1890120 0 222092760
1 rs7535882 0 222112102
1 rs16842321 0 222112727
1 rs6604731 0 222118062
1 rs10915917 0 222124896
1 rs2488513 0 222283445
1 rs10916206 0 222304278
1 rs4551564 0 222304339
1 rs6604879 0 222305654
1 rs10916209 0 222306936
1 rs7517868 0 222318289
1 rs7544572 0 222331840
1 rs6683927 0 222335577
1 rs6663997 0 222341637
1 rs7546034 0 222374348
1 rs869945 0 222388260
1 rs10429876 0 222405761
1 rs12239466 0 222412416
1 rs8328 0 222413582
1 rs16844819 0 222427556
1 rs12022755 0 222454372
1 rs2139155 0 222462667
1 rs6685440 0 222463843
1 rs10495222 0 222470392
1 rs10799541 0 222478219
1 rs6682667 0 222520722
1 rs16845729 0 222525961
1 rs2001890 0 222561293
1 rs7534447 0 222562475
1 rs6426110 0 222578156
1 rs7534101 0 222598182
1 rs4653584 0 222608268
1 rs7517754 0 222611152
1 rs11809710 0 222642497
1 rs10799573 0 222691698
1 rs2404785 0 222726401
1 rs10916625 0 222749507
1 rs1891243 0 222754068
1 rs6695773 0 222770859
1 rs7550648 0 222773800
1 rs712068 0 222780187
1 rs16841702 0 222819760
1 rs6426142 0 222834875
1 rs4654049 0 222839533
1 rs1532557 0 222871735
1 rs883115 0 222874184
1 rs880496 0 222874757
1 rs6661853 0 222887071
1 rs10799590 0 222889105
1 rs12130499 0 222903137
1 rs1499282 0 222914873
1 rs791014 0 222917603
1 rs1337538 0 222921407
1 rs12025142 0 222942724
1 rs7543218 0 222946200
1 rs6696394 0 222947156
1 rs1436171 0 222948451
1 rs9725216 0 222953115
1 rs6675980 0 222965486
1 rs892975 0 222966733
1 rs6690131 0 222970446
1 rs12741660 0 222972781
1 rs1561109 0 222973067
1 rs1010735 0 222982052
1 rs16853130 0 222983216
1 rs1051740 0 222994264
1 rs2574881 0 223033267
1 rs2802559 0 223037852
1 rs2802745 0 223053736
1 rs12081821 0 223058157
1 rs11810181 0 223075204
1 rs3856143 0 223092863
1 rs10915732 0 223104781
1 rs1892123 0 223110907
1 rs2244113 0 223129416
1 rs1936635 0 223157493
1 rs2501082 0 223173220
1 rs2449272 0 223183636
1 rs2128268 0 223203757
1 rs12023087 0 223219128
1 rs2449276 0 223273449
1 rs10399941 0 223281746
1 rs1506074 0 223298887
1 rs4275419 0 223354099
1 rs16844324 0 223394235
1 rs1842332 0 223406864
1 rs9803691 0 223458019
1 rs649637 0 223476674
1 rs664855 0 223486079
1 rs584720 0 223493689
1 rs627414 0 223509576
1 rs12564045 0 223515673
1 rs6696665 0 223537671
1 rs11587822 0 223541620
1 rs12042076 0 223544169
1 rs12035153 0 223560291
1 rs685029 0 223560841
1 rs17521900 0 223583484
1 rs12036489 0 223586835
1 rs7527925 0 223600842
1 rs16844752 0 223601931
1 rs12134319 0 223602215
1 rs3913654 0 223606649
1 rs6693582 0 223614749
1 rs12737248 0 223622225
1 rs950210 0 223635864
1 rs3949347 0 223649439
1 rs2230419 0 223673767
1 rs11588279 0 223680599
1 rs2066233 0 223684782
1 rs4653637 0 223690639
1 rs10799312 0 223719773
1 rs7515963 0 223731907
1 rs10915840 0 223735147
1 rs10799318 0 223739219
1 rs1891000 0 223756288
1 rs712062 0 223822916
1 rs16845098 0 223847788
1 rs7515673 0 223868177
1 rs2639712 0 223909563
1 rs2769685 0 223939255
1 rs2615060 0 223940235
1 rs902959 0 223951780
1 rs2615066 0 223956068
1 rs6701838 0 223961046
1 rs12081218 0 223969721
1 rs4653662 0 223988278
1 rs10799322 0 223995161
1 rs2615074 0 224000098
1 rs11588772 0 224010788
1 rs2126345 0 224011281
1 rs1557092 0 224022542
1 rs6685014 0 224025480
1 rs6677132 0 224034220
1 rs17571004 0 224035654
1 rs12568108 0 224040400
1 rs10737420 0 224063693
1 rs2854451 0 224079237
1 rs3753658 0 224079309
1 rs3753661 0 224080965
1 rs2671272 0 224081739
1 rs2234698 0 224086123
1 rs2292566 0 224086276
1 rs2740168 0 224087611
1 rs2234922 0 224093029
1 rs1051741 0 224098852
1 rs4149227 0 224099153
1 rs4149230 0 224099653
1 rs4653695 0 224099706
1 rs2740174 0 224100592
1 rs10915886 0 224104510
1 rs2292564 0 224122218
1 rs360102 0 224134485
1 rs3753668 0 224138377
1 rs360059 0 224143755
1 rs1877726 0 224143854
1 rs360071 0 224158358
1 rs10915896 0 224161671
1 rs2493163 0 224198314
1 rs12728713 0 224227134
1 rs2816330 0 224232650
1 rs10915916 0 224233178
1 rs11808474 0 224262569
1 rs11580276 0 224268957
1 rs4653704 0 224289280
1 rs10915924 0 224301506
1 rs4271181 0 224332652
1 rs12096737 0 224343177
1 rs10915933 0 224345673
1 rs1355391 0 224351774
1 rs3887559 0 224384464
1 rs1219671 0 224386143
1 rs1219663 0 224416990
1 rs4653719 0 224417006
1 rs12402078 0 224421996
1 rs3845505 0 224422043
1 rs9286998 0 224427418
1 rs10753415 0 224452246
1 rs11811952 0 224468537
1 rs11810473 0 224470602
1 rs3008192 0 224471080
1 rs10799347 0 224540755
1 rs10127776 0 224541102
1 rs11802954 0 224558279
1 rs2615762 0 224565235
1 rs10915975 0 224587815
1 rs11800726 0 224590183
1 rs6426551 0 224608672
1 rs12567614 0 224611043
1 rs3219090 0 224631314
1 rs907190 0 224633349
1 rs2293464 0 224642919
1 rs2136875 0 224673159
1 rs1527365 0 224677986
1 rs12025226 0 224678646
1 rs10915993 0 224685005
1 rs10799352 0 224697895
1 rs10495245 0 224706999
1 rs12033699 0 224721634
1 rs10799355 0 224731907
1 rs898834 0 224737418
1 rs898833 0 224737622
1 rs17519476 0 224744441
1 rs12402021 0 224749874
1 rs7524430 0 224760165
1 rs1151815 0 224761362
1 rs506128 0 224768923
1 rs11585765 0 224771448
1 rs7545563 0 224784565
1 rs16846092 0 224796115
1 rs589616 0 224836421
1 rs837919 0 224839335
1 rs12035052 0 224839512
1 rs708754 0 224852365
1 rs878148 0 224857244
1 rs3820632 0 224857574
1 rs6697883 0 224864356
1 rs2078211 0 224873740
1 rs708757 0 224874135
1 rs6696348 0 224884090
1 rs697846 0 224884322
1 rs1144840 0 224886456
1 rs4653762 0 224902813
1 rs3820636 0 224907970
1 rs12094617 0 224926299
1 rs708766 0 224931877
1 rs940659 0 224942175
1 rs3768403 0 224965615
1 rs708772 0 224979514
1 rs3768414 0 224984521
1 rs708773 0 224987353
1 rs3754411 0 224987396
1 rs1110033 0 224995487
1 rs708777 0 225000345
1 rs12033364 0 225031797
1 rs10495250 0 225040004
1 rs6659113 0 225063035
1 rs6660716 0 225065806
1 rs6426548 0 225080501
1 rs9660802 0 225083654
1 rs3177404 0 225129852
1 rs11405 0 225136300
1 rs1295640 0 225137001
1 rs1800672 0 225152085
1 rs12405469 0 225157123
1 rs1938386 0 225163662
1 rs10916066 0 225165211
1 rs16846679 0 225185364
1 rs17319408 0 225185535
1 rs2777840 0 225194241
1 rs2154367 0 225220553
1 rs8159 0 225241525
1 rs2802275 0 225243134
1 rs1045289 0 225245336
1 rs17528049 0 225258279
1 rs3818694 0 225259100
1 rs17600747 0 225271180
1 rs3795453 0 225271954
1 rs1929861 0 225283285
1 rs11811176 0 225340603
1 rs498020 0 225370803
1 rs11800062 0 225414749
1 rs2175789 0 225421158
1 rs6426578 0 225424098
1 rs12742066 0 225438529
1 rs12035998 0 225441383
1 rs7519099 0 225492828
1 rs2813973 0 225495029
1 rs7540055 0 225544065
1 rs7519121 0 225553056
1 rs10916122 0 225579656
1 rs3127000 0 225591514
1 rs4075196 0 225608852
1 rs4075861 0 225609434
1 rs10916134 0 225632757
1 rs7533453 0 225642843
1 rs6697269 0 225649185
1 rs3014274 0 225650423
1 rs6659701 0 225653024
1 rs3014294 0 225670386
1 rs12028062 0 225677918
1 rs3014302 0 225684384
1 rs12125212 0 225685306
1 rs16847813 0 225685538
1 rs7546172 0 225688634
1 rs2819516 0 225703715
1 rs1495855 0 225720917
1 rs1587158 0 225725376
1 rs1390403 0 225739850
1 rs903698 0 225744129
1 rs2819493 0 225756452
1 rs1495842 0 225763217
1 rs1495849 0 225802986
1 rs10495276 0 225803569
1 rs6696239 0 225816691
1 rs12025815 0 225824695
1 rs16847992 0 225863371
1 rs1810680 0 225887878
1 rs1923822 0 225952349
1 rs12097239 0 225979097
1 rs1060295 0 225986684
1 rs16848112 0 226001373
1 rs2236359 0 226002067
1 rs6683757 0 226026040
1 rs10799447 0 226033204
1 rs10916214 0 226069870
1 rs7410917 0 226077405
1 rs6426481 0 226091600
1 rs12565154 0 226093933
1 rs11589239 0 226103901
1 rs2872243 0 226112131
1 rs10916232 0 226125590
1 rs10799454 0 226145815
1 rs4653883 0 226154184
1 rs7529664 0 226188755
1 rs6665129 0 226207083
1 rs849898 0 226220540
1 rs6426488 0 226241151
1 rs964941 0 226260480
1 rs3094911 0 226276802
1 rs708122 0 226283620
1 rs10916258 0 226286505
1 rs3121309 0 226289659
1 rs7539664 0 226294100
1 rs1188976 0 226328524
1 rs849749 0 226363368
1 rs1620734 0 226364236
1 rs10916266 0 226369671
1 rs6686210 0 226389130
1 rs2313602 0 226397663
1 rs12134624 0 226417397
1 rs12084338 0 226444536
1 rs1771487 0 226468744
1 rs1757152 0 226478931
1 rs6701173 0 226495428
1 rs1888681 0 226500114
1 rs1188721 0 226530871
1 rs4653935 0 226541440
1 rs6693018 0 226554476
1 rs1150910 0 226558667
1 rs4653942 0 226571827
1 rs369909 0 226587596
1 rs417237 0 226598818
1 rs3795811 0 226605591
1 rs4653946 0 226612865
1 rs3738685 0 226623411
1 rs564309 0 226652185
1 rs12131962 0 226698264
1 rs6426503 0 226717634
1 rs3795817 0 226748372
1 rs12136157 0 226769859
1 rs11588356 0 226782403
1 rs6672815 0 226851530
1 rs765070 0 226872478
1 rs7526487 0 226891595
1 rs2180162 0 226933610
1 rs2295256 0 226940672
1 rs4531263 0 226945145
1 rs11580020 0 226947089
1 rs4440831 0 226954145
1 rs6676800 0 226957726
1 rs11585991 0 226971445
1 rs7518686 0 226974265
1 rs6703541 0 226975750
1 rs241305 0 227004444
1 rs241301 0 227029050
1 rs2639757 0 227034807
1 rs801109 0 227055824
1 rs714349 0 227061842
1 rs241359 0 227072456
1 rs1389136 0 227084818
1 rs1341715 0 227085539
1 rs6426525 0 227094061
1 rs1493081 0 227097151
1 rs7551503 0 227104974
1 rs6426527 0 227116607
1 rs1891203 0 227127190
1 rs778374 0 227157714
1 rs991304 0 227157857
1 rs778373 0 227158198
1 rs496663 0 227164855
1 rs519791 0 227167452
1 rs609384 0 227178793
1 rs609447 0 227178846
1 rs778536 0 227181261
1 rs10916399 0 227185358
1 rs755482 0 227207075
1 rs595950 0 227212506
1 rs537250 0 227226266
1 rs666453 0 227248320
1 rs7538164 0 227248915
1 rs505557 0 227256064
1 rs652014 0 227267015
1 rs4654717 0 227270326
1 rs12089229 0 227296398
1 rs619422 0 227297764
1 rs4078437 0 227325540
1 rs9283408 0 227327266
1 rs3923210 0 227343682
1 rs9287022 0 227344972
1 rs12064154 0 227348699
1 rs11580448 0 227349401
1 rs9660543 0 227349555
1 rs9701452 0 227357530
1 rs9435847 0 227359980
1 rs342826 0 227367197
1 rs342824 0 227368532
1 rs6693489 0 227369459
1 rs519253 0 227369986
1 rs449616 0 227373636
1 rs424699 0 227373736
1 rs12026629 0 227383177
1 rs12023401 0 227400917
1 rs4925498 0 227401354
1 rs8179432 0 227402739
1 rs12090880 0 227404538
1 rs342833 0 227417183
1 rs342834 0 227417882
1 rs501082 0 227427604
1 rs342818 0 227433738
1 rs440392 0 227442980
1 rs9435865 0 227443637
1 rs2036775 0 227443661
1 rs6695100 0 227451879
1 rs10799523 0 227482691
1 rs9660826 0 227490741
1 rs1088 0 227525079
1 rs237802 0 227528424
1 rs237807 0 227531244
1 rs238102 0 227549771
1 rs238099 0 227575528
1 rs7549589 0 227586550
1 rs867325 0 227611708
1 rs728614 0 227630740
1 rs499689 0 227632355
1 rs506388 0 227637684
1 rs10753458 0 227642332
1 rs4338396 0 227646844
1 rs11809516 0 227658290
1 rs568916 0 227686139
1 rs10916495 0 227702144
1 rs6671385 0 227709275
1 rs10799533 0 227723185
1 rs3738187 0 227749887
1 rs6701445 0 227791423
1 rs2273573 0 227812642
1 rs2273574 0 227816966
1 rs3811474 0 227839555
1 rs6696449 0 227852048
1 rs6686112 0 227859705
1 rs3820361 0 227861953
1 rs12745210 0 227888902
1 rs4562666 0 227891393
1 rs1889192 0 227917279
1 rs1930903 0 227928109
1 rs12742436 0 227929630
1 rs1931330 0 227954549
1 rs670054 0 227954960
1 rs687723 0 227957188
1 rs485056 0 227972009
1 rs643009 0 227977360
1 rs7530268 0 227984474
1 rs16850238 0 227987779
1 rs16850261 0 227993845
1 rs583645 0 227994421
1 rs657297 0 228005792
1 rs662363 0 228025544
1 rs687266 0 228040971
1 rs6587358 0 228050970
1 rs6687252 0 228060620
1 rs10495282 0 228063377
1 rs16850516 0 228085645
1 rs16850542 0 228095790
1 rs7526242 0 228141438
1 rs7532759 0 228143563
1 rs11588095 0 228155337
1 rs9432181 0 228205177
1 rs12042904 0 228210593
1 rs16850743 0 228214703
1 rs4295887 0 228218706
1 rs10735526 0 228225357
1 rs4847027 0 228235586
1 rs6663181 0 228254149
1 rs3009715 0 228262336
1 rs7523343 0 228297382
1 rs12035297 0 228305444
1 rs754666 0 228316805
1 rs4846833 0 228318446
1 rs11122361 0 228330582
1 rs1884578 0 228333832
1 rs1973943 0 228338686
1 rs4846904 0 228346033
1 rs4846908 0 228351679
1 rs2352723 0 228358491
1 rs2296065 0 228368399
1 rs10489615 0 228371611
1 rs4846922 0 228373805
1 rs678050 0 228380534
1 rs4846928 0 228408528
1 rs6703306 0 228418452
1 rs3748006 0 228451560
1 rs3789629 0 228453906
1 rs901675 0 228456625
1 rs4846943 0 228460921
1 rs3811485 0 228465068
1 rs7552730 0 228467154
1 rs17761459 0 228476185
1 rs2273967 0 228481916
1 rs6541309 0 228488126
1 rs11122478 0 228490104
1 rs751645 0 228495766
1 rs6666008 0 228497003
1 rs4846854 0 228502614
1 rs4414046 0 228505215
1 rs1565090 0 228510401
1 rs901668 0 228511816
1 rs12133061 0 228513179
1 rs11122490 0 228513731
1 rs12089782 0 228524947
1 rs1565091 0 228526549
1 rs10864745 0 228541521
1 rs4489565 0 228545379
1 rs16851544 0 228555829
1 rs1108707 0 228563431
1 rs2795050 0 228571498
1 rs901669 0 228577600
1 rs7544508 0 228579407
1 rs701170 0 228584616
1 rs11806158 0 228587654
1 rs2884064 0 228626322
1 rs12031576 0 228630078
1 rs11586533 0 228661372
1 rs1418131 0 228670750
1 rs200162 0 228680733
1 rs12024407 0 228687937
1 rs853022 0 228689332
1 rs12064727 0 228691006
1 rs7555103 0 228715328
1 rs6661407 0 228721212
1 rs853431 0 228734883
1 rs853434 0 228739805
1 rs3849295 0 228742665
1 rs12042923 0 228743297
1 rs853442 0 228748354
1 rs853452 0 228754334
1 rs1327696 0 228768188
1 rs11804015 0 228770914
1 rs3761946 0 228773491
1 rs3888630 0 228777312
1 rs1637941 0 228781698
1 rs11122548 0 228792592
1 rs200587 0 228795524
1 rs11122552 0 228802203
1 rs853463 0 228812517
1 rs16852085 0 228813913
1 rs714214 0 228825228
1 rs12029075 0 228829271
1 rs12031571 0 228832778
1 rs4846997 0 228834660
1 rs11122562 0 228838265
1 rs4846999 0 228845502
1 rs1887490 0 228846617
1 rs3827743 0 228847194
1 rs2296802 0 228865431
1 rs16852189 0 228872409
1 rs10864766 0 228874628
1 rs3789647 0 228882892
1 rs2479131 0 228885464
1 rs3789662 0 228895496
1 rs2478545 0 228910744
1 rs699 0 228912417
1 rs11122576 0 228913302
1 rs2071404 0 228917563
1 rs7549009 0 228921694
1 rs7551720 0 228928212
1 rs4259658 0 228939529
1 rs2493151 0 228945184
1 rs3895368 0 228949696
1 rs6541330 0 228950986
1 rs1316408 0 228952336
1 rs1316409 0 228952399
1 rs2493153 0 228952814
1 rs1890350 0 228960988
1 rs3790958 0 228964347
1 rs3790960 0 228965578
1 rs872505 0 228970891
1 rs4847017 0 228972346
1 rs6677009 0 228973577
1 rs11122597 0 228979807
1 rs12724252 0 228980852
1 rs7553239 0 228984136
1 rs6661547 0 228992087
1 rs10864783 0 229006793
1 rs12410698 0 229014206
1 rs1202526 0 229019871
1 rs9970333 0 229021408
1 rs16852740 0 229025873
1 rs1202543 0 229033422
1 rs2095769 0 229048446
1 rs11805329 0 229051217
1 rs1202568 0 229057173
1 rs1999903 0 229061216
1 rs1202581 0 229067490
1 rs1202592 0 229079248
1 rs1202610 0 229092710
1 rs6704527 0 229094655
1 rs7533188 0 229108181
1 rs10864790 0 229119686
1 rs6656765 0 229121032
1 rs12093178 0 229133320
1 rs11122623 0 229133405
1 rs1890352 0 229136437
1 rs6541240 0 229157201
1 rs12041215 0 229164722
1 rs6541247 0 229170848
1 rs11122173 0 229180060
1 rs10864645 0 229182510
1 rs12732752 0 229194942
1 rs11122186 0 229201490
1 rs4304564 0 229223366
1 rs4378192 0 229240002
1 rs10864662 0 229258426
1 rs12117901 0 229260799
1 rs4658931 0 229261965
1 rs11122213 0 229266490
1 rs4399139 0 229267453
1 rs10864665 0 229271417
1 rs6674245 0 229274394
1 rs3923542 0 229278031
1 rs4322215 0 229294796
1 rs7521117 0 229301062
1 rs6697412 0 229312835
1 rs10864669 0 229320626
1 rs2883720 0 229321736
1 rs12028750 0 229328643
1 rs12023396 0 229337259
1 rs9431646 0 229340173
1 rs765265 0 229342630
1 rs6684407 0 229344386
1 rs2236063 0 229368512
1 rs9431660 0 229378490
1 rs12048739 0 229382797
1 rs6679627 0 229408192
1 rs2180273 0 229409480
1 rs16841556 0 229411923
1 rs524331 0 229421693
1 rs551480 0 229432063
1 rs518686 0 229443704
1 rs503633 0 229455720
1 rs539699 0 229473584
1 rs540479 0 229483170
1 rs6541266 0 229526101
1 rs2749717 0 229555976
1 rs973253 0 229587497
1 rs480902 0 229598250
1 rs2491417 0 229614511
1 rs2808611 0 229615103
1 rs12407531 0 229638878
1 rs1622146 0 229645795
1 rs1769807 0 229718014
1 rs1765794 0 229723041
1 rs1765782 0 229778112
1 rs6655954 0 229795404
1 rs1765791 0 229796744
1 rs1765777 0 229798365
1 rs6656071 0 229804323
1 rs9661331 0 229818929
1 rs4603118 0 229821223
1 rs1865226 0 229824505
1 rs2082552 0 229834513
1 rs12040259 0 229892876
1 rs1538974 0 229895219
1 rs4658939 0 229937312
1 rs2793093 0 229943696
1 rs1538977 0 229963926
1 rs12046794 0 229975378
1 rs2812390 0 229978221
1 rs11590192 0 229989468
1 rs12130935 0 229995177
1 rs1322784 0 229995558
1 rs967244 0 230015269
1 rs7548597 0 230020052
1 rs1535530 0 230021050
1 rs1535529 0 230021232
1 rs12132978 0 230038608
1 rs11122347 0 230038649
1 rs6663190 0 230040545
1 rs1079344 0 230058720
1 rs12730369 0 230060361
1 rs7554237 0 230062207
1 rs12757857 0 230065486
1 rs9432024 0 230073842
1 rs9432040 0 230080739
1 rs2356606 0 230081663
1 rs9431714 0 230087871
1 rs1073179 0 230091797
1 rs967433 0 230098438
1 rs6541290 0 230100101
1 rs11122374 0 230120701
1 rs11584798 0 230132900
1 rs872625 0 230141596
1 rs4658966 0 230145237
1 rs701160 0 230159104
1 rs6670775 0 230163324
1 rs821597 0 230168887
1 rs4658971 0 230174437
1 rs821663 0 230187845
1 rs701163 0 230191732
1 rs821615 0 230210569
1 rs866055 0 230214191
1 rs821634 0 230216143
1 rs821639 0 230216466
1 rs9729194 0 230235490
1 rs3737597 0 230239461
1 rs9729179 0 230240796
1 rs16856377 0 230258335
1 rs2776625 0 230266635
1 rs9660187 0 230285407
1 rs9308484 0 230293293
1 rs1411769 0 230294409
1 rs1411768 0 230294539
1 rs2026298 0 230298958
1 rs9730058 0 230309548
1 rs9729778 0 230312624
1 rs9308486 0 230313041
1 rs17832313 0 230332804
1 rs1888601 0 230333545
1 rs11122432 0 230337608
1 rs12080088 0 230343981
1 rs9662895 0 230345163
1 rs954745 0 230349114
1 rs12087019 0 230354039
1 rs9793010 0 230362158
1 rs9659432 0 230367464
1 rs11122437 0 230368458
1 rs10779832 0 230374042
1 rs9308491 0 230376662
1 rs9727900 0 230377643
1 rs11122445 0 230381784
1 rs1984027 0 230383225
1 rs10864724 0 230385414
1 rs16856640 0 230385749
1 rs12746164 0 230387561
1 rs6666516 0 230395024
1 rs10752796 0 230397242
1 rs7411832 0 230415973
1 rs9725780 0 230430164
1 rs4595321 0 230449133
1 rs9286804 0 230463221
1 rs4564083 0 230478608
1 rs1338302 0 230490486
1 rs9728263 0 230496284
1 rs16856752 0 230500466
1 rs885444 0 230504704
1 rs1631842 0 230514014
1 rs9424522 0 230519655
1 rs12409282 0 230527800
1 rs4649292 0 230530338
1 rs585499 0 230543565
1 rs584639 0 230543766
1 rs9659038 0 230549162
1 rs9660150 0 230552529
1 rs1766593 0 230555450
1 rs4649326 0 230557431
1 rs789360 0 230557938
1 rs3120763 0 230572580
1 rs17176304 0 230576003
1 rs3120768 0 230579496
1 rs612191 0 230589371
1 rs12035677 0 230593578
1 rs2486022 0 230594581
1 rs1890395 0 230599357
1 rs600379 0 230599638
1 rs586719 0 230601399
1 rs2275303 0 230605842
1 rs6424228 0 230624968
1 rs12030201 0 230635210
1 rs12032150 0 230636857
1 rs1536322 0 230646739
1 rs4649374 0 230650684
1 rs2275302 0 230657489
1 rs12139442 0 230661771
1 rs10910527 0 230665812
1 rs11589920 0 230670801
1 rs1359630 0 230674764
1 rs10495328 0 230699935
1 rs6671306 0 230699978
1 rs6674092 0 230705032
1 rs3795366 0 230717373
1 rs2357070 0 230724986
1 rs943140 0 230741655
1 rs789645 0 230748744
1 rs789663 0 230751450
1 rs789666 0 230753520
1 rs789651 0 230760474
1 rs11810061 0 230788460
1 rs12753593 0 230789797
1 rs1334401 0 230791132
1 rs11805493 0 230794148
1 rs945084 0 230796916
1 rs4649274 0 230801857
1 rs4545285 0 230802872
1 rs17805981 0 230811045
1 rs2039490 0 230817868
1 rs1970168 0 230827739
1 rs9424568 0 230840101
1 rs6685037 0 230845810
1 rs9424572 0 230852310
1 rs12568268 0 230864527
1 rs17808035 0 230869690
1 rs1986615 0 230870730
1 rs17808157 0 230873482
1 rs10910594 0 230897924
1 rs9660252 0 230934350
1 rs2795425 0 230943616
1 rs2644466 0 230963286
1 rs2814501 0 230978023
1 rs6689943 0 230983124
1 rs9424482 0 230986542
1 rs1495986 0 231004362
1 rs4649410 0 231038624
1 rs11804919 0 231043754
1 rs2644441 0 231048739
1 rs765556 0 231076676
1 rs4649415 0 231080510
1 rs9424491 0 231088678
1 rs9424606 0 231090386
1 rs12403846 0 231099306
1 rs9424611 0 231107413
1 rs9424612 0 231107480
1 rs3820124 0 231151367
1 rs2885 0 231186574
1 rs10910644 0 231197560
1 rs6424262 0 231210704
1 rs6702102 0 231214894
1 rs3753423 0 231215136
1 rs17453089 0 231224476
1 rs7541947 0 231228445
1 rs12063911 0 231232521
1 rs3820119 0 231234096
1 rs7541494 0 231245533
1 rs6424272 0 231257991
1 rs6695322 0 231260423
1 rs2357427 0 231264429
1 rs1155739 0 231270961
1 rs2273676 0 231286250
1 rs10752798 0 231289446
1 rs1040852 0 231303203
1 rs6687497 0 231345879
1 rs2477859 0 231347920
1 rs2477863 0 231348946
1 rs6424281 0 231350229
1 rs6685114 0 231352520
1 rs2477868 0 231358880
1 rs12036063 0 231370665
1 rs10797444 0 231398970
1 rs16858852 0 231408785
1 rs16858853 0 231408843
1 rs7516050 0 231423039
1 rs701177 0 231424231
1 rs10752750 0 231441212
1 rs11800619 0 231442336
1 rs7546115 0 231454189
1 rs1033325 0 231465336
1 rs1033322 0 231467047
1 rs6697791 0 231478501
1 rs6700744 0 231500123
1 rs1294348 0 231500532
1 rs1294337 0 231505894
1 rs1294303 0 231535071
1 rs1294296 0 231536184
1 rs7513538 0 231542008
1 rs10797448 0 231551310
1 rs7539016 0 231556122
1 rs4649220 0 231557399
1 rs12039989 0 231564859
1 rs10737197 0 231575187
1 rs963982 0 231581694
1 rs1294230 0 231586448
1 rs1294187 0 231593455
1 rs1743266 0 231597802
1 rs10910156 0 231600041
1 rs12132550 0 231601238
1 rs10910157 0 231606904
1 rs7539909 0 231620758
1 rs6687087 0 231621476
1 rs11578460 0 231666152
1 rs12032895 0 231675188
1 rs6687124 0 231686531
1 rs4233060 0 231691237
1 rs10797465 0 231700442
1 rs1557129 0 231709733
1 rs10910204 0 231719647
1 rs780214 0 231722405
1 rs7540816 0 231725765
1 rs1497090 0 231725913
1 rs3845310 0 231742956
1 rs12731522 0 231745799
1 rs12740439 0 231762017
1 rs780246 0 231763368
1 rs4649335 0 231781554
1 rs6681321 0 231790261
1 rs7542878 0 231796475
1 rs12562017 0 231797670
1 rs1160006 0 231799950
1 rs1160005 0 231800251
1 rs2226114 0 231804872
1 rs1693229 0 231804965
1 rs780256 0 231809726
1 rs680341 0 231812882
1 rs635698 0 231820614
1 rs701214 0 231826562
1 rs701223 0 231833318
1 rs4649240 0 231842135
1 rs2282428 0 231852793
1 rs12144885 0 231854939
1 rs780083 0 231863274
1 rs630938 0 231867107
1 rs1693210 0 231867236
1 rs565657 0 231878367
1 rs595191 0 231890548
1 rs963666 0 231925374
1 rs651210 0 231945904
1 rs6676367 0 231953736
1 rs1126292 0 231960077
1 rs1389967 0 231962111
1 rs12036656 0 231962307
1 rs6671309 0 231977865
1 rs7530423 0 231983656
1 rs960899 0 231992751
1 rs16859591 0 231994344
1 rs16859597 0 231995251
1 rs6661049 0 232001182
1 rs1494895 0 232005160
1 rs4649260 0 232010766
1 rs7547933 0 232016899
1 rs1472283 0 232018282
1 rs1494899 0 232020906
1 rs2884385 0 232022361
1 rs1948502 0 232024008
1 rs12086015 0 232043352
1 rs6679063 0 232054908
1 rs2088108 0 232060494
1 rs923975 0 232064493
1 rs16859749 0 232065790
1 rs10910288 0 232066567
1 rs16859773 0 232082933
1 rs4442431 0 232087104
1 rs7539340 0 232088162
1 rs4920175 0 232122022
1 rs11802061 0 232130424
1 rs11811551 0 232131873
1 rs4920239 0 232134784
1 rs1892298 0 232147222
1 rs4330979 0 232164791
1 rs9435588 0 232166015
1 rs12049593 0 232166442
1 rs7556173 0 232171834
1 rs12045592 0 232177470
1 rs4623775 0 232206204
1 rs1458597 0 232221485
1 rs4920167 0 232231142
1 rs2199074 0 232232752
1 rs7516956 0 232238784
1 rs4076949 0 232268768
1 rs16842518 0 232283978
1 rs10797527 0 232316904
1 rs6683325 0 232326709
1 rs17512304 0 232328462
1 rs2067797 0 232331178
1 rs6688304 0 232337540
1 rs9435565 0 232341281
1 rs1563693 0 232344068
1 rs6586372 0 232360353
1 rs6586373 0 232360586
1 rs16842703 0 232373185
1 rs4920216 0 232377380
1 rs10910372 0 232382561
1 rs13328660 0 232387392
1 rs491673 0 232410918
1 rs10910383 0 232418972
1 rs4333882 0 232419522
1 rs4027081 0 232438146
1 rs12119646 0 232449222
1 rs689345 0 232451673
1 rs487890 0 232456048
1 rs6695462 0 232459831
1 rs7536858 0 232472027
1 rs532495 0 232474619
1 rs10910404 0 232478915
1 rs1001737 0 232484246
1 rs7518644 0 232487803
1 rs542494 0 232490912
1 rs10752781 0 232491955
1 rs620939 0 232492863
1 rs686182 0 232495415
1 rs1570105 0 232496350
1 rs628407 0 232499088
1 rs501664 0 232502488
1 rs642487 0 232504858
1 rs594657 0 232516320
1 rs6662048 0 232516365
1 rs1407149 0 232519603
1 rs474208 0 232524122
1 rs4128841 0 232534947
1 rs7536709 0 232558682
1 rs2752 0 232580494
1 rs7527165 0 232590668
1 rs6669190 0 232592563
1 rs2175593 0 232596193
1 rs12031728 0 232604615
1 rs3820605 0 232607089
1 rs750813 0 232624541
1 rs915184 0 232632410
1 rs6682410 0 232637308
1 rs3768286 0 232648514
1 rs270524 0 232651626
1 rs1619856 0 232652413
1 rs4920247 0 232653631
1 rs270505 0 232667542
1 rs3736838 0 232668152
1 rs528774 0 232677955
1 rs544322 0 232679618
1 rs4920256 0 232683145
1 rs3951276 0 232699931
1 rs6667048 0 232702730
1 rs2026044 0 232703218
1 rs2793861 0 232705157
1 rs6673545 0 232720339
1 rs523638 0 232725509
1 rs271760 0 232747280
1 rs4920260 0 232756335
1 rs9970996 0 232768533
1 rs6663049 0 232770669
1 rs955613 0 232783129
1 rs955612 0 232783216
1 rs744487 0 232792635
1 rs10797557 0 232821452
1 rs629199 0 232830726
1 rs607407 0 232836122
1 rs10910479 0 232845682
1 rs564212 0 232858344
1 rs636705 0 232870242
1 rs12071518 0 232872580
1 rs6702559 0 232873618
1 rs588965 0 232887450
1 rs10910487 0 232900052
1 rs1753579 0 232903982
1 rs6695664 0 232913019
1 rs543837 0 232916926
1 rs556107 0 232919682
1 rs478425 0 232930225
1 rs822928 0 232939898
1 rs12133803 0 232949805
1 rs3844069 0 232970394
1 rs12727896 0 232970534
1 rs2439500 0 232973452
1 rs4626924 0 232975921
1 rs3914503 0 233022965
1 rs7516159 0 233024192
1 rs2796160 0 233032900
1 rs1515656 0 233084260
1 rs1515658 0 233084551
1 rs16844145 0 233092198
1 rs2673969 0 233097165
1 rs2674005 0 233115611
1 rs908329 0 233118124
1 rs6671950 0 233119724
1 rs4920200 0 233123292
1 rs908319 0 233128804
1 rs12123230 0 233136128
1 rs2802963 0 233150689
1 rs7531062 0 233161806
1 rs16844296 0 233174931
1 rs6586361 0 233186005
1 rs7412124 0 233192767
1 rs9727449 0 233219380
1 rs34360045 0 233257306
1 rs9662936 0 233315035
1 rs7554276 0 233334640
1 rs2273741 0 233382334
1 rs16832455 0 233388623
1 rs4660114 0 233394964
1 rs10925413 0 233543356
1 rs10925482 0 233565886
1 rs2789365 0 233582157
1 rs7554192 0 233589690
1 rs6699315 0 233591876
1 rs12745648 0 233605643
1 rs4659520 0 233641944
1 rs704710 0 233687649
1 rs704716 0 233704044
1 rs10925824 0 233711702
1 rs291340 0 233741002
1 rs291365 0 233754666
1 rs16832331 0 233769643
1 rs10802797 0 233772296
1 rs12756717 0 233780785
1 rs14326 0 233782146
1 rs291353 0 233787521
1 rs508208 0 233794439
1 rs6674438 0 233805138
1 rs2841873 0 233810615
1 rs881070 0 233823360
1 rs2774320 0 233823444
1 rs12140087 0 233832685
1 rs17547995 0 233832785
1 rs6429196 0 233841459
1 rs10926264 0 233845760
1 rs11800419 0 233850983
1 rs6429206 0 233857545
1 rs7554426 0 233869010
1 rs10159416 0 233881130
1 rs12091646 0 233888438
1 rs10495366 0 233916490
1 rs7545788 0 233916562
1 rs6663926 0 233944362
1 rs12074371 0 233949748
1 rs2208384 0 233956719
1 rs10926565 0 233976108
1 rs6696123 0 234011917
1 rs2474929 0 234055189
1 rs3820555 0 234061490
1 rs2385029 0 234111337
1 rs4660123 0 234117830
1 rs6657655 0 234122456
1 rs4660126 0 234144401
1 rs12566222 0 234151874
1 rs4660131 0 234171931
1 rs10927083 0 234175996
1 rs3820558 0 234211377
1 rs3738525 0 234211574
1 rs4659618 0 234217082
1 rs1041111 0 234220635
1 rs16833075 0 234223900
1 rs9726880 0 234233003
1 rs3768080 0 234246492
1 rs10803235 0 234256956
1 rs746997 0 234261804
1 rs4659620 0 234268232
1 rs1885019 0 234270534
1 rs2385057 0 234273981
1 rs927730 0 234276506
1 rs12409606 0 234287197
1 rs964114 0 234297523
1 rs2753440 0 234319503
1 rs2734808 0 234330836
1 rs6682352 0 234339334
1 rs4659625 0 234344412
1 rs16833337 0 234350923
1 rs10754470 0 234359106
1 rs4659633 0 234361448
1 rs7543562 0 234373448
1 rs911271 0 234376647
1 rs10924453 0 234394422
1 rs7537965 0 234396136
1 rs4304570 0 234402272
1 rs10802360 0 234414628
1 rs10924691 0 234424014
1 rs1110423 0 234445332
1 rs10924790 0 234456622
1 rs2695057 0 234471014
1 rs1405628 0 234474088
1 rs1749582 0 234492743
1 rs557205 0 234517819
1 rs17567019 0 234532039
1 rs9287214 0 234546685
1 rs16833586 0 234561036
1 rs12040004 0 234561094
1 rs605998 0 234583747
1 rs11577428 0 234587324
1 rs10925109 0 234587631
1 rs590470 0 234596501
1 rs2463198 0 234599870
1 rs2120959 0 234613009
1 rs593981 0 234634390
1 rs645507 0 234639883
1 rs16833648 0 234643129
1 rs665504 0 234652040
1 rs635487 0 234657439
1 rs636877 0 234668358
1 rs17582358 0 234682757
1 rs1253618 0 234684823
1 rs7512191 0 234688147
1 rs12045819 0 234689862
1 rs11577180 0 234701498
1 rs585273 0 234702782
1 rs653740 0 234711240
1 rs604070 0 234712293
1 rs12753714 0 234723080
1 rs10489788 0 234725302
1 rs10925137 0 234726564
1 rs9727054 0 234735468
1 rs10754573 0 234744209
1 rs16833777 0 234765977
1 rs2799410 0 234773630
1 rs2758997 0 234778433
1 rs6989 0 234780687
1 rs6661946 0 234789731
1 rs1077438 0 234791228
1 rs2794778 0 234799399
1 rs16833958 0 234808789
1 rs2794751 0 234825510
1 rs2298099 0 234828401
1 rs1773440 0 234860023
1 rs4659695 0 234863602
1 rs10495382 0 234867321
1 rs663398 0 234867370
1 rs490076 0 234868926
1 rs10925178 0 234870376
1 rs645206 0 234873640
1 rs682757 0 234885410
1 rs475488 0 234888470
1 rs1036001 0 234904018
1 rs819666 0 234915374
1 rs3851907 0 234921755
1 rs707210 0 234938641
1 rs1366990 0 234948326
1 rs4659708 0 234965966
1 rs7544174 0 234969578
1 rs7522310 0 234993290
1 rs7514673 0 234995212
1 rs4659470 0 235002561
1 rs6687802 0 235004990
1 rs6658562 0 235015927
1 rs883396 0 235063013
1 rs2275568 0 235082251
1 rs10925257 0 235112783
1 rs1805087 0 235115123
1 rs3768147 0 235117608
1 rs2853522 0 235127679
1 rs10925263 0 235130371
1 rs4351629 0 235144103
1 rs6428977 0 235150342
1 rs16834569 0 235156283
1 rs1252108 0 235177811
1 rs10802577 0 235192778
1 rs1417303 0 235193008
1 rs6684983 0 235204383
1 rs1819088 0 235206919
1 rs12027684 0 235210794
1 rs12133452 0 235212884
1 rs11582059 0 235215083
1 rs1729489 0 235216102
1 rs1252139 0 235217748
1 rs12410379 0 235233396
1 rs4659762 0 235233841
1 rs12239401 0 235261146
1 rs12403151 0 235264131
1 rs4659766 0 235267239
1 rs10925298 0 235278929
1 rs16834780 0 235294349
1 rs9428368 0 235294539
1 rs6684412 0 235313686
1 rs6428992 0 235324273
1 rs12125175 0 235339423
1 rs17669728 0 235339543
1 rs2490390 0 235342691
1 rs11810113 0 235344772
1 rs10737813 0 235362854
1 rs2490373 0 235366331
1 rs2490370 0 235376858
1 rs1409052 0 235380345
1 rs1361116 0 235388635
1 rs2490356 0 235404274
1 rs9730301 0 235411267
1 rs6668069 0 235416280
1 rs6683225 0 235416361
1 rs12401834 0 235431205
1 rs637520 0 235435907
1 rs628414 0 235439860
1 rs2152884 0 235444778
1 rs6663087 0 235445728
1 rs6661229 0 235449312
1 rs6683160 0 235457355
1 rs10495391 0 235459717
1 rs11587851 0 235467678
1 rs12133002 0 235482672
1 rs918241 0 235486709
1 rs6429001 0 235495143
1 rs2275288 0 235500147
1 rs2275287 0 235500248
1 rs6429004 0 235511511
1 rs7526759 0 235513179
1 rs11802494 0 235527577
1 rs10754597 0 235529608
1 rs10802600 0 235537704
1 rs10802607 0 235582696
1 rs4638118 0 235592005
1 rs10925391 0 235607238
1 rs10925399 0 235618770
1 rs6673700 0 235641756
1 rs12691536 0 235642642
1 rs17631862 0 235644831
1 rs11577402 0 235645593
1 rs7552202 0 235667486
1 rs10925416 0 235669289
1 rs2045955 0 235686672
1 rs1382585 0 235693028
1 rs2618679 0 235694121
1 rs10754604 0 235702802
1 rs12058655 0 235717677
1 rs2997975 0 235719878
1 rs2127155 0 235721454
1 rs2010045 0 235725107
1 rs2618698 0 235730380
1 rs2618702 0 235736763
1 rs2618687 0 235743969
1 rs2779360 0 235757546
1 rs2805446 0 235759813
1 rs2257096 0 235770024
1 rs2618662 0 235778080
1 rs2805468 0 235787734
1 rs2127148 0 235790451
1 rs722582 0 235792557
1 rs1031862 0 235794593
1 rs2779401 0 235796792
1 rs2779408 0 235802306
1 rs2618704 0 235808107
1 rs1842085 0 235811595
1 rs1817410 0 235826706
1 rs2127159 0 235829068
1 rs3820572 0 235832280
1 rs489088 0 235850936
1 rs578741 0 235851840
1 rs6683048 0 235855409
1 rs939698 0 235857303
1 rs1967579 0 235863705
1 rs11583646 0 235873442
1 rs3766878 0 235876636
1 rs3766879 0 235879121
1 rs490057 0 235879299
1 rs684923 0 235881406
1 rs622625 0 235882169
1 rs1533772 0 235911571
1 rs1464459 0 235911706
1 rs12028693 0 235926237
1 rs4427395 0 235929210
1 rs2685297 0 235964467
1 rs10925501 0 235968230
1 rs16835705 0 235975534
1 rs1464461 0 235988219
1 rs10802632 0 235994844
1 rs2250079 0 235997717
1 rs790899 0 236024301
1 rs2790347 0 236031666
1 rs2794828 0 236034560
1 rs813173 0 236041343
1 rs16835868 0 236043680
1 rs2794834 0 236046158
1 rs1891246 0 236048469
1 rs2819742 0 236056745
1 rs2819743 0 236056960
1 rs6700222 0 236069965
1 rs6703045 0 236070397
1 rs12085662 0 236072331
1 rs1891249 0 236077160
1 rs2819750 0 236082114
1 rs16832094 0 236090041
1 rs2794852 0 236101606
1 rs946581 0 236110603
1 rs2275694 0 236112618
1 rs520720 0 236116759
1 rs2636211 0 236126327
1 rs12123002 0 236131353
1 rs16836012 0 236133803
1 rs1361357 0 236138401
1 rs547984 0 236163509
1 rs2499604 0 236170124
1 rs2499566 0 236220970
1 rs2487103 0 236226622
1 rs2211093 0 236285737
1 rs6684566 0 236290118
1 rs2487091 0 236322394
1 rs7525052 0 236338304
1 rs7525053 0 236338311
1 rs16836366 0 236348028
1 rs7555423 0 236358832
1 rs17523604 0 236364191
1 rs12070012 0 236364647
1 rs2066073 0 236370042
1 rs7547681 0 236378303
1 rs6668206 0 236392690
1 rs1933979 0 236400938
1 rs6683290 0 236407591
1 rs518552 0 236433156
1 rs10925587 0 236443258
1 rs6697891 0 236449919
1 rs10737820 0 236453265
1 rs4659846 0 236469908
1 rs6684578 0 236483528
1 rs1481135 0 236486036
1 rs1481151 0 236486946
1 rs6672666 0 236499507
1 rs7536535 0 236508223
1 rs259633 0 236508404
1 rs12094201 0 236509336
1 rs259649 0 236520294
1 rs259654 0 236526057
1 rs259576 0 236538618
1 rs16836698 0 236541080
1 rs370522 0 236544451
1 rs1335975 0 236552164
1 rs9428720 0 236569389
1 rs7530131 0 236571436
1 rs12403783 0 236584739
1 rs10925623 0 236586879
1 rs7547699 0 236596614
1 rs7540190 0 236601345
1 rs1021358 0 236610629
1 rs6678429 0 236616337
1 rs10754634 0 236624773
1 rs923543 0 236626480
1 rs10925642 0 236640983
1 rs6665978 0 236642490
1 rs12026222 0 236649388
1 rs4288585 0 236661784
1 rs10157478 0 236689066
1 rs7550966 0 236693550
1 rs10925657 0 236698163
1 rs6667689 0 236699038
1 rs7532779 0 236702985
1 rs12736761 0 236711914
1 rs12035663 0 236716756
1 rs6692597 0 236736288
1 rs6429079 0 236738917
1 rs12722764 0 236739554
1 rs10495412 0 236750161
1 rs11810140 0 236756925
1 rs535043 0 236762659
1 rs523691 0 236765303
1 rs574280 0 236778640
1 rs6429087 0 236787067
1 rs10754644 0 236791364
1 rs10925689 0 236793803
1 rs2078306 0 236795693
1 rs7512016 0 236796186
1 rs2653910 0 236805165
1 rs624912 0 236807876
1 rs683070 0 236818258
1 rs585622 0 236824948
1 rs526130 0 236825828
1 rs12085878 0 236828960
1 rs7517092 0 236837849
1 rs10802709 0 236838773
1 rs590734 0 236841455
1 rs649812 0 236845495
1 rs1502872 0 236850107
1 rs6672862 0 236850434
1 rs10754645 0 236852640
1 rs10925716 0 236862132
1 rs10925719 0 236877949
1 rs6678175 0 236884053
1 rs12726612 0 236886146
1 rs2174076 0 236904489
1 rs2653914 0 236912196
1 rs2841377 0 236915706
1 rs6698518 0 236920060
1 rs10802716 0 236921630
1 rs2841393 0 236922050
1 rs2202215 0 236928171
1 rs12735197 0 236942377
1 rs10925740 0 236953383
1 rs17552002 0 236956735
1 rs10925747 0 236966526
1 rs2091078 0 236974852
1 rs2841407 0 236982487
1 rs10925754 0 236985345
1 rs10925760 0 236997482
1 rs7542176 0 237008960
1 rs2841346 0 237013169
1 rs3011577 0 237015628
1 rs1983433 0 237067902
1 rs7518759 0 237069644
1 rs869035 0 237070145
1 rs3001434 0 237071703
1 rs6695351 0 237129795
1 rs6429111 0 237162653
1 rs12023560 0 237176066
1 rs9428800 0 237208206
1 rs1574985 0 237209802
1 rs9428810 0 237224812
1 rs9428452 0 237232852
1 rs1915246 0 237242673
1 rs10925792 0 237243071
1 rs1915247 0 237244244
1 rs17622574 0 237251253
1 rs10925806 0 237280154
1 rs1509701 0 237281106
1 rs6682504 0 237315366
1 rs12084592 0 237315931
1 rs6429124 0 237319731
1 rs1509689 0 237320698
1 rs16837758 0 237329109
1 rs10495440 0 237342202
1 rs1567400 0 237343762
1 rs16837808 0 237355798
1 rs10495437 0 237364046
1 rs1848751 0 237371859
1 rs6657123 0 237373091
1 rs2136521 0 237383373
1 rs4659904 0 237383758
1 rs10925832 0 237387836
1 rs9787223 0 237390478
1 rs6668037 0 237398737
1 rs6686907 0 237406181
1 rs6703086 0 237410351
1 rs12038672 0 237411070
1 rs2664057 0 237417351
1 rs10802757 0 237426059
1 rs2790661 0 237448650
1 rs2820018 0 237468111
1 rs16838096 0 237477368
1 rs2790634 0 237490278
1 rs2820040 0 237503499
1 rs1416824 0 237505708
1 rs4600035 0 237524672
1 rs4568821 0 237532970
1 rs10925867 0 237536357
1 rs10495432 0 237542384
1 rs6661899 0 237558457
1 rs9428828 0 237565538
1 rs7551236 0 237576798
1 rs6700381 0 237585731
1 rs2354396 0 237602697
1 rs4659544 0 237631305
1 rs12123857 0 237637555
1 rs11577797 0 237641284
1 rs6678395 0 237642397
1 rs12137225 0 237647921
1 rs6671410 0 237663968
1 rs6687984 0 237668299
1 rs6677208 0 237668592
1 rs17645304 0 237673481
1 rs12086449 0 237679437
1 rs1782357 0 237743627
1 rs1218671 0 237757467
1 rs9287229 0 237765747
1 rs16838472 0 237772841
1 rs7525710 0 237788831
1 rs10802779 0 237827336
1 rs6429140 0 237835423
1 rs6688669 0 237842440
1 rs2355230 0 237851788
1 rs1867263 0 237874543
1 rs16832152 0 237878332
1 rs6691263 0 237878726
1 rs10925941 0 237879161
1 rs12090480 0 237880576
1 rs12021900 0 237891677
1 rs12406493 0 237919728
1 rs2278642 0 237933766
1 rs1431718 0 237946176
1 rs532718 0 237998241
1 rs2841037 0 238001164
1 rs663927 0 238001974
1 rs626694 0 238012699
1 rs665159 0 238028625
1 rs2790336 0 238029309
1 rs12059546 0 238036720
1 rs558438 0 238038542
1 rs6690809 0 238040629
1 rs7543259 0 238045809
1 rs1578180 0 238049261
1 rs12072181 0 238052499
1 rs685548 0 238061529
1 rs536477 0 238112531
1 rs10495447 0 238117963
1 rs12036109 0 238132501
1 rs7520974 0 238133883
1 rs10495449 0 238143231
1 rs4431831 0 238143646
1 rs10081951 0 238165038
1 rs17606620 0 238169508
1 rs12742834 0 238173744
1 rs12563039 0 238175166
1 rs1538025 0 238179730
1 rs10926030 0 238184344
1 rs1984165 0 238184888
1 rs6696393 0 238185676
1 rs1903630 0 238188928
1 rs4659556 0 238190938
1 rs12135917 0 238196665
1 rs10926043 0 238198662
1 rs16839215 0 238203133
1 rs1381526 0 238207186
1 rs4659940 0 238225221
1 rs6675551 0 238231334
1 rs7545703 0 238234277
1 rs10926057 0 238239270
1 rs10926064 0 238240621
1 rs922306 0 238240914
1 rs16839331 0 238242525
1 rs10802826 0 238243256
1 rs922305 0 238244404
1 rs16839364 0 238255029
1 rs10926089 0 238273775
1 rs6693552 0 238280547
1 rs12733694 0 238284757
1 rs6429178 0 238292083
[truncated: 4,908,230 more chars]
